# Supplementary material for: Microbiome analysis revealed distinct microbial communities occupying different sized nodules in field-grown peanut
Source: Front Microbiol. 2023 Mar 2;14:1075575. doi: 10.3389/fmicb.2023.1075575 (PMC10017544; doi:10.3389/fmicb.2023.1075575)
Supplement: Supplementary file 1 [file Table_1.XLSX]

## Sheet: Sheet1
Supplementary table1. Per-sample forward and reverse sequence counts from Illumina Mi-seq flatform using V3-V4 region of 16s rRNA gene. PNMB and PNMS stands for peanut big and small nodule microbiome, respectively. Number 104, 202, 301, and 401 represents numerical ID used for sampling blocks from the field as well as for microbiome sequencing. R2, R4, and R7 indicates three developmental stages.
sample ID	forward sequence count	reverse sequence count	Total sequence redas
01-PNMB-104R2	100369	100369
02-PNMB-202R2	100917	100917
03-PNMB-301R2	79950	79950
04-PNMB-401R2	111797	111797
05-PNMB-104R4	48846	48846
06-PNMB-202R4	105639	105639
07-PNMB-301R4	101005	101005
08-PNMB-401R4	102691	102691
09-PNMB-104R7	120330	120330
10-PNMB-202R7	119621	119621
11-PNMB-301R7	115701	115701
12-PNMB-401R7	131483	131483
13-PNMS-104R2	129890	129890
14-PNMS-202R2	117146	117146
15-PNMS-301R2	118900	118900
16-PNMS-401R2	82987	82987
17-PNMS-104R4	120374	120374
18-PNMS-202R4	117815	117815
19-PNMS-301R4	121479	121479
20-PNMS-401R4	137294	137294
21-PNMS-104R7	135503	135503
22-PNMS-202R7	130262	130262
23-PNMS-301R7	116003	116003
24-PNMS-401R7	113523	113523
Total sequence counts	2679525	2679525	5359050
Average sequence counts	111647	111647
