# Supplementary material for: Microbiome analysis revealed distinct microbial communities occupying different sized nodules in field-grown peanut
Source: Front Microbiol. 2023 Mar 2;14:1075575. doi: 10.3389/fmicb.2023.1075575 (PMC10017544; doi:10.3389/fmicb.2023.1075575)
Supplement: Supplementary file 2 [file Table_2.XLSX]

## Sheet: PNM_denoising_stats
	Supplementary Table 2. Denoising stats table based on data analysis using q2-DADA2 plugin (Callahan et al. 2016). PNMB and PNMS stands for peanut big and small nodule microbiome, respectively. Number 104, 202, 301, and 401 represents numerical ID used for sampling blocks from the field as well as for microbiome sequencing. R2, R4, and R7 indicates three developmental stages.
	sample-id	input	filtered	percentage of input passed filter	denoised	merged	percentage of input merged	non-chimeric	percentage of input non-chimeric
	01-PNMB-104R2	100369	72373	72.11	72232	71953	71.69	52797	52.6
	02-PNMB-202R2	100917	72551	71.89	72385	72130	71.47	68901	68.27
	03-PNMB-301R2	79950	46547	58.22	46396	46184	57.77	44883	56.14
	04-PNMB-401R2	111797	79383	71.01	79265	78953	70.62	74309	66.47
	05-PNMB-104R4	48846	4000	8.19	3958	3899	7.98	3280	6.71
	06-PNMB-202R4	105639	74563	70.58	74431	74137	70.18	68879	65.2
	07-PNMB-301R4	101005	72372	71.65	72206	71888	71.17	66809	66.14
	08-PNMB-401R4	102691	73109	71.19	72963	72650	70.75	66084	64.35
	09-PNMB-104R7	120330	58843	48.9	58639	58269	48.42	54090	44.95
	10-PNMB-202R7	119621	57825	48.34	57691	57329	47.93	46424	38.81
	11-PNMB-301R7	115701	53681	46.4	53558	53222	46	48415	41.84
	12-PNMB-401R7	131483	59287	45.09	59194	58937	44.82	55417	42.15
	13-PNMS-104R2	129890	54114	41.66	53876	53329	41.06	46713	35.96
	14-PNMS-202R2	117146	69952	59.71	69767	69270	59.13	61968	52.9
	15-PNMS-301R2	118900	69665	58.59	69488	68983	58.02	61972	52.12
	16-PNMS-401R2	82987	39822	47.99	39693	39244	47.29	35401	42.66
	17-PNMS-104R4	120374	85102	70.7	84731	83852	69.66	67621	56.18
	18-PNMS-202R4	117815	83781	71.11	83103	81883	69.5	71186	60.42
	19-PNMS-301R4	121479	84041	69.18	83494	82728	68.1	72810	59.94
	20-PNMS-401R4	137294	97144	70.76	96533	94980	69.18	82185	59.86
	21-PNMS-104R7	135503	91363	67.43	90794	89815	66.28	79357	58.56
	22-PNMS-202R7	130262	91265	70.06	90163	87897	67.48	74132	56.91
	23-PNMS-301R7	116003	80729	69.59	79887	78437	67.62	66250	57.11
	24-PNMS-401R7	113523	77940	68.66	77409	76317	67.23	65595	57.78
Average							59.5562	59560.1	52.6679
