# Supplementary material for: Microbiome analysis revealed distinct microbial communities occupying different sized nodules in field-grown peanut
Source: Front Microbiol. 2023 Mar 2;14:1075575. doi: 10.3389/fmicb.2023.1075575 (PMC10017544; doi:10.3389/fmicb.2023.1075575)
Supplement: Supplementary file 3 [file Table_3.XLSX]

## Sheet: Sheet1
Supplementary Table 3. Presence and absence of nifH (Poly et al. 2001) and nodC (Sarita et al. 2005) genes in peanut microbiome sequencing samples. PNMB and MNMS stands for peanut nodule microbiome big and peanut nodule microbiome small, respectively. Number 104, 202, 301, and 401 represents numerical ID used for sampling blocks from the field as well as for microbiome sequencing. R2, R4, and R7 …
PNMB and MNMS stands for peanut nodule microbiome big and peanut nodule microbiome small, respectively. Number 104, 202, 301, and 401 represents numerical ID used for sampling blocks from the field as well as for microbiome sequencing. R2, R4, and R7 indicates three developmental stages.
Growth stages	Samples	NifH	NodC
R2	PNMB 104	+	+
	PNMB 202	+	+
	PNMB 301	+	+
	PNMB 401	+	+
	PNMS 104	+	+
	PNMS 202	+	+
	PNMS 301	+	+
	PNMS 401	-	-
R4	PNMB 104	+	+
	PNMB 202	+	+
	PNMB 301	+	+
	PNMB 401	+	+
	PNMS 104	+	+
	PNMS 202	+	-
	PNMS 301	+	+
	PNMS 401	+	-
R7	PNMB 104	+	+
	PNMB 202	+	+
	PNMB 301	+	+
	PNMB 401	+	+
	PNMS 104	+	+
	PNMS 202	+	-
	PNMS 301	+	-
	PNMS 401	+	-
