# Supplementary material for: Microbiome analysis revealed distinct microbial communities occupying different sized nodules in field-grown peanut
Source: Front Microbiol. 2023 Mar 2;14:1075575. doi: 10.3389/fmicb.2023.1075575 (PMC10017544; doi:10.3389/fmicb.2023.1075575)
Supplement: Supplementary file 4 [file Table_4.XLSX]

## Sheet: Phylum
Supplementary table 4. Full lists (phyla to genus level) of taxonomic classification based on sample specific ASV features using SILVA database (Quast et al. 2013; Yilmaz et al. 2014)
index	d__Bacteria;p__Myxococcota	d__Bacteria;p__Bacteroidota	d__Bacteria;p__Actinobacteriota	d__Bacteria;p__Proteobacteria	d__Bacteria;p__Verrucomicrobiota	d__Bacteria;p__Firmicutes	d__Bacteria;p__Acidobacteriota	d__Bacteria;p__Planctomycetota	d__Bacteria;p__Chloroflexi	d__Bacteria;p__Patescibacteria	d__Bacteria;p__Bdellovibrionota	d__Bacteria;p__Dependentiae	d__Bacteria;p__Armatimonadota	d__Bacteria;p__Gemmatimonadota	d__Bacteria;p__Cyanobacteria
01-PNMB-104R2	0	0	25	37353	0	0	0	0	0	0	0	0	0	0	0
02-PNMB-202R2	0	0	9	53294	0	0	0	0	0	0	0	0	0	0	0
03-PNMB-301R2	0	0	9	33796	0	0	0	0	0	0	0	0	0	0	0
04-PNMB-401R2	0	0	0	51816	0	0	0	0	0	0	0	0	0	0	0
06-PNMB-202R4	0	0	0	36591	0	0	0	0	0	0	0	0	0	0	0
07-PNMB-301R4	0	0	0	36642	0	0	0	0	0	0	0	0	0	0	0
08-PNMB-401R4	0	0	4	29245	0	0	0	0	0	0	0	0	0	0	0
09-PNMB-104R7	0	0	22	33102	0	0	0	0	0	0	0	0	0	0	0
10-PNMB-202R7	0	0	0	20278	0	0	0	0	0	0	0	0	0	0	0
11-PNMB-301R7	0	0	44	27845	0	0	0	0	0	0	0	0	0	0	0
12-PNMB-401R7	0	0	16	35799	0	0	0	0	0	0	0	0	0	0	0
13-PNMS-104R2	0	41	121	5678	13	0	0	0	0	0	0	0	0	0	0
14-PNMS-202R2	0	27	57	10987	0	0	3	0	0	0	0	0	0	0	0
15-PNMS-301R2	0	15	117	11657	0	0	0	0	0	0	0	0	0	0	0
16-PNMS-401R2	0	77	918	295	0	0	0	0	0	0	0	0	0	0	0
17-PNMS-104R4	0	173	2708	16189	0	0	8	12	31	244	0	0	0	0	0
18-PNMS-202R4	33	526	2976	2711	14	120	12	13	14	232	5	0	0	0	0
19-PNMS-301R4	0	134	1722	8324	18	0	0	31	0	50	0	0	0	0	0
20-PNMS-401R4	0	410	5596	3311	57	22	12	6	155	256	0	36	5	0	0
21-PNMS-104R7	114	568	2518	25462	19	0	0	22	0	77	17	0	0	0	13
22-PNMS-202R7	135	1687	6591	5902	59	0	80	94	1030	253	13	0	140	40	0
23-PNMS-301R7	125	1413	6134	4084	23	3	73	136	7	330	0	0	0	0	0
24-PNMS-401R7	13	757	3881	1876	11	11	25	43	300	215	10	0	5	0	0

## Sheet: Class
index	d__Bacteria;p__Myxococcota;c__Polyangia	d__Bacteria;p__Bacteroidota;c__Bacteroidia	d__Bacteria;p__Actinobacteriota;c__Actinobacteria	d__Bacteria;p__Proteobacteria;c__Gammaproteobacteria	d__Bacteria;p__Verrucomicrobiota;c__Verrucomicrobiae	d__Bacteria;p__Firmicutes;c__Bacilli	d__Bacteria;p__Proteobacteria;c__Alphaproteobacteria	d__Bacteria;p__Acidobacteriota;c__Vicinamibacteria	d__Bacteria;p__Myxococcota;c__Myxococcia	d__Bacteria;p__Planctomycetota;c__Planctomycetes	d__Bacteria;p__Chloroflexi;c__Ktedonobacteria	d__Bacteria;p__Patescibacteria;c__Saccharimonadia	d__Bacteria;p__Acidobacteriota;c__Acidobacteriae	d__Bacteria;p__Bdellovibrionota;c__Bdellovibrionia	d__Bacteria;p__Dependentiae;c__Babeliae	d__Bacteria;p__Armatimonadota;c__Armatimonadia	d__Bacteria;p__Acidobacteriota;c__Thermoanaerobaculia	d__Bacteria;p__Gemmatimonadota;c__Gemmatimonadetes	d__Bacteria;p__Actinobacteriota;c__Acidimicrobiia	d__Bacteria;p__Armatimonadota;c__Fimbriimonadia	d__Bacteria;p__Actinobacteriota;c__Thermoleophilia	d__Bacteria;p__Patescibacteria;c__Microgenomatia	d__Bacteria;p__Verrucomicrobiota;c__Chlamydiae	d__Bacteria;p__Cyanobacteria;c__Vampirivibrionia	d__Bacteria;p__Planctomycetota;c__Phycisphaerae
01-PNMB-104R2	0	0	25	51	0	0	37302	0	0	0	0	0	0	0	0	0	0	0	0	0	0	0	0	0	0
02-PNMB-202R2	0	0	9	44	0	0	53250	0	0	0	0	0	0	0	0	0	0	0	0	0	0	0	0	0	0
03-PNMB-301R2	0	0	9	29	0	0	33767	0	0	0	0	0	0	0	0	0	0	0	0	0	0	0	0	0	0
04-PNMB-401R2	0	0	0	42	0	0	51774	0	0	0	0	0	0	0	0	0	0	0	0	0	0	0	0	0	0
06-PNMB-202R4	0	0	0	42	0	0	36549	0	0	0	0	0	0	0	0	0	0	0	0	0	0	0	0	0	0
07-PNMB-301R4	0	0	0	58	0	0	36584	0	0	0	0	0	0	0	0	0	0	0	0	0	0	0	0	0	0
08-PNMB-401R4	0	0	4	29	0	0	29216	0	0	0	0	0	0	0	0	0	0	0	0	0	0	0	0	0	0
09-PNMB-104R7	0	0	22	70	0	0	33032	0	0	0	0	0	0	0	0	0	0	0	0	0	0	0	0	0	0
10-PNMB-202R7	0	0	0	30	0	0	20248	0	0	0	0	0	0	0	0	0	0	0	0	0	0	0	0	0	0
11-PNMB-301R7	0	0	44	21	0	0	27824	0	0	0	0	0	0	0	0	0	0	0	0	0	0	0	0	0	0
12-PNMB-401R7	0	0	16	18	0	0	35781	0	0	0	0	0	0	0	0	0	0	0	0	0	0	0	0	0	0
13-PNMS-104R2	0	41	121	22	13	0	5656	0	0	0	0	0	0	0	0	0	0	0	0	0	0	0	0	0	0
14-PNMS-202R2	0	27	57	102	0	0	10885	0	0	0	0	0	3	0	0	0	0	0	0	0	0	0	0	0	0
15-PNMS-301R2	0	15	117	39	0	0	11618	0	0	0	0	0	0	0	0	0	0	0	0	0	0	0	0	0	0
16-PNMS-401R2	0	77	918	144	0	0	151	0	0	0	0	0	0	0	0	0	0	0	0	0	0	0	0	0	0
17-PNMS-104R4	0	173	2708	1002	0	0	15187	0	0	12	31	244	8	0	0	0	0	0	0	0	0	0	0	0	0
18-PNMS-202R4	10	526	2976	1182	4	120	1529	0	23	13	14	232	12	5	0	0	0	0	0	0	0	0	10	0	0
19-PNMS-301R4	0	134	1722	460	18	0	7864	0	0	31	0	50	0	0	0	0	0	0	0	0	0	0	0	0	0
20-PNMS-401R4	0	410	5583	1078	57	22	2233	12	0	6	155	256	0	0	36	5	0	0	13	0	0	0	0	0	0
21-PNMS-104R7	91	568	2518	509	19	0	24953	0	23	22	0	77	0	17	0	0	0	0	0	0	0	0	0	13	0
22-PNMS-202R7	37	1687	6539	2502	59	0	3400	26	98	94	1030	222	54	13	0	126	0	40	15	14	37	31	0	0	0
23-PNMS-301R7	115	1413	6104	1416	23	3	2668	42	10	125	7	330	0	0	0	0	31	0	30	0	0	0	0	0	11
24-PNMS-401R7	7	757	3871	497	11	11	1379	0	6	43	300	215	25	10	0	0	0	0	10	5	0	0	0	0	0

## Sheet: Order
index	d__Bacteria;p__Myxococcota;c__Polyangia;o__Polyangiales	d__Bacteria;p__Bacteroidota;c__Bacteroidia;o__Chitinophagales	d__Bacteria;p__Bacteroidota;c__Bacteroidia;o__Cytophagales	d__Bacteria;p__Actinobacteriota;c__Actinobacteria;o__Kineosporiales	d__Bacteria;p__Bacteroidota;c__Bacteroidia;o__Sphingobacteriales	d__Bacteria;p__Proteobacteria;c__Gammaproteobacteria;o__Burkholderiales	d__Bacteria;p__Actinobacteriota;c__Actinobacteria;o__Corynebacteriales	d__Bacteria;p__Verrucomicrobiota;c__Verrucomicrobiae;o__Pedosphaerales	d__Bacteria;p__Myxococcota;c__Polyangia;o__Haliangiales	d__Bacteria;p__Firmicutes;c__Bacilli;o__Paenibacillales	d__Bacteria;p__Proteobacteria;c__Gammaproteobacteria;o__Xanthomonadales	d__Bacteria;p__Proteobacteria;c__Alphaproteobacteria;o__Sphingomonadales	d__Bacteria;p__Acidobacteriota;c__Vicinamibacteria;o__Vicinamibacterales	d__Bacteria;p__Myxococcota;c__Myxococcia;o__Myxococcales	d__Bacteria;p__Planctomycetota;c__Planctomycetes;o__Planctomycetales	d__Bacteria;p__Proteobacteria;c__Alphaproteobacteria;o__Rhizobiales	d__Bacteria;p__Proteobacteria;c__Alphaproteobacteria;o__Caulobacterales	d__Bacteria;p__Verrucomicrobiota;c__Verrucomicrobiae;o__Chthoniobacterales	d__Bacteria;p__Proteobacteria;c__Gammaproteobacteria;o__Gammaproteobacteria_Incertae_Sedis	d__Bacteria;p__Proteobacteria;c__Gammaproteobacteria;o__Steroidobacterales	d__Bacteria;p__Chloroflexi;c__Ktedonobacteria;o__Ktedonobacterales	d__Bacteria;p__Proteobacteria;c__Gammaproteobacteria;o__Enterobacterales	d__Bacteria;p__Actinobacteriota;c__Actinobacteria;o__Pseudonocardiales	d__Bacteria;p__Patescibacteria;c__Saccharimonadia;o__Saccharimonadales	d__Bacteria;p__Firmicutes;c__Bacilli;o__Bacillales	d__Bacteria;p__Actinobacteriota;c__Actinobacteria;o__Micromonosporales	d__Bacteria;p__Acidobacteriota;c__Acidobacteriae;o__Acidobacteriales	d__Bacteria;p__Verrucomicrobiota;c__Verrucomicrobiae;o__Opitutales	d__Bacteria;p__Proteobacteria;c__Alphaproteobacteria;o__Micropepsales	d__Bacteria;p__Proteobacteria;c__Gammaproteobacteria;o__Pseudomonadales	d__Bacteria;p__Actinobacteriota;c__Actinobacteria;o__Streptomycetales	d__Bacteria;p__Actinobacteriota;c__Actinobacteria;o__Propionibacteriales	d__Bacteria;p__Proteobacteria;c__Alphaproteobacteria;o__Dongiales	d__Bacteria;p__Proteobacteria;c__Alphaproteobacteria;o__Rickettsiales	d__Bacteria;p__Bdellovibrionota;c__Bdellovibrionia;o__Bacteriovoracales	d__Bacteria;p__Dependentiae;c__Babeliae;o__Babeliales	d__Bacteria;p__Planctomycetota;c__Planctomycetes;o__Pirellulales	d__Bacteria;p__Armatimonadota;c__Armatimonadia;o__Armatimonadales	d__Bacteria;p__Acidobacteriota;c__Thermoanaerobaculia;o__Thermoanaerobaculales	d__Bacteria;p__Gemmatimonadota;c__Gemmatimonadetes;o__Gemmatimonadales	d__Bacteria;p__Actinobacteriota;c__Actinobacteria;o__Streptosporangiales	d__Bacteria;p__Bacteroidota;c__Bacteroidia;o__Flavobacteriales	d__Bacteria;p__Actinobacteriota;c__Actinobacteria;o__Frankiales	d__Bacteria;p__Planctomycetota;c__Planctomycetes;o__Isosphaerales	d__Bacteria;p__Actinobacteriota;c__Acidimicrobiia;o__Microtrichales	d__Bacteria;p__Armatimonadota;c__Fimbriimonadia;o__Fimbriimonadales	d__Bacteria;p__Bdellovibrionota;c__Bdellovibrionia;o__Bdellovibrionales	d__Bacteria;p__Proteobacteria;c__Alphaproteobacteria;o__Ferrovibrionales	d__Bacteria;p__Actinobacteriota;c__Thermoleophilia;o__Solirubrobacterales
01-PNMB-104R2	0	0	0	0	0	23	0	0	0	0	0	0	0	0	0	37302	0	0	0	0	0	0	0	0	0	0	0	0	0	28	25	0	0	0	0	0	0	0	0	0	0	0	0	0	0	0	0	0	0
02-PNMB-202R2	0	0	0	0	0	14	0	0	0	0	0	6	0	0	0	53244	0	0	3	0	0	0	0	0	0	0	0	0	0	27	9	0	0	0	0	0	0	0	0	0	0	0	0	0	0	0	0	0	0
03-PNMB-301R2	0	0	0	0	0	12	0	0	0	0	0	0	0	0	0	33767	0	0	0	0	0	0	0	0	0	0	0	0	0	17	9	0	0	0	0	0	0	0	0	0	0	0	0	0	0	0	0	0	0
04-PNMB-401R2	0	0	0	0	0	22	0	0	0	0	3	10	0	0	0	51764	0	0	0	0	0	0	0	0	0	0	0	0	0	17	0	0	0	0	0	0	0	0	0	0	0	0	0	0	0	0	0	0	0
06-PNMB-202R4	0	0	0	0	0	10	0	0	0	0	0	0	0	0	0	36549	0	0	0	0	0	0	0	0	0	0	0	0	0	32	0	0	0	0	0	0	0	0	0	0	0	0	0	0	0	0	0	0	0
07-PNMB-301R4	0	0	0	0	0	36	0	0	0	0	0	0	0	0	0	36584	0	0	0	0	0	0	0	0	0	0	0	0	0	22	0	0	0	0	0	0	0	0	0	0	0	0	0	0	0	0	0	0	0
08-PNMB-401R4	0	0	0	0	0	11	4	0	0	0	0	0	0	0	0	29216	0	0	0	0	0	0	0	0	0	0	0	0	0	18	0	0	0	0	0	0	0	0	0	0	0	0	0	0	0	0	0	0	0
09-PNMB-104R7	0	0	0	0	0	32	0	0	0	0	0	0	0	0	0	33032	0	0	0	23	0	0	0	0	0	0	0	0	0	15	22	0	0	0	0	0	0	0	0	0	0	0	0	0	0	0	0	0	0
10-PNMB-202R7	0	0	0	0	0	16	0	0	0	0	0	0	0	0	0	20248	0	0	0	0	0	0	0	0	0	0	0	0	0	14	0	0	0	0	0	0	0	0	0	0	0	0	0	0	0	0	0	0	0
11-PNMB-301R7	0	0	0	0	0	5	0	0	0	0	2	0	0	0	0	27824	0	0	0	0	0	0	0	0	0	0	0	0	0	14	44	0	0	0	0	0	0	0	0	0	0	0	0	0	0	0	0	0	0
12-PNMB-401R7	0	0	0	0	0	10	0	0	0	0	0	0	0	0	0	35781	0	0	0	0	0	0	0	0	0	0	0	0	0	8	16	0	0	0	0	0	0	0	0	0	0	0	0	0	0	0	0	0	0
13-PNMS-104R2	0	34	7	0	0	0	0	0	0	0	14	33	0	0	0	5617	6	13	0	0	0	0	0	0	0	0	0	0	0	8	121	0	0	0	0	0	0	0	0	0	0	0	0	0	0	0	0	0	0
14-PNMS-202R2	0	27	0	0	0	36	0	0	0	0	51	0	0	0	0	10880	5	0	0	0	0	0	0	0	0	0	3	0	0	15	57	0	0	0	0	0	0	0	0	0	0	0	0	0	0	0	0	0	0
15-PNMS-301R2	0	6	0	0	9	17	0	0	0	0	11	0	0	0	0	11618	0	0	0	0	0	0	0	0	0	0	0	0	0	11	117	0	0	0	0	0	0	0	0	0	0	0	0	0	0	0	0	0	0
16-PNMS-401R2	0	77	0	0	0	91	11	0	0	0	15	34	0	0	0	89	28	0	0	0	0	0	0	0	0	0	0	0	0	38	896	4	0	0	0	0	0	0	0	0	7	0	0	0	0	0	0	0	0
17-PNMS-104R4	0	142	6	0	6	606	13	0	0	0	267	172	0	0	3	14939	76	0	51	39	31	0	0	244	0	36	0	0	0	39	2644	11	0	0	0	0	9	0	0	0	4	19	0	0	0	0	0	0	0
18-PNMS-202R4	0	512	0	0	14	820	71	0	10	15	138	228	0	23	0	993	180	4	194	0	14	0	52	232	105	617	12	0	35	17	2229	0	93	0	0	0	7	0	0	0	7	0	0	6	0	0	5	0	0
19-PNMS-301R4	0	131	0	0	3	224	12	0	0	0	46	261	0	0	15	7504	59	0	57	106	0	0	36	50	0	360	0	18	4	27	1242	8	36	0	0	0	16	0	0	0	64	0	0	0	0	0	0	0	0
20-PNMS-401R4	0	395	5	0	6	537	63	0	0	13	138	578	12	0	0	1266	263	14	114	155	155	12	75	256	9	906	0	43	0	122	4077	80	126	0	0	36	6	5	0	0	382	4	0	0	13	0	0	0	0
21-PNMS-104R7	91	462	44	0	23	224	13	0	0	0	5	202	0	23	5	24698	53	19	121	137	0	0	27	77	0	336	0	0	0	22	2047	0	0	0	17	0	17	0	0	0	29	39	66	0	0	0	0	0	0
22-PNMS-202R7	6	1608	35	162	36	966	142	12	31	0	567	1009	26	98	26	1900	216	29	698	79	1030	125	642	222	0	2185	29	18	79	67	3172	36	153	11	8	0	10	126	0	40	200	8	0	58	15	14	5	0	37
23-PNMS-301R7	115	1237	161	0	0	522	39	0	0	0	64	958	42	10	27	1408	187	0	292	501	7	0	35	330	3	1136	0	23	0	37	4115	15	59	0	0	0	98	0	31	0	764	15	0	0	30	0	0	56	0
24-PNMS-401R7	7	734	12	0	0	166	53	0	0	0	56	280	0	6	27	980	66	0	187	65	300	0	50	215	11	1344	25	11	0	23	2121	7	43	10	10	0	4	0	0	0	296	11	0	12	10	5	0	0	0
[truncated: 8 more columns]

## Sheet: Family
index	d__Bacteria;p__Myxococcota;c__Polyangia;o__Polyangiales;f__Sandaracinaceae	d__Bacteria;p__Bacteroidota;c__Bacteroidia;o__Chitinophagales;f__Chitinophagaceae	d__Bacteria;p__Bacteroidota;c__Bacteroidia;o__Cytophagales;f__Microscillaceae	d__Bacteria;p__Actinobacteriota;c__Actinobacteria;o__Kineosporiales;f__Kineosporiaceae	d__Bacteria;p__Bacteroidota;c__Bacteroidia;o__Sphingobacteriales;f__Sphingobacteriaceae	d__Bacteria;p__Proteobacteria;c__Gammaproteobacteria;o__Burkholderiales;f__Comamonadaceae	d__Bacteria;p__Actinobacteriota;c__Actinobacteria;o__Corynebacteriales;f__Mycobacteriaceae	d__Bacteria;p__Verrucomicrobiota;c__Verrucomicrobiae;o__Pedosphaerales;f__Pedosphaeraceae	d__Bacteria;p__Myxococcota;c__Polyangia;o__Haliangiales;f__Haliangiaceae	d__Bacteria;p__Firmicutes;c__Bacilli;o__Paenibacillales;f__Paenibacillaceae	d__Bacteria;p__Proteobacteria;c__Gammaproteobacteria;o__Xanthomonadales;f__Rhodanobacteraceae	d__Bacteria;p__Proteobacteria;c__Alphaproteobacteria;o__Sphingomonadales;f__Sphingomonadaceae	d__Bacteria;p__Acidobacteriota;c__Vicinamibacteria;o__Vicinamibacterales;f__Vicinamibacteraceae	d__Bacteria;p__Myxococcota;c__Myxococcia;o__Myxococcales;f__Myxococcaceae	d__Bacteria;p__Planctomycetota;c__Planctomycetes;o__Planctomycetales;f__Schlesneriaceae	d__Bacteria;p__Proteobacteria;c__Alphaproteobacteria;o__Rhizobiales;f__Xanthobacteraceae	d__Bacteria;p__Proteobacteria;c__Alphaproteobacteria;o__Caulobacterales;f__Caulobacteraceae	d__Bacteria;p__Verrucomicrobiota;c__Verrucomicrobiae;o__Chthoniobacterales;f__Chthoniobacteraceae	d__Bacteria;p__Proteobacteria;c__Gammaproteobacteria;o__Gammaproteobacteria_Incertae_Sedis;f__Unknown_Family	d__Bacteria;p__Proteobacteria;c__Alphaproteobacteria;o__Rhizobiales;f__Rhizobiaceae	d__Bacteria;p__Proteobacteria;c__Gammaproteobacteria;o__Steroidobacterales;f__Steroidobacteraceae	d__Bacteria;p__Chloroflexi;c__Ktedonobacteria;o__Ktedonobacterales;f__Ktedonobacteraceae	d__Bacteria;p__Proteobacteria;c__Gammaproteobacteria;o__Enterobacterales;f__Erwiniaceae	d__Bacteria;p__Proteobacteria;c__Gammaproteobacteria;o__Burkholderiales;f__Burkholderiaceae	d__Bacteria;p__Actinobacteriota;c__Actinobacteria;o__Pseudonocardiales;f__Pseudonocardiaceae	d__Bacteria;p__Planctomycetota;c__Planctomycetes;o__Planctomycetales;f__Rubinisphaeraceae	d__Bacteria;p__Proteobacteria;c__Gammaproteobacteria;o__Burkholderiales;f__Sutterellaceae	d__Bacteria;p__Patescibacteria;c__Saccharimonadia;o__Saccharimonadales;f__Saccharimonadaceae	d__Bacteria;p__Proteobacteria;c__Gammaproteobacteria;o__Xanthomonadales;f__Xanthomonadaceae	d__Bacteria;p__Firmicutes;c__Bacilli;o__Bacillales;f__Bacillaceae	d__Bacteria;p__Proteobacteria;c__Gammaproteobacteria;o__Burkholderiales;f__Oxalobacteraceae	d__Bacteria;p__Actinobacteriota;c__Actinobacteria;o__Micromonosporales;f__Micromonosporaceae	d__Bacteria;p__Acidobacteriota;c__Acidobacteriae;o__Acidobacteriales;f__Acidobacteriaceae_(Subgroup_1)	d__Bacteria;p__Verrucomicrobiota;c__Verrucomicrobiae;o__Opitutales;f__Opitutaceae	d__Bacteria;p__Proteobacteria;c__Alphaproteobacteria;o__Micropepsales;f__Micropepsaceae	d__Bacteria;p__Patescibacteria;c__Saccharimonadia;o__Saccharimonadales;f__Saccharimonadales	d__Bacteria;p__Planctomycetota;c__Planctomycetes;o__Planctomycetales;f__uncultured	d__Bacteria;p__Proteobacteria;c__Gammaproteobacteria;o__Pseudomonadales;f__Pseudomonadaceae	d__Bacteria;p__Actinobacteriota;c__Actinobacteria;o__Streptomycetales;f__Streptomycetaceae	d__Bacteria;p__Patescibacteria;c__Saccharimonadia;o__Saccharimonadales;f__S32	d__Bacteria;p__Actinobacteriota;c__Actinobacteria;o__Propionibacteriales;f__Nocardioidaceae	d__Bacteria;p__Proteobacteria;c__Alphaproteobacteria;o__Dongiales;f__Dongiaceae	d__Bacteria;p__Patescibacteria;c__Saccharimonadia;o__Saccharimonadales;__	d__Bacteria;p__Proteobacteria;c__Alphaproteobacteria;o__Rhizobiales;f__Rhizobiales_Incertae_Sedis	d__Bacteria;p__Myxococcota;c__Polyangia;o__Polyangiales;f__Polyangiaceae	d__Bacteria;p__Proteobacteria;c__Alphaproteobacteria;o__Rickettsiales;f__SM2D12	d__Bacteria;p__Bdellovibrionota;c__Bdellovibrionia;o__Bacteriovoracales;f__Bacteriovoracaceae	d__Bacteria;p__Dependentiae;c__Babeliae;o__Babeliales;f__Babeliales	d__Bacteria;p__Planctomycetota;c__Planctomycetes;o__Pirellulales;f__Pirellulaceae
01-PNMB-104R2	0	0	0	0	0	0	0	0	0	0	0	0	0	0	0	37302	0	0	0	0	0	0	0	0	0	0	0	0	0	0	23	0	0	0	0	0	0	28	25	0	0	0	0	0	0	0	0	0	0
02-PNMB-202R2	0	0	0	0	0	0	0	0	0	0	0	6	0	0	0	53244	0	0	3	0	0	0	0	0	0	0	0	0	0	0	14	0	0	0	0	0	0	27	9	0	0	0	0	0	0	0	0	0	0
03-PNMB-301R2	0	0	0	0	0	0	0	0	0	0	0	0	0	0	0	33765	0	0	0	2	0	0	0	6	0	0	0	0	0	0	6	0	0	0	0	0	0	17	9	0	0	0	0	0	0	0	0	0	0
04-PNMB-401R2	0	0	0	0	0	0	0	0	0	0	3	10	0	0	0	51764	0	0	0	0	0	0	0	11	0	0	0	0	0	0	11	0	0	0	0	0	0	17	0	0	0	0	0	0	0	0	0	0	0
06-PNMB-202R4	0	0	0	0	0	0	0	0	0	0	0	0	0	0	0	36549	0	0	0	0	0	0	0	0	0	0	0	0	0	0	10	0	0	0	0	0	0	32	0	0	0	0	0	0	0	0	0	0	0
07-PNMB-301R4	0	0	0	0	0	0	0	0	0	0	0	0	0	0	0	36584	0	0	0	0	0	0	0	15	0	0	0	0	0	0	21	0	0	0	0	0	0	22	0	0	0	0	0	0	0	0	0	0	0
08-PNMB-401R4	0	0	0	0	0	0	4	0	0	0	0	0	0	0	0	29216	0	0	0	0	0	0	0	11	0	0	0	0	0	0	0	0	0	0	0	0	0	18	0	0	0	0	0	0	0	0	0	0	0
09-PNMB-104R7	0	0	0	0	0	0	0	0	0	0	0	0	0	0	0	33032	0	0	0	0	23	0	0	15	0	0	0	0	0	0	17	0	0	0	0	0	0	15	22	0	0	0	0	0	0	0	0	0	0
10-PNMB-202R7	0	0	0	0	0	0	0	0	0	0	0	0	0	0	0	20248	0	0	0	0	0	0	0	0	0	0	0	0	0	0	16	0	0	0	0	0	0	14	0	0	0	0	0	0	0	0	0	0	0
11-PNMB-301R7	0	0	0	0	0	0	0	0	0	0	2	0	0	0	0	27824	0	0	0	0	0	0	0	5	0	0	0	0	0	0	0	0	0	0	0	0	0	14	44	0	0	0	0	0	0	0	0	0	0
12-PNMB-401R7	0	0	0	0	0	0	0	0	0	0	0	0	0	0	0	35781	0	0	0	0	0	0	0	0	0	0	0	0	0	0	10	0	0	0	0	0	0	8	16	0	0	0	0	0	0	0	0	0	0
13-PNMS-104R2	0	34	7	0	0	0	0	0	0	0	14	33	0	0	0	5592	6	0	0	25	0	0	0	0	0	0	0	0	0	0	0	0	0	0	0	0	0	8	121	0	0	0	0	0	0	0	0	0	0
14-PNMS-202R2	0	27	0	0	0	0	0	0	0	0	51	0	0	0	0	10837	5	0	0	43	0	0	0	36	0	0	0	0	0	0	0	0	3	0	0	0	0	15	57	0	0	0	0	0	0	0	0	0	0
15-PNMS-301R2	0	6	0	0	9	0	0	0	0	0	11	0	0	0	0	11618	0	0	0	0	0	0	0	6	0	0	0	0	0	0	11	0	0	0	0	0	0	11	117	0	0	0	0	0	0	0	0	0	0
16-PNMS-401R2	0	77	0	0	0	38	11	0	0	0	15	34	0	0	0	35	28	0	0	54	0	0	0	7	0	0	14	0	0	0	21	0	0	0	0	0	0	38	896	0	4	0	0	0	0	0	0	0	0
17-PNMS-104R4	0	142	6	0	6	353	13	0	0	0	238	172	0	0	0	14725	76	0	51	214	39	31	0	0	0	0	0	177	29	0	199	36	0	0	0	67	3	39	2644	0	11	0	0	0	0	0	0	0	9
18-PNMS-202R4	0	512	0	0	14	376	71	0	10	15	90	228	0	23	0	603	180	4	194	286	0	14	0	195	52	0	103	0	48	105	109	617	12	0	35	5	0	17	2229	0	0	93	222	0	0	0	0	0	7
19-PNMS-301R4	0	131	0	0	3	135	12	0	0	0	5	261	0	0	0	7362	59	0	57	133	106	0	0	7	36	0	29	23	41	0	53	360	0	18	4	27	15	27	1242	0	8	36	0	0	0	0	0	0	16
20-PNMS-401R4	0	395	5	0	6	357	63	0	0	13	58	578	12	0	0	806	263	6	114	382	155	155	0	15	75	0	12	116	80	9	140	906	0	43	0	140	0	122	4077	0	80	126	0	23	0	0	0	36	6
21-PNMS-104R7	77	462	44	0	4	73	13	0	0	0	0	202	0	23	0	24623	53	19	121	60	137	0	0	16	27	0	0	71	5	0	93	336	0	0	0	6	5	22	2047	0	0	0	0	0	14	0	17	0	17
22-PNMS-202R7	6	1608	35	162	36	399	142	12	31	0	466	1009	26	98	11	1082	216	21	698	512	79	1030	125	299	642	0	70	67	101	0	157	2185	29	18	79	95	15	67	3172	14	36	153	0	12	0	11	8	0	10
23-PNMS-301R7	115	1237	161	0	0	296	39	0	0	0	39	958	42	10	0	1006	187	0	292	312	501	7	0	32	35	13	55	221	25	3	92	1136	0	23	0	50	14	37	4115	15	15	59	0	0	0	0	0	0	98
24-PNMS-401R7	7	734	12	0	0	91	53	0	0	0	56	280	0	6	0	839	66	0	187	110	65	300	0	46	50	0	11	56	0	11	18	1344	25	11	0	104	27	23	2121	0	7	43	11	0	0	10	10	0	4
[truncated: 38 more columns]

## Sheet: Genus
index	d__Bacteria;p__Myxococcota;c__Polyangia;o__Polyangiales;f__Sandaracinaceae;g__uncultured	d__Bacteria;p__Bacteroidota;c__Bacteroidia;o__Chitinophagales;f__Chitinophagaceae;g__Puia	d__Bacteria;p__Bacteroidota;c__Bacteroidia;o__Cytophagales;f__Microscillaceae;g__Ohtaekwangia	d__Bacteria;p__Actinobacteriota;c__Actinobacteria;o__Kineosporiales;f__Kineosporiaceae;g__Kineosporia	d__Bacteria;p__Bacteroidota;c__Bacteroidia;o__Sphingobacteriales;f__Sphingobacteriaceae;g__Mucilaginibacter	d__Bacteria;p__Proteobacteria;c__Gammaproteobacteria;o__Burkholderiales;f__Comamonadaceae;g__Variovorax	d__Bacteria;p__Actinobacteriota;c__Actinobacteria;o__Corynebacteriales;f__Mycobacteriaceae;g__Mycobacterium	d__Bacteria;p__Verrucomicrobiota;c__Verrucomicrobiae;o__Pedosphaerales;f__Pedosphaeraceae;g__Pedosphaeraceae	d__Bacteria;p__Myxococcota;c__Polyangia;o__Haliangiales;f__Haliangiaceae;g__Haliangium	d__Bacteria;p__Firmicutes;c__Bacilli;o__Paenibacillales;f__Paenibacillaceae;g__Paenibacillus	d__Bacteria;p__Bacteroidota;c__Bacteroidia;o__Chitinophagales;f__Chitinophagaceae;g__uncultured	d__Bacteria;p__Bacteroidota;c__Bacteroidia;o__Chitinophagales;f__Chitinophagaceae;g__Niastella	d__Bacteria;p__Proteobacteria;c__Gammaproteobacteria;o__Xanthomonadales;f__Rhodanobacteraceae;g__Luteibacter	d__Bacteria;p__Proteobacteria;c__Alphaproteobacteria;o__Sphingomonadales;f__Sphingomonadaceae;g__Novosphingobium	d__Bacteria;p__Acidobacteriota;c__Vicinamibacteria;o__Vicinamibacterales;f__Vicinamibacteraceae;g__Vicinamibacter	d__Bacteria;p__Myxococcota;c__Myxococcia;o__Myxococcales;f__Myxococcaceae;g__P3OB-42	d__Bacteria;p__Planctomycetota;c__Planctomycetes;o__Planctomycetales;f__Schlesneriaceae;g__Schlesneria	d__Bacteria;p__Proteobacteria;c__Gammaproteobacteria;o__Burkholderiales;f__Comamonadaceae;g__Azohydromonas	d__Bacteria;p__Proteobacteria;c__Alphaproteobacteria;o__Rhizobiales;f__Xanthobacteraceae;g__Bradyrhizobium	d__Bacteria;p__Proteobacteria;c__Alphaproteobacteria;o__Caulobacterales;f__Caulobacteraceae;g__Phenylobacterium	d__Bacteria;p__Verrucomicrobiota;c__Verrucomicrobiae;o__Chthoniobacterales;f__Chthoniobacteraceae;g__Chthoniobacter	d__Bacteria;p__Proteobacteria;c__Gammaproteobacteria;o__Gammaproteobacteria_Incertae_Sedis;f__Unknown_Family;g__Acidibacter	d__Bacteria;p__Proteobacteria;c__Alphaproteobacteria;o__Rhizobiales;f__Rhizobiaceae;g__Allorhizobium-Neorhizobium-Pararhizobium-Rhizobium	d__Bacteria;p__Proteobacteria;c__Gammaproteobacteria;o__Steroidobacterales;f__Steroidobacteraceae;g__Steroidobacter	d__Bacteria;p__Chloroflexi;c__Ktedonobacteria;o__Ktedonobacterales;f__Ktedonobacteraceae;g__uncultured	d__Bacteria;p__Proteobacteria;c__Gammaproteobacteria;o__Enterobacterales;f__Erwiniaceae;g__Pantoea	d__Bacteria;p__Proteobacteria;c__Gammaproteobacteria;o__Burkholderiales;f__Burkholderiaceae;g__Burkholderia-Caballeronia-Paraburkholderia	d__Bacteria;p__Proteobacteria;c__Gammaproteobacteria;o__Xanthomonadales;f__Rhodanobacteraceae;g__Dyella	d__Bacteria;p__Proteobacteria;c__Gammaproteobacteria;o__Burkholderiales;f__Comamonadaceae;__	d__Bacteria;p__Actinobacteriota;c__Actinobacteria;o__Pseudonocardiales;f__Pseudonocardiaceae;g__Kibdelosporangium	d__Bacteria;p__Proteobacteria;c__Alphaproteobacteria;o__Rhizobiales;f__Xanthobacteraceae;g__Pseudolabrys	d__Bacteria;p__Planctomycetota;c__Planctomycetes;o__Planctomycetales;f__Rubinisphaeraceae;g__SH-PL14	d__Bacteria;p__Proteobacteria;c__Alphaproteobacteria;o__Sphingomonadales;f__Sphingomonadaceae;g__Sphingomonas	d__Bacteria;p__Bacteroidota;c__Bacteroidia;o__Chitinophagales;f__Chitinophagaceae;g__Taibaiella	d__Bacteria;p__Proteobacteria;c__Gammaproteobacteria;o__Burkholderiales;f__Comamonadaceae;g__Mitsuaria	d__Bacteria;p__Myxococcota;c__Polyangia;o__Polyangiales;f__Sandaracinaceae;g__Sandaracinus	d__Bacteria;p__Bacteroidota;c__Bacteroidia;o__Cytophagales;f__Microscillaceae;g__uncultured	d__Bacteria;p__Proteobacteria;c__Gammaproteobacteria;o__Burkholderiales;f__Sutterellaceae;g__AAP99	d__Bacteria;p__Patescibacteria;c__Saccharimonadia;o__Saccharimonadales;f__Saccharimonadaceae;g__TM7a	d__Bacteria;p__Proteobacteria;c__Gammaproteobacteria;o__Xanthomonadales;f__Xanthomonadaceae;g__Lysobacter	d__Bacteria;p__Firmicutes;c__Bacilli;o__Bacillales;f__Bacillaceae;g__Bacillus	d__Bacteria;p__Proteobacteria;c__Gammaproteobacteria;o__Burkholderiales;f__Oxalobacteraceae;g__Herbaspirillum	d__Bacteria;p__Actinobacteriota;c__Actinobacteria;o__Micromonosporales;f__Micromonosporaceae;__	d__Bacteria;p__Acidobacteriota;c__Acidobacteriae;o__Acidobacteriales;f__Acidobacteriaceae_(Subgroup_1);g__Terriglobus	d__Bacteria;p__Proteobacteria;c__Gammaproteobacteria;o__Xanthomonadales;f__Rhodanobacteraceae;g__Rhodanobacter	d__Bacteria;p__Verrucomicrobiota;c__Verrucomicrobiae;o__Opitutales;f__Opitutaceae;g__Opitutus	d__Bacteria;p__Actinobacteriota;c__Actinobacteria;o__Micromonosporales;f__Micromonosporaceae;g__Actinoplanes	d__Bacteria;p__Proteobacteria;c__Gammaproteobacteria;o__Burkholderiales;f__Comamonadaceae;g__uncultured	d__Bacteria;p__Proteobacteria;c__Alphaproteobacteria;o__Micropepsales;f__Micropepsaceae;g__uncultured
01-PNMB-104R2	0	0	0	0	0	0	0	0	0	0	0	0	0	0	0	0	0	0	37302	0	0	0	0	0	0	0	0	0	0	0	0	0	0	0	0	0	0	0	0	0	0	0	0	0	0	0	0	0	0
02-PNMB-202R2	0	0	0	0	0	0	0	0	0	0	0	0	0	6	0	0	0	0	53244	0	0	3	0	0	0	0	0	0	0	0	0	0	0	0	0	0	0	0	0	0	0	0	0	0	0	0	0	0	0
03-PNMB-301R2	0	0	0	0	0	0	0	0	0	0	0	0	0	0	0	0	0	0	33765	0	0	0	2	0	0	0	6	0	0	0	0	0	0	0	0	0	0	0	0	0	0	0	0	0	0	0	0	0	0
04-PNMB-401R2	0	0	0	0	0	0	0	0	0	0	0	0	3	0	0	0	0	0	51764	0	0	0	0	0	0	0	11	0	0	0	0	0	10	0	0	0	0	0	0	0	0	0	0	0	0	0	0	0	0
06-PNMB-202R4	0	0	0	0	0	0	0	0	0	0	0	0	0	0	0	0	0	0	36549	0	0	0	0	0	0	0	0	0	0	0	0	0	0	0	0	0	0	0	0	0	0	0	0	0	0	0	0	0	0
07-PNMB-301R4	0	0	0	0	0	0	0	0	0	0	0	0	0	0	0	0	0	0	36584	0	0	0	0	0	0	0	15	0	0	0	0	0	0	0	0	0	0	0	0	0	0	0	0	0	0	0	0	0	0
08-PNMB-401R4	0	0	0	0	0	0	4	0	0	0	0	0	0	0	0	0	0	0	29216	0	0	0	0	0	0	0	11	0	0	0	0	0	0	0	0	0	0	0	0	0	0	0	0	0	0	0	0	0	0
09-PNMB-104R7	0	0	0	0	0	0	0	0	0	0	0	0	0	0	0	0	0	0	33032	0	0	0	0	23	0	0	15	0	0	0	0	0	0	0	0	0	0	0	0	0	0	0	0	0	0	0	0	0	0
10-PNMB-202R7	0	0	0	0	0	0	0	0	0	0	0	0	0	0	0	0	0	0	20248	0	0	0	0	0	0	0	0	0	0	0	0	0	0	0	0	0	0	0	0	0	0	0	0	0	0	0	0	0	0
11-PNMB-301R7	0	0	0	0	0	0	0	0	0	0	0	0	2	0	0	0	0	0	27824	0	0	0	0	0	0	0	5	0	0	0	0	0	0	0	0	0	0	0	0	0	0	0	0	0	0	0	0	0	0
12-PNMB-401R7	0	0	0	0	0	0	0	0	0	0	0	0	0	0	0	0	0	0	35781	0	0	0	0	0	0	0	0	0	0	0	0	0	0	0	0	0	0	0	0	0	0	0	0	0	0	0	0	0	0
13-PNMS-104R2	0	0	0	0	0	0	0	0	0	0	0	0	0	0	0	0	0	0	5592	6	0	0	25	0	0	0	0	14	0	0	0	0	33	0	0	0	0	0	0	0	0	0	0	0	0	0	0	0	0
14-PNMS-202R2	0	0	0	0	0	0	0	0	0	0	0	27	47	0	0	0	0	0	10837	0	0	0	43	0	0	0	36	0	0	0	0	0	0	0	0	0	0	0	0	0	0	0	0	3	0	0	0	0	0
15-PNMS-301R2	0	6	0	0	9	0	0	0	0	0	0	0	0	0	0	0	0	0	11618	0	0	0	0	0	0	0	6	11	0	0	0	0	0	0	0	0	0	0	0	0	0	0	0	0	0	0	0	0	0
16-PNMS-401R2	0	0	0	0	0	13	11	0	0	0	0	50	0	20	0	0	0	0	35	0	0	0	54	0	0	0	7	0	0	0	0	0	14	0	0	0	0	14	0	0	0	0	0	0	0	0	0	13	0
17-PNMS-104R4	0	0	6	0	6	72	13	0	0	0	0	116	238	132	0	0	0	0	14725	39	0	51	158	39	31	0	0	0	10	0	0	0	40	0	271	0	0	0	177	0	0	94	36	0	0	0	0	0	0
18-PNMS-202R4	0	291	0	0	14	69	71	0	10	15	53	126	0	101	0	23	0	0	512	157	0	194	258	0	14	0	195	16	34	0	19	0	127	0	257	0	0	103	0	0	105	99	617	12	41	0	0	0	35
19-PNMS-301R4	0	0	0	0	3	67	12	0	0	0	0	108	0	194	0	0	0	0	7352	14	0	57	91	106	0	0	7	5	13	36	0	0	67	0	29	0	0	29	23	0	0	53	360	0	0	18	0	0	4
20-PNMS-401R4	0	65	0	0	6	116	63	0	0	13	44	147	14	257	12	0	0	15	783	88	0	114	203	155	118	0	15	0	42	47	0	0	292	27	149	0	0	12	116	16	9	98	891	0	3	43	7	0	0
21-PNMS-104R7	77	0	20	0	4	42	13	0	0	0	6	366	0	144	0	0	0	0	24571	0	19	121	39	137	0	0	16	0	16	0	0	0	17	22	0	0	9	0	71	0	0	0	325	0	0	0	6	0	0
22-PNMS-202R7	0	278	18	162	36	38	142	12	31	0	40	986	17	603	14	98	11	0	895	193	10	698	467	79	827	125	299	231	225	0	41	0	391	41	111	6	0	70	67	0	0	98	1817	17	10	18	302	0	79
23-PNMS-301R7	115	0	114	0	0	87	39	0	0	0	22	996	24	565	42	0	0	0	950	74	0	292	164	501	7	0	32	0	79	35	0	13	350	49	61	0	26	55	221	18	3	11	1039	0	0	0	0	0	0
24-PNMS-401R7	0	65	5	0	0	36	53	0	0	0	0	589	0	126	0	6	0	0	839	40	0	187	97	65	207	0	46	5	24	0	0	0	154	0	7	7	7	11	56	0	11	0	1328	25	0	11	16	18	0
[truncated: 102 more columns]
