# Supplementary material for: Microbiome analysis revealed distinct microbial communities occupying different sized nodules in field-grown peanut
Source: Front Microbiol. 2023 Mar 2;14:1075575. doi: 10.3389/fmicb.2023.1075575 (PMC10017544; doi:10.3389/fmicb.2023.1075575)
Supplement: Supplementary file 5 [file Table_5.XLSX]

## Sheet: Sheet1
Supplementary Table 5: Relative abundance of taxa at the genus level from three growth stages of small nodules.
Taxa	R2_Small	R4_Small	R7_Small
2377c37eddb09b2ad592e2b540c72b0d	0.00254503	0.00923568	0.00496117
68719f682fedccf2e0a8e7f8d81a4b44	0	0	0.000239655
8e8d438307372de01337db93d9c91bcc	0	0.00106203	0
00ee2be9841cfec36f17a3f6cee720ce	0	0.000362538	0.0013074
29978dff3d34e078732d8eb06ff1f78c	0	0	0.000219684
3db1e4ffebe39f347c3334537365b7fd	0	0.000453172	0
41ecec8a2b841d91901e47900dcf285b	0.000256279	0.0105299	0.00755427
157b3f3a054790abd4f9adb8ab51d6a9	0	0.00084776	0.000818821
3c5a0b798aabf15c67740c51c2c16586	0	0	0.000318128
64d124cfe6b33f52f9c2724a1c65a495	0.00415033	0.0167242	0.0237972
44e0e5e172ff40df69274df5d55ef0d9	0	0.00081571	0.00221341
e6b80778abe41dd019580d90fd5dc209	0	0.0202389	0.00404013
c97a5ca2d5dcf399dd444cd40772da66	0	0	0.00045039
0cc3fcc1b2e51bd8cd739f3c02394e21	0.0027408	0.00570066	0.00326337
e084724e5406a3b9172c5725d3688459	0	0.00639752	0.0100217
f31e2b665944f50d2f5b93a759556653	0	0.000483384	0.000440486
3018b55c6b5c4105b80108a95029b06f	0	0.0023415	0.0008565
d6e5f272429519e133581407e9a6d8e5	0	0.00044619	0.000619108
007c23719ac02db0280ad9104efe779f	0.000127237	0.0149479	0.00862152
c7a86575485588dd25e615177ee3b5ee	0.00835292	0.0056432	0.00352514
e395cef66e717e803b36c7860c13c227	0	0.000302115	0
f249eeb942b2cfe43dc2636fdbc4e1db	0	0.0032577	0.00268268
7aa05b224185a2bd6c6e4c0bac05ad72	0	0.000694864	0.000239655
6a627a9cc0c14a7105c0da3b5ee7c2c1	0	0.00495689	0.00059287
49fe7473cd0c6930e323328777aad718	0	0.00995845	0.00222637
d47fe627f5e2eab5f31f231ae1ce9657	0	0.00108761	0
2ffb20129879240d079de83d340c8bd0	0	0	0.000339511
c41ab9cc9a0ca69ddf6a3b79738ddaf7	0	0.000151057	0.00251638
01436fe85ff9ba70639ed5f35ef97743	0	0	0.000691916
27778107a2dc243bb01a6a0382ac176c	0	0.0142233	0.0309915
6839ba533ae9c56f637db7fc7183ddec	0	0	0.00249641
32be812c977b56d92aa2e1695a80c40d	0	0.000845921	0.00696002
10c480918a2781acc485c100827f670d	0	0	0.000239655
c3d778290ea18f006fa386cf631159b9	0	0	0.000758614
d9639bc01820b9dcc80ef4d986168f9c	0	0	0.00106465
4ce208a64350b014f27fb5a85df1aadb	0	0.00111547	0.000239655
42ecf422d65ac51e86512eab72235cc0	0.000555271	0	0
b979a6a3e7f0e8a8eb38c0ce66a1f549	0	0.00462508	0.00256488
edc664144bffa12dfac9a5f9098eff95	0	0	0.000449093
6a12be44e686c7178ecbcb82e8c811ab	0.000298992	0.000151057	0.000853411
3d75318d92e1f69a34269a7f5be6ae67	0.00231035	0.00933306	0.00906893
6c18307e118e3db39fbb6d56705195d3	0	0	0.000293657
e0d2a0f304abf738c0a412f52891e9cc	0	0.000453172	0.00171617
43fa15c2dd68dffc9828f7c08393804b	0	0	0.00079885
0d98b6bc6d6bb6609bba8efef78ba638	0	0.00790398	0.0181248
87d1017dd115096a09f03b693df2ad43	0.00673807	0.00254325	0.00894083
14194f4c86953279cbf7c404a209fb83	0	0.000224991	0
6d4c9355cf63c9ea1ef6fdb4dc061873	0	0.000312333	0.000330563
dd2a622ed24407d844b40002a5580343	0	0	0.000586479
1bff7ad17b5ed661c83f538f6b612a6e	0	0	0.000219684
d38186491ff3d9f58548d827738c3c30	0.00215348	0.00554769	0.00640865
4b990d127eb18053274a7ea6b56f2b63	0.736727	0.426396	0.299081
72669f50b73cc77dc782b140eba9c5e4	0	0	0.000515714
14d7350c4e656374496a93f93b7668c6	0.00176194	0	0.00179428
37cb6423f5a0d43e64d6f91bd932183f	0	0.00021148	0.0068402
d34c431f3019601a4333052febc32b3d	0.0103981	0.0143379	0.075132
f3d1a4cd8d0701bfeed2c20076b5d332	0	0	0.000368547
71e08829b63292c2c369dfb98a255391	0.00559447	0.00763454	0.00404132
d288be7690a2ec9e013ca6c818208877	0.00234926	0.00148128	0.000367071
4b4ea1961a5d8beac123a026d3e6c9d5	0	0.00434607	0.00544944
9d551acdaa1e5005daa757ae8d2067ef	0.00391543	0.0189555	0.0330987
d8f9c20a777dbf175fe01e3006708f14	0	0.00175988	0.000878938
3573e6374195345ac3cc1a136f510a98	6.77262e-05	0.000535427	0.00152009
469f1ee1a03a6395cc884dd4f20e5203	0	0	0.000379454
cecd823d3d8330b66cccbe53a2bf562e	0.0126102	0.022031	0.0182671
6fb8b7d2d550d1f68d66fc93ccd8b49b	0	0.00396792	0.0167828
f9b2d15f0c0893abee70615536dd31a6	0.000831252	0.000841898	0.00484947
8367d5213410cc9cee9ac04b86e56588	0	0.000223095	9.98562e-05
99656c2b4665ad6ad30845eb8e066a88	0	0.000241692	0.00015977
760d9e2e8a4736f5f0b3f0464cf7c0fa	0	0	0.00659051
7c68e35016296e30c217f2ae6028ad21	0.0013704	0	0.000929884
3460de375fe3290f58137fba6e181c7a	0	0.00073876	0.00261755
21ac5ec5a6e569832bacbf124d197de8	0	0	0.00219204
b046f567745b1e91f55a8170bc7f3882	0	0.000241692	0.00173296
61511c75bdee78934fea5ed74ec34b78	0	0.000423931	0
e4d18385c0eabdc2a724597f9678c262	0	0.00192001	0.000199712
c1c1e0ff2537952fa1733955ef656fb0	0	0	0.000333575
a5190f2e7d88e6af5bc6f07bf8426ea3	0	0.000169236	0
b9ac4edd0c46c4788f6fb7c1705be534	0	0	0.0013704
0936c98e5312dab8f2ef8b6c54e3965a	0.00215348	0.00137626	0.000740054
1ca5d07354997f7af3d7224950558a17	0	0.00550233	0.00223283
9d68c31f4d447dfde1f8125e081e62cd	0	0	0.000619108
074d286146eee5b760a2e3985c99c2da	0.00126493	0.0027111	0.00476812
1a8c9d526a736ad79a6cd3a3c4cf8732	0	0	0.000783065
9a4a7bb2594cff57a35e5ff15a9685fa	0	0.000241692	0.000244714
a98e21cb217dbfb52fc4176f4dbf0638	0	0.000233341	0.00163958
a109e2359f33fbcde2c28b01fcb3bdc8	0.000783085	0.00200962	0.00117694
d97c48585aa763abb46cdd49ef6d609f	0	0.00196323	0.000459339
3807114fa5f52aa2e270565a9c6f5558	0	0.00044619	0
a1b6ef65a533c9ce6222d22f33a32247	0	0	0.000259626
d8782ff2ad5d5285d8cdd1b21e97747d	0	0	0.000239655
194be1fa17585fe7c338c90acc263127	0	0.000104145	0.000499281
9bec8b64224a750b4e82f882ade5373e	0	0	0.00323534
cb5845c4dfb1362fdf60a509f5ae2522	0	0	0.000115519
7bb62b2992b55813f9d14808ae11eacc	0	0.000356952	0.00141275
602f368edf8898a92cf3b6683f98bc35	0	7.81087e-05	0.00356306
b18a6dc74b0ffac5bc9ac0a41c12aadb	0	0.000359745	0.000219684
c94cfcc52c9f574f8789f7cb0fcd3e80	0	0	0.000646669
9f9163986a68ab5fe379a089feae9f18	0	0.00107085	0.00119685
6cc97fd84dcaa52de2c17f0790819db4	0	0	0.000938648
9aee7f8530884030da466ed734c4e1d6	0.00106104	0.00352127	0.000926825
94722031a6beeab2091de1309fad4667	0	0	0.000168835
1bf9e8e9afa7b42555c504fa08ec3b6c	0	0.00102624	0.00224052
092999547a2f79f9f6f0df66a88c4248	0	0.00887777	0.00653001
14b1f25576cab6581ce4230ad1a5aec4	0.184347	0.288842	0.282399
ddf8e2230842b77fe9801cc1fbe71155	0	0.000713903	0.00199265
fe8c7e6bbd881e19eb66eaa84eccd78d	0.000190856	0.00096084	0.000754509
6725e18cdf3467302e2e678f3e933b80	0	0	0.000269186
96e4969550cb447a9cfb11e0c81fe6cf	0.00434447	0.00103421	0.00159007
400a3d8433926720efc3f1bf2b2e053a	0	0	0.000239655
16f90eac2350f1e7ed211adbed3a55de	0	0.000223095	0.00407324
832052a80471f379fe331d8039a6cc28	0	0.000286399	0.000789228
bb33ff0ac2a8616262b3cc2858755b24	0	0.000455142	0.00156147
30def16a3d704da5f58f9b6e6f8a6c99	0	0	0.000738936
f4f7cffb0d487d33eca959edd6ea732a	0	0.00601609	0.00808538
4c53d8677dbd2bc5db8de813406c55b0	0	0.000490808	0
5b131cd782386a9a1a854a83cd96f7da	0	0.000580046	0
36e5253b38965b6f8bf2a6d915b96d47	0	0.000143199	0.00139285
