# Supplementary material for: Microbiome analysis revealed distinct microbial communities occupying different sized nodules in field-grown peanut
Source: Front Microbiol. 2023 Mar 2;14:1075575. doi: 10.3389/fmicb.2023.1075575 (PMC10017544; doi:10.3389/fmicb.2023.1075575)
Supplement: Supplementary file 6 [file Table_6.XLSX]

## Sheet: KO_big nodule pathway
Supplementary Table 6. The predicted KEGG Orthology (KO) pathway analysis of genes of bacterial communities from peanut big and small nodules using MicFunPred (Mongad et al. 2021). R2, R4, and R7 indicate three developmental growth stages.
KO IDs	R2_Big (abundance)	R2_Big(log10)	R4_Big (abundance)	R4_Big(log10)	R7_Big (abundance)	R7_Big(log10)	A	B	C	EC	Pathway_Module
K00001	493425	5.69322	286840	5.45764	327560	5.51529	A09100 Metabolism	B 09101 Carbohydrate metabolism	C 00010 Glycolysis / Gluconeogenesis [PATH:ko00010]	E1.1.1.1, adh; alcohol dehydrogenase [EC:1.1.1.1]
K00001	493425	5.69322	286840	5.45764	327560	5.51529	A09100 Metabolism	B 09103 Lipid metabolism	C 00071 Fatty acid degradation [PATH:ko00071]	E1.1.1.1, adh; alcohol dehydrogenase [EC:1.1.1.1]
K00001	493425	5.69322	286840	5.45764	327560	5.51529	A09100 Metabolism	B 09105 Amino acid metabolism	C 00350 Tyrosine metabolism [PATH:ko00350]	E1.1.1.1, adh; alcohol dehydrogenase [EC:1.1.1.1]
K00001	493425	5.69322	286840	5.45764	327560	5.51529	A09100 Metabolism	B 09108 Metabolism of cofactors and vitamins	C 00830 Retinol metabolism [PATH:ko00830]	E1.1.1.1, adh; alcohol dehydrogenase [EC:1.1.1.1]
K00001	493425	5.69322	286840	5.45764	327560	5.51529	A09100 Metabolism	B 09111 Xenobiotics biodegradation and metabolism	C 00625 Chloroalkane and chloroalkene degradation [PATH:ko00625]	E1.1.1.1, adh; alcohol dehydrogenase [EC:1.1.1.1]
K00001	493425	5.69322	286840	5.45764	327560	5.51529	A09100 Metabolism	B 09111 Xenobiotics biodegradation and metabolism	C 00626 Naphthalene degradation [PATH:ko00626]	E1.1.1.1, adh; alcohol dehydrogenase [EC:1.1.1.1]
K00001	493425	5.69322	286840	5.45764	327560	5.51529	A09100 Metabolism	B 09111 Xenobiotics biodegradation and metabolism	C 00980 Metabolism of xenobiotics by cytochrome P450 [PATH:ko00980]	E1.1.1.1, adh; alcohol dehydrogenase [EC:1.1.1.1]
K00001	493425	5.69322	286840	5.45764	327560	5.51529	A09100 Metabolism	B 09111 Xenobiotics biodegradation and metabolism	C 00982 Drug metabolism - cytochrome P450 [PATH:ko00982]	E1.1.1.1, adh; alcohol dehydrogenase [EC:1.1.1.1]
K00003	157421	5.19706	91512.5	4.96148	104497	5.01911	A09100 Metabolism	B 09105 Amino acid metabolism	C 00260 Glycine, serine and threonine metabolism [PATH:ko00260]	hom; homoserine dehydrogenase [EC:1.1.1.3]	M00018 Threonine biosynthesis, aspartate => homoserine => threonine [PATH:map00260 map01230 map01100 map01110]
K00003	157421	5.19706	91512.5	4.96148	104497	5.01911	A09100 Metabolism	B 09105 Amino acid metabolism	C 00270 Cysteine and methionine metabolism [PATH:ko00270]	hom; homoserine dehydrogenase [EC:1.1.1.3]	M00018 Threonine biosynthesis, aspartate => homoserine => threonine [PATH:map00260 map01230 map01100 map01110]
K00003	157421	5.19706	91512.5	4.96148	104497	5.01911	A09100 Metabolism	B 09105 Amino acid metabolism	C 00300 Lysine biosynthesis [PATH:ko00300]	hom; homoserine dehydrogenase [EC:1.1.1.3]	M00018 Threonine biosynthesis, aspartate => homoserine => threonine [PATH:map00260 map01230 map01100 map01110]
K00004	125.618	2.09905	89.8072	1.95331	63.618	1.80358	A09100 Metabolism	B 09101 Carbohydrate metabolism	C 00650 Butanoate metabolism [PATH:ko00650]	BDH, butB; (R,R)-butanediol dehydrogenase / meso-butanediol dehydrogenase / diacetyl reductase [EC:1.1.1.4 1.1.1.- 1.1.1.303]
K00005	0	#NUM!	14	1.14613	0	#NUM!	A09100 Metabolism	B 09101 Carbohydrate metabolism	C 00640 Propanoate metabolism [PATH:ko00640]	gldA; glycerol dehydrogenase [EC:1.1.1.6]
K00005	0	#NUM!	14	1.14613	0	#NUM!	A09100 Metabolism	B 09103 Lipid metabolism	C 00561 Glycerolipid metabolism [PATH:ko00561]	gldA; glycerol dehydrogenase [EC:1.1.1.6]
K00008	9.94989	0.997818	7.5	0.875061	0	#NUM!	A09100 Metabolism	B 09101 Carbohydrate metabolism	C 00040 Pentose and glucuronate interconversions [PATH:ko00040]	SORD, gutB; L-iditol 2-dehydrogenase [EC:1.1.1.14]	M00014 Glucuronate pathway (uronate pathway) [PATH:map00040 map01100]
K00008	9.94989	0.997818	7.5	0.875061	0	#NUM!	A09100 Metabolism	B 09101 Carbohydrate metabolism	C 00051 Fructose and mannose metabolism [PATH:ko00051]	SORD, gutB; L-iditol 2-dehydrogenase [EC:1.1.1.14]	M00014 Glucuronate pathway (uronate pathway) [PATH:map00040 map01100]
K00009	4.04	0.606381	1.9	0.278754	3.46	0.539076	A09100 Metabolism	B 09101 Carbohydrate metabolism	C 00051 Fructose and mannose metabolism [PATH:ko00051]	mtlD; mannitol-1-phosphate 5-dehydrogenase [EC:1.1.1.17]
K00010	242.245	2.38425	135.815	2.13295	188.733	2.27585	A09100 Metabolism	B 09101 Carbohydrate metabolism	C 00562 Inositol phosphate metabolism [PATH:ko00562]	iolG; myo-inositol 2-dehydrogenase / D-chiro-inositol 1-dehydrogenase [EC:1.1.1.18 1.1.1.369]
K00010	242.245	2.38425	135.815	2.13295	188.733	2.27585	A09100 Metabolism	B 09110 Biosynthesis of other secondary metabolites	C 00521 Streptomycin biosynthesis [PATH:ko00521]	iolG; myo-inositol 2-dehydrogenase / D-chiro-inositol 1-dehydrogenase [EC:1.1.1.18 1.1.1.369]
K00012	214656	5.33174	124789	5.09617	142500	5.15381	A09100 Metabolism	B 09101 Carbohydrate metabolism	C 00040 Pentose and glucuronate interconversions [PATH:ko00040]	UGDH, ugd; UDPglucose 6-dehydrogenase [EC:1.1.1.22]	M00014 Glucuronate pathway (uronate pathway) [PATH:map00040 map01100]
K00012	214656	5.33174	124789	5.09617	142500	5.15381	A09100 Metabolism	B 09101 Carbohydrate metabolism	C 00053 Ascorbate and aldarate metabolism [PATH:ko00053]	UGDH, ugd; UDPglucose 6-dehydrogenase [EC:1.1.1.22]	M00014 Glucuronate pathway (uronate pathway) [PATH:map00040 map01100]
K00012	214656	5.33174	124789	5.09617	142500	5.15381	A09100 Metabolism	B 09101 Carbohydrate metabolism	C 00520 Amino sugar and nucleotide sugar metabolism [PATH:ko00520]	UGDH, ugd; UDPglucose 6-dehydrogenase [EC:1.1.1.22]	M00014 Glucuronate pathway (uronate pathway) [PATH:map00040 map01100]
K00013	154551	5.18907	89842.2	4.95348	102593	5.01112	A09100 Metabolism	B 09105 Amino acid metabolism	C 00340 Histidine metabolism [PATH:ko00340]	hisD; histidinol dehydrogenase [EC:1.1.1.23]	M00026 Histidine biosynthesis, PRPP => histidine [PATH:map00340 map01230 map01100 map01110]
K00014	519344	5.71546	301875	5.47983	344740	5.53749	A09100 Metabolism	B 09105 Amino acid metabolism	C 00400 Phenylalanine, tyrosine and tryptophan biosynthesis [PATH:ko00400]	aroE; shikimate dehydrogenase [EC:1.1.1.25]	M00022 Shikimate pathway, phosphoenolpyruvate + erythrose-4P => chorismate [PATH:map00400 map01230 map01100 map01110 map01130]
K00015	174489	5.24177	101420	5.00612	115825	5.0638	A09100 Metabolism	B 09101 Carbohydrate metabolism	C 00630 Glyoxylate and dicarboxylate metabolism [PATH:ko00630]	gyaR, GOR1; glyoxylate reductase [EC:1.1.1.26]
K00016	1.04	0.0170333	1.9	0.278754	3.46	0.539076	A09100 Metabolism	B 09101 Carbohydrate metabolism	C 00010 Glycolysis / Gluconeogenesis [PATH:ko00010]	LDH, ldh; L-lactate dehydrogenase [EC:1.1.1.27]
K00016	1.04	0.0170333	1.9	0.278754	3.46	0.539076	A09100 Metabolism	B 09101 Carbohydrate metabolism	C 00620 Pyruvate metabolism [PATH:ko00620]	LDH, ldh; L-lactate dehydrogenase [EC:1.1.1.27]
K00016	1.04	0.0170333	1.9	0.278754	3.46	0.539076	A09100 Metabolism	B 09101 Carbohydrate metabolism	C 00640 Propanoate metabolism [PATH:ko00640]	LDH, ldh; L-lactate dehydrogenase [EC:1.1.1.27]
K00016	1.04	0.0170333	1.9	0.278754	3.46	0.539076	A09100 Metabolism	B 09105 Amino acid metabolism	C 00270 Cysteine and methionine metabolism [PATH:ko00270]	LDH, ldh; L-lactate dehydrogenase [EC:1.1.1.27]
K00016	1.04	0.0170333	1.9	0.278754	3.46	0.539076	A09150 Organismal Systems	B 09152 Endocrine system	C 04922 Glucagon signaling pathway [PATH:ko04922]	LDH, ldh; L-lactate dehydrogenase [EC:1.1.1.27]
K00016	1.04	0.0170333	1.9	0.278754	3.46	0.539076	A09180 Brite Hierarchies	B 09183 Protein families: signaling and cellular processes	C 04147 Exosome [BR:ko04147]	LDH, ldh; L-lactate dehydrogenase [EC:1.1.1.27]
K00018	61.7	1.79029	47.3	1.67486	37.85	1.57807	A09100 Metabolism	B 09101 Carbohydrate metabolism	C 00630 Glyoxylate and dicarboxylate metabolism [PATH:ko00630]	hprA; glycerate dehydrogenase [EC:1.1.1.29]	M00346 Formaldehyde assimilation, serine pathway [PATH:map00680 map01200 map01120]
K00018	61.7	1.79029	47.3	1.67486	37.85	1.57807	A09100 Metabolism	B 09102 Energy metabolism	C 00680 Methane metabolism [PATH:ko00680]	hprA; glycerate dehydrogenase [EC:1.1.1.29]	M00346 Formaldehyde assimilation, serine pathway [PATH:map00680 map01200 map01120]
K00018	61.7	1.79029	47.3	1.67486	37.85	1.57807	A09100 Metabolism	B 09105 Amino acid metabolism	C 00260 Glycine, serine and threonine metabolism [PATH:ko00260]	hprA; glycerate dehydrogenase [EC:1.1.1.29]	M00346 Formaldehyde assimilation, serine pathway [PATH:map00680 map01200 map01120]
K00019	380507	5.58036	221167	5.34472	252589	5.40241	A09100 Metabolism	B 09101 Carbohydrate metabolism	C 00650 Butanoate metabolism [PATH:ko00650]	E1.1.1.30, bdh; 3-hydroxybutyrate dehydrogenase [EC:1.1.1.30]	M00088 Ketone body biosynthesis, acetyl-CoA => acetoacetate/3-hydroxybutyrate/acetone [PATH:map00072 map01100]
K00019	380507	5.58036	221167	5.34472	252589	5.40241	A09100 Metabolism	B 09103 Lipid metabolism	C 00072 Synthesis and degradation of ketone bodies [PATH:ko00072]	E1.1.1.30, bdh; 3-hydroxybutyrate dehydrogenase [EC:1.1.1.30]	M00088 Ketone body biosynthesis, acetyl-CoA => acetoacetate/3-hydroxybutyrate/acetone [PATH:map00072 map01100]
K00020	690961	5.83945	401651	5.60385	458673	5.6615	A09100 Metabolism	B 09105 Amino acid metabolism	C 00280 Valine, leucine and isoleucine degradation [PATH:ko00280]	mmsB, HIBADH; 3-hydroxyisobutyrate dehydrogenase [EC:1.1.1.31]
K00021	3	0.477121	0	#NUM!	0	#NUM!	A09100 Metabolism	B 09109 Metabolism of terpenoids and polyketides	C 00900 Terpenoid backbone biosynthesis [PATH:ko00900]	HMGCR; hydroxymethylglutaryl-CoA reductase (NADPH) [EC:1.1.1.34]	M00095 C5 isoprenoid biosynthesis, mevalonate pathway [PATH:map00900 map01100 map01110]
K00021	3	0.477121	0	#NUM!	0	#NUM!	A09130 Environmental Information Processing	B 09132 Signal transduction	C 04152 AMPK signaling pathway [PATH:ko04152]	HMGCR; hydroxymethylglutaryl-CoA reductase (NADPH) [EC:1.1.1.34]	M00095 C5 isoprenoid biosynthesis, mevalonate pathway [PATH:map00900 map01100 map01110]
K00021	3	0.477121	0	#NUM!	0	#NUM!	A09150 Organismal Systems	B 09154 Digestive system	C 04976 Bile secretion [PATH:ko04976]	HMGCR; hydroxymethylglutaryl-CoA reductase (NADPH) [EC:1.1.1.34]	M00095 C5 isoprenoid biosynthesis, mevalonate pathway [PATH:map00900 map01100 map01110]
K00023	214557	5.33154	124704	5.09588	142423	5.15358	A09100 Metabolism	B 09101 Carbohydrate metabolism	C 00630 Glyoxylate and dicarboxylate metabolism [PATH:ko00630]	phbB; acetoacetyl-CoA reductase [EC:1.1.1.36]	M00373 Ethylmalonyl pathway [PATH:map00630 map01200 map01120]
K00023	214557	5.33154	124704	5.09588	142423	5.15358	A09100 Metabolism	B 09101 Carbohydrate metabolism	C 00650 Butanoate metabolism [PATH:ko00650]	phbB; acetoacetyl-CoA reductase [EC:1.1.1.36]	M00373 Ethylmalonyl pathway [PATH:map00630 map01200 map01120]
K00027	34.6387	1.53956	22.793	1.3578	47.8893	1.68024	A09100 Metabolism	B 09101 Carbohydrate metabolism	C 00620 Pyruvate metabolism [PATH:ko00620]	ME2, sfcA, maeA; malate dehydrogenase (oxaloacetate-decarboxylating) [EC:1.1.1.38]
K00027	34.6387	1.53956	22.793	1.3578	47.8893	1.68024	A09130 Environmental Information Processing	B 09132 Signal transduction	C 02020 Two-component system [PATH:ko02020]	ME2, sfcA, maeA; malate dehydrogenase (oxaloacetate-decarboxylating) [EC:1.1.1.38]
K00029	313286	5.49594	182096	5.2603	207957	5.31797	A09100 Metabolism	B 09101 Carbohydrate metabolism	C 00620 Pyruvate metabolism [PATH:ko00620]	E1.1.1.40, maeB; malate dehydrogenase (oxaloacetate-decarboxylating)(NADP+) [EC:1.1.1.40]	M00169 CAM (Crassulacean acid metabolism), light [PATH:map00620 map00710 map01200 map01100 map01120]
K00029	313286	5.49594	182096	5.2603	207957	5.31797	A09100 Metabolism	B 09102 Energy metabolism	C 00710 Carbon fixation in photosynthetic organisms [PATH:ko00710]	E1.1.1.40, maeB; malate dehydrogenase (oxaloacetate-decarboxylating)(NADP+) [EC:1.1.1.40]	M00169 CAM (Crassulacean acid metabolism), light [PATH:map00620 map00710 map01200 map01100 map01120]
K00030	7.9	0.897627	7.5	0.875061	1.6	0.20412	A09100 Metabolism	B 09101 Carbohydrate metabolism	C 00020 Citrate cycle (TCA cycle) [PATH:ko00020]	IDH3; isocitrate dehydrogenase (NAD+) [EC:1.1.1.41]	M00009 Citrate cycle (TCA cycle, Krebs cycle) [PATH:map00020 map01200 map01100]
K00031	154597	5.1892	89884.5	4.95369	102622	5.01124	A09100 Metabolism	B 09101 Carbohydrate metabolism	C 00020 Citrate cycle (TCA cycle) [PATH:ko00020]	IDH1, IDH2, icd; isocitrate dehydrogenase [EC:1.1.1.42]	M00009 Citrate cycle (TCA cycle, Krebs cycle) [PATH:map00020 map01200 map01100]
K00031	154597	5.1892	89884.5	4.95369	102622	5.01124	A09100 Metabolism	B 09102 Energy metabolism	C 00720 Carbon fixation pathways in prokaryotes [PATH:ko00720]	IDH1, IDH2, icd; isocitrate dehydrogenase [EC:1.1.1.42]	M00009 Citrate cycle (TCA cycle, Krebs cycle) [PATH:map00020 map01200 map01100]
K00031	154597	5.1892	89884.5	4.95369	102622	5.01124	A09100 Metabolism	B 09106 Metabolism of other amino acids	C 00480 Glutathione metabolism [PATH:ko00480]	IDH1, IDH2, icd; isocitrate dehydrogenase [EC:1.1.1.42]	M00009 Citrate cycle (TCA cycle, Krebs cycle) [PATH:map00020 map01200 map01100]
K00031	154597	5.1892	89884.5	4.95369	102622	5.01124	A09140 Cellular Processes	B 09141 Transport and catabolism	C 04146 Peroxisome [PATH:ko04146]	IDH1, IDH2, icd; isocitrate dehydrogenase [EC:1.1.1.42]	M00009 Citrate cycle (TCA cycle, Krebs cycle) [PATH:map00020 map01200 map01100]
K00032	50.57	1.70389	40.91	1.61183	28.98	1.4621	A09100 Metabolism	B 09101 Carbohydrate metabolism	C 00030 Pentose phosphate pathway [PATH:ko00030]	E1.1.1.43; phosphogluconate 2-dehydrogenase [EC:1.1.1.43]
K00032	50.57	1.70389	40.91	1.61183	28.98	1.4621	A09100 Metabolism	B 09106 Metabolism of other amino acids	C 00480 Glutathione metabolism [PATH:ko00480]	E1.1.1.43; phosphogluconate 2-dehydrogenase [EC:1.1.1.43]
K00033	331966	5.52109	192944	5.28543	220391	5.34319	A09100 Metabolism	B 09101 Carbohydrate metabolism	C 00030 Pentose phosphate pathway [PATH:ko00030]	PGD, gnd, gntZ; 6-phosphogluconate dehydrogenase [EC:1.1.1.44 1.1.1.343]	M00004 Pentose phosphate pathway (Pentose phosphate cycle) [PATH:map00030 map01200 map01100 map01120]
K00033	331966	5.52109	192944	5.28543	220391	5.34319	A09100 Metabolism	B 09106 Metabolism of other amino acids	C 00480 Glutathione metabolism [PATH:ko00480]	PGD, gnd, gntZ; 6-phosphogluconate dehydrogenase [EC:1.1.1.44 1.1.1.343]	M00004 Pentose phosphate pathway (Pentose phosphate cycle) [PATH:map00030 map01200 map01100 map01120]
K00034	154529	5.18901	89808.4	4.95332	102579	5.01106	A09100 Metabolism	B 09101 Carbohydrate metabolism	C 00030 Pentose phosphate pathway [PATH:ko00030]	gdh; glucose 1-dehydrogenase [EC:1.1.1.47]
K00035	154469	5.18884	89767.5	4.95312	102531	5.01085	A09100 Metabolism	B 09101 Carbohydrate metabolism	C 00052 Galactose metabolism [PATH:ko00052]	gal; D-galactose 1-dehydrogenase [EC:1.1.1.48]
K00036	239082	5.37855	138968	5.14291	158706	5.20059	A09100 Metabolism	B 09101 Carbohydrate metabolism	C 00030 Pentose phosphate pathway [PATH:ko00030]	G6PD, zwf; glucose-6-phosphate 1-dehydrogenase [EC:1.1.1.49 1.1.1.363]	M00004 Pentose phosphate pathway (Pentose phosphate cycle) [PATH:map00030 map01200 map01100 map01120]
K00036	239082	5.37855	138968	5.14291	158706	5.20059	A09100 Metabolism	B 09106 Metabolism of other amino acids	C 00480 Glutathione metabolism [PATH:ko00480]	G6PD, zwf; glucose-6-phosphate 1-dehydrogenase [EC:1.1.1.49 1.1.1.363]	M00004 Pentose phosphate pathway (Pentose phosphate cycle) [PATH:map00030 map01200 map01100 map01120]
K00036	239082	5.37855	138968	5.14291	158706	5.20059	A09160 Human Diseases	B 09161 Cancers: Overview	C 05230 Central carbon metabolism in cancer [PATH:ko05230]	G6PD, zwf; glucose-6-phosphate 1-dehydrogenase [EC:1.1.1.49 1.1.1.363]	M00004 Pentose phosphate pathway (Pentose phosphate cycle) [PATH:map00030 map01200 map01100 map01120]
K00036	239082	5.37855	138968	5.14291	158706	5.20059	A09180 Brite Hierarchies	B 09183 Protein families: signaling and cellular processes	C 04147 Exosome [BR:ko04147]	G6PD, zwf; glucose-6-phosphate 1-dehydrogenase [EC:1.1.1.49 1.1.1.363]	M00004 Pentose phosphate pathway (Pentose phosphate cycle) [PATH:map00030 map01200 map01100 map01120]
K00038	33.2735	1.5221	16.097	1.20674	29.6382	1.47185	A09100 Metabolism	B 09103 Lipid metabolism	C 00140 Steroid hormone biosynthesis [PATH:ko00140]	E1.1.1.53; 3alpha(or 20beta)-hydroxysteroid dehydrogenase [EC:1.1.1.53]
K00039	154454	5.1888	89767.5	4.95312	102531	5.01085	A09100 Metabolism	B 09101 Carbohydrate metabolism	C 00040 Pentose and glucuronate interconversions [PATH:ko00040]	rbtD; ribitol 2-dehydrogenase [EC:1.1.1.56]
K00040	154472	5.18885	89775	4.95316	102531	5.01085	A09100 Metabolism	B 09101 Carbohydrate metabolism	C 00040 Pentose and glucuronate interconversions [PATH:ko00040]	uxuB; fructuronate reductase [EC:1.1.1.57]	M00061 D-Glucuronate degradation, D-glucuronate => pyruvate + D-glyceraldehyde 3P [PATH:map00040 map00030 map01100]
K00041	11.13	1.0465	6.39	0.805501	8.87	0.947924	A09100 Metabolism	B 09101 Carbohydrate metabolism	C 00040 Pentose and glucuronate interconversions [PATH:ko00040]	uxaB; tagaturonate reductase [EC:1.1.1.58]	M00631 D-Galacturonate degradation (bacteria), D-galacturonate => pyruvate + D-glyceraldehyde 3P [PATH:map00040 map00030 map01100]
K00042	231774	5.36507	134748	5.12952	153862	5.18713	A09100 Metabolism	B 09101 Carbohydrate metabolism	C 00630 Glyoxylate and dicarboxylate metabolism [PATH:ko00630]	garR, glxR; 2-hydroxy-3-oxopropionate reductase [EC:1.1.1.60]
K00045	65.45	1.81591	47.3	1.67486	39.45	1.59605	A09100 Metabolism	B 09101 Carbohydrate metabolism	C 00051 Fructose and mannose metabolism [PATH:ko00051]	E1.1.1.67, mtlK; mannitol 2-dehydrogenase [EC:1.1.1.67]
K00050	183121	5.26274	106456	5.02717	121556	5.08478	A09100 Metabolism	B 09101 Carbohydrate metabolism	C 00630 Glyoxylate and dicarboxylate metabolism [PATH:ko00630]	ttuD; hydroxypyruvate reductase [EC:1.1.1.81]
K00050	183121	5.26274	106456	5.02717	121556	5.08478	A09100 Metabolism	B 09105 Amino acid metabolism	C 00260 Glycine, serine and threonine metabolism [PATH:ko00260]	ttuD; hydroxypyruvate reductase [EC:1.1.1.81]
K00052	482062	5.6831	280194	5.44746	320004	5.50516	A09100 Metabolism	B 09101 Carbohydrate metabolism	C 00660 C5-Branched dibasic acid metabolism [PATH:ko00660]	leuB, IMDH; 3-isopropylmalate dehydrogenase [EC:1.1.1.85]	M00535 Isoleucine biosynthesis, pyruvate => 2-oxobutanoate [PATH:map00290 map00660 map01210 map01230 map01100]
K00052	482062	5.6831	280194	5.44746	320004	5.50516	A09100 Metabolism	B 09105 Amino acid metabolism	C 00290 Valine, leucine and isoleucine biosynthesis [PATH:ko00290]	leuB, IMDH; 3-isopropylmalate dehydrogenase [EC:1.1.1.85]	M00535 Isoleucine biosynthesis, pyruvate => 2-oxobutanoate [PATH:map00290 map00660 map01210 map01230 map01100]
K00053	163131	5.21254	94829.2	4.97694	108290	5.03459	A09100 Metabolism	B 09105 Amino acid metabolism	C 00290 Valine, leucine and isoleucine biosynthesis [PATH:ko00290]	ilvC; ketol-acid reductoisomerase [EC:1.1.1.86]	M00019 Valine/isoleucine biosynthesis, pyruvate => valine / 2-oxobutanoate => isoleucine [PATH:map00290 map00770 map01210 map01230 map01100 map01110]
K00053	163131	5.21254	94829.2	4.97694	108290	5.03459	A09100 Metabolism	B 09108 Metabolism of cofactors and vitamins	C 00770 Pantothenate and CoA biosynthesis [PATH:ko00770]	ilvC; ketol-acid reductoisomerase [EC:1.1.1.86]	M00019 Valine/isoleucine biosynthesis, pyruvate => valine / 2-oxobutanoate => isoleucine [PATH:map00290 map00770 map01210 map01230 map01100 map01110]
K00055	18.1596	1.25911	0	#NUM!	19.39	1.28758	A09100 Metabolism	B 09105 Amino acid metabolism	C 00350 Tyrosine metabolism [PATH:ko00350]	E1.1.1.90; aryl-alcohol dehydrogenase [EC:1.1.1.90]	M00538 Toluene degradation, toluene => benzoate [PATH:map00623 map01220 map01120]
K00055	18.1596	1.25911	0	#NUM!	19.39	1.28758	A09100 Metabolism	B 09105 Amino acid metabolism	C 00360 Phenylalanine metabolism [PATH:ko00360]	E1.1.1.90; aryl-alcohol dehydrogenase [EC:1.1.1.90]	M00538 Toluene degradation, toluene => benzoate [PATH:map00623 map01220 map01120]
K00055	18.1596	1.25911	0	#NUM!	19.39	1.28758	A09100 Metabolism	B 09111 Xenobiotics biodegradation and metabolism	C 00623 Toluene degradation [PATH:ko00623]	E1.1.1.90; aryl-alcohol dehydrogenase [EC:1.1.1.90]	M00538 Toluene degradation, toluene => benzoate [PATH:map00623 map01220 map01120]
K00055	18.1596	1.25911	0	#NUM!	19.39	1.28758	A09100 Metabolism	B 09111 Xenobiotics biodegradation and metabolism	C 00622 Xylene degradation [PATH:ko00622]	E1.1.1.90; aryl-alcohol dehydrogenase [EC:1.1.1.90]	M00538 Toluene degradation, toluene => benzoate [PATH:map00623 map01220 map01120]
K00057	154551	5.18907	89845.9	4.9535	102594	5.01112	A09100 Metabolism	B 09103 Lipid metabolism	C 00564 Glycerophospholipid metabolism [PATH:ko00564]	gpsA; glycerol-3-phosphate dehydrogenase (NAD(P)+) [EC:1.1.1.94]
K00058	1.32871e+06	6.12343	772289	5.88778	882044	5.94549	A09100 Metabolism	B 09102 Energy metabolism	C 00680 Methane metabolism [PATH:ko00680]	serA, PHGDH; D-3-phosphoglycerate dehydrogenase / 2-oxoglutarate reductase [EC:1.1.1.95 1.1.1.399]	M00020 Serine biosynthesis, glycerate-3P => serine [PATH:map00260 map00680 map01200 map01230 map01100]
K00058	1.32871e+06	6.12343	772289	5.88778	882044	5.94549	A09100 Metabolism	B 09105 Amino acid metabolism	C 00260 Glycine, serine and threonine metabolism [PATH:ko00260]	serA, PHGDH; D-3-phosphoglycerate dehydrogenase / 2-oxoglutarate reductase [EC:1.1.1.95 1.1.1.399]	M00020 Serine biosynthesis, glycerate-3P => serine [PATH:map00260 map00680 map01200 map01230 map01100]
K00058	1.32871e+06	6.12343	772289	5.88778	882044	5.94549	A09180 Brite Hierarchies	B 09183 Protein families: signaling and cellular processes	C 04147 Exosome [BR:ko04147]	serA, PHGDH; D-3-phosphoglycerate dehydrogenase / 2-oxoglutarate reductase [EC:1.1.1.95 1.1.1.399]	M00020 Serine biosynthesis, glycerate-3P => serine [PATH:map00260 map00680 map01200 map01230 map01100]
K00059	2.16308e+06	6.33507	1.25735e+06	6.09945	1.43593e+06	6.15713	A09100 Metabolism	B 09103 Lipid metabolism	C 00061 Fatty acid biosynthesis [PATH:ko00061]	fabG; 3-oxoacyl-[acyl-carrier protein] reductase [EC:1.1.1.100]	M00083 Fatty acid biosynthesis, elongation [PATH:map00061 map01212 map01100]
K00059	2.16308e+06	6.33507	1.25735e+06	6.09945	1.43593e+06	6.15713	A09100 Metabolism	B 09108 Metabolism of cofactors and vitamins	C 00780 Biotin metabolism [PATH:ko00780]	fabG; 3-oxoacyl-[acyl-carrier protein] reductase [EC:1.1.1.100]	M00083 Fatty acid biosynthesis, elongation [PATH:map00061 map01212 map01100]
K00059	2.16308e+06	6.33507	1.25735e+06	6.09945	1.43593e+06	6.15713	A09100 Metabolism	B 09110 Biosynthesis of other secondary metabolites	C 00333 Prodigiosin biosynthesis [PATH:ko00333]	fabG; 3-oxoacyl-[acyl-carrier protein] reductase [EC:1.1.1.100]	M00083 Fatty acid biosynthesis, elongation [PATH:map00061 map01212 map01100]
K00059	2.16308e+06	6.33507	1.25735e+06	6.09945	1.43593e+06	6.15713	A09180 Brite Hierarchies	B 09181 Protein families: metabolism	C 01004 Lipid biosynthesis proteins [BR:ko01004]	fabG; 3-oxoacyl-[acyl-carrier protein] reductase [EC:1.1.1.100]	M00083 Fatty acid biosynthesis, elongation [PATH:map00061 map01212 map01100]
K00060	19.42	1.28825	7.5	0.875061	20.99	1.32201	A09100 Metabolism	B 09105 Amino acid metabolism	C 00260 Glycine, serine and threonine metabolism [PATH:ko00260]	tdh; threonine 3-dehydrogenase [EC:1.1.1.103]
K00064	197411	5.29537	114726	5.05966	131048	5.11743	A09100 Metabolism	B 09101 Carbohydrate metabolism	C 00051 Fructose and mannose metabolism [PATH:ko00051]	E1.1.1.122; D-threo-aldose 1-dehydrogenase [EC:1.1.1.122]	M00114 Ascorbate biosynthesis, plants, glucose-6P => ascorbate [PATH:map00010 map00051 map00053 map01100 map01110]
K00064	197411	5.29537	114726	5.05966	131048	5.11743	A09100 Metabolism	B 09101 Carbohydrate metabolism	C 00053 Ascorbate and aldarate metabolism [PATH:ko00053]	E1.1.1.122; D-threo-aldose 1-dehydrogenase [EC:1.1.1.122]	M00114 Ascorbate biosynthesis, plants, glucose-6P => ascorbate [PATH:map00010 map00051 map00053 map01100 map01110]
K00065	253144	5.40337	147140	5.16773	168036	5.2254	A09100 Metabolism	B 09101 Carbohydrate metabolism	C 00040 Pentose and glucuronate interconversions [PATH:ko00040]	kduD; 2-dehydro-3-deoxy-D-gluconate 5-dehydrogenase [EC:1.1.1.127]
K00066	67.2	1.82737	68.8	1.83759	37.85	1.57807	A09100 Metabolism	B 09101 Carbohydrate metabolism	C 00051 Fructose and mannose metabolism [PATH:ko00051]	algD; GDP-mannose 6-dehydrogenase [EC:1.1.1.132]
K00066	67.2	1.82737	68.8	1.83759	37.85	1.57807	A09100 Metabolism	B 09101 Carbohydrate metabolism	C 00520 Amino sugar and nucleotide sugar metabolism [PATH:ko00520]	algD; GDP-mannose 6-dehydrogenase [EC:1.1.1.132]
K00066	67.2	1.82737	68.8	1.83759	37.85	1.57807	A09130 Environmental Information Processing	B 09132 Signal transduction	C 02020 Two-component system [PATH:ko02020]	algD; GDP-mannose 6-dehydrogenase [EC:1.1.1.132]
K00067	154611	5.18924	89895	4.95374	102624	5.01125	A09100 Metabolism	B 09109 Metabolism of terpenoids and polyketides	C 00523 Polyketide sugar unit biosynthesis [PATH:ko00523]	rfbD, rmlD; dTDP-4-dehydrorhamnose reductase [EC:1.1.1.133]	M00793 dTDP-L-rhamnose biosynthesis [PATH:map00521 map00523 map01130]
K00067	154611	5.18924	89895	4.95374	102624	5.01125	A09100 Metabolism	B 09110 Biosynthesis of other secondary metabolites	C 00521 Streptomycin biosynthesis [PATH:ko00521]	rfbD, rmlD; dTDP-4-dehydrorhamnose reductase [EC:1.1.1.133]	M00793 dTDP-L-rhamnose biosynthesis [PATH:map00521 map00523 map01130]
K00074	426339	5.62976	247840	5.39417	283047	5.45186	A09100 Metabolism	B 09101 Carbohydrate metabolism	C 00650 Butanoate metabolism [PATH:ko00650]	paaH, hbd, fadB, mmgB; 3-hydroxybutyryl-CoA dehydrogenase [EC:1.1.1.157]
K00074	426339	5.62976	247840	5.39417	283047	5.45186	A09100 Metabolism	B 09105 Amino acid metabolism	C 00360 Phenylalanine metabolism [PATH:ko00360]	paaH, hbd, fadB, mmgB; 3-hydroxybutyryl-CoA dehydrogenase [EC:1.1.1.157]
K00074	426339	5.62976	247840	5.39417	283047	5.45186	A09100 Metabolism	B 09111 Xenobiotics biodegradation and metabolism	C 00362 Benzoate degradation [PATH:ko00362]	paaH, hbd, fadB, mmgB; 3-hydroxybutyryl-CoA dehydrogenase [EC:1.1.1.157]
K00075	154551	5.18907	89842.2	4.95348	102593	5.01112	A09100 Metabolism	B 09101 Carbohydrate metabolism	C 00520 Amino sugar and nucleotide sugar metabolism [PATH:ko00520]	murB; UDP-N-acetylmuramate dehydrogenase [EC:1.3.1.98]
K00075	154551	5.18907	89842.2	4.95348	102593	5.01112	A09100 Metabolism	B 09107 Glycan biosynthesis and metabolism	C 00550 Peptidoglycan biosynthesis [PATH:ko00550]	murB; UDP-N-acetylmuramate dehydrogenase [EC:1.3.1.98]
K00075	154551	5.18907	89842.2	4.95348	102593	5.01112	A09180 Brite Hierarchies	B 09181 Protein families: metabolism	C 01011 Peptidoglycan biosynthesis and degradation proteins [BR:ko01011]	murB; UDP-N-acetylmuramate dehydrogenase [EC:1.3.1.98]
K00077	798140	5.90208	463959	5.66648	529836	5.72414	A09100 Metabolism	B 09108 Metabolism of cofactors and vitamins	C 00770 Pantothenate and CoA biosynthesis [PATH:ko00770]	panE, apbA; 2-dehydropantoate 2-reductase [EC:1.1.1.169]	M00119 Pantothenate biosynthesis, valine/L-aspartate => pantothenate [PATH:map00770 map01100 map01110]
K00088	157446	5.19713	91527.1	4.96155	104527	5.01923	A09100 Metabolism	B 09104 Nucleotide metabolism	C 00230 Purine metabolism [PATH:ko00230]	IMPDH, guaB; IMP dehydrogenase [EC:1.1.1.205]	M00050 Guanine ribonucleotide biosynthesis IMP => GDP,GTP [PATH:map00230 map01100]
K00088	157446	5.19713	91527.1	4.96155	104527	5.01923	A09100 Metabolism	B 09111 Xenobiotics biodegradation and metabolism	C 00983 Drug metabolism - other enzymes [PATH:ko00983]	IMPDH, guaB; IMP dehydrogenase [EC:1.1.1.205]	M00050 Guanine ribonucleotide biosynthesis IMP => GDP,GTP [PATH:map00230 map01100]
K00088	157446	5.19713	91527.1	4.96155	104527	5.01923	A09180 Brite Hierarchies	B 09183 Protein families: signaling and cellular processes	C 04147 Exosome [BR:ko04147]	IMPDH, guaB; IMP dehydrogenase [EC:1.1.1.205]	M00050 Guanine ribonucleotide biosynthesis IMP => GDP,GTP [PATH:map00230 map01100]
K00090	64.1	1.80686	47.3	1.67486	39.45	1.59605	A09100 Metabolism	B 09101 Carbohydrate metabolism	C 00030 Pentose phosphate pathway [PATH:ko00030]	ghrB; glyoxylate/hydroxypyruvate/2-ketogluconate reductase [EC:1.1.1.79 1.1.1.81 1.1.1.215]
K00090	64.1	1.80686	47.3	1.67486	39.45	1.59605	A09100 Metabolism	B 09101 Carbohydrate metabolism	C 00620 Pyruvate metabolism [PATH:ko00620]	ghrB; glyoxylate/hydroxypyruvate/2-ketogluconate reductase [EC:1.1.1.79 1.1.1.81 1.1.1.215]
K00090	64.1	1.80686	47.3	1.67486	39.45	1.59605	A09100 Metabolism	B 09101 Carbohydrate metabolism	C 00630 Glyoxylate and dicarboxylate metabolism [PATH:ko00630]	ghrB; glyoxylate/hydroxypyruvate/2-ketogluconate reductase [EC:1.1.1.79 1.1.1.81 1.1.1.215]
K00090	64.1	1.80686	47.3	1.67486	39.45	1.59605	A09100 Metabolism	B 09105 Amino acid metabolism	C 00260 Glycine, serine and threonine metabolism [PATH:ko00260]	ghrB; glyoxylate/hydroxypyruvate/2-ketogluconate reductase [EC:1.1.1.79 1.1.1.81 1.1.1.215]
K00091	217382	5.33722	126351	5.10158	144302	5.15927	A09190 Not Included in Pathway or Brite	B 09191 Unclassified: metabolism	C 99980 Enzymes with EC numbers	E1.1.1.219; dihydroflavonol-4-reductase [EC:1.1.1.219]
K00097	393385	5.59482	228662	5.35919	261124	5.41685	A09100 Metabolism	B 09108 Metabolism of cofactors and vitamins	C 00750 Vitamin B6 metabolism [PATH:ko00750]	pdxA; 4-hydroxythreonine-4-phosphate dehydrogenase [EC:1.1.1.262]	M00124 Pyridoxal biosynthesis, erythrose-4P => pyridoxal-5P [PATH:map00750 map01100]
K00099	154550	5.18907	89842.2	4.95348	102593	5.01112	A09100 Metabolism	B 09109 Metabolism of terpenoids and polyketides	C 00900 Terpenoid backbone biosynthesis [PATH:ko00900]	dxr; 1-deoxy-D-xylulose-5-phosphate reductoisomerase [EC:1.1.1.267]	M00096 C5 isoprenoid biosynthesis, non-mevalonate pathway [PATH:map00900 map01100 map01110]
K00100	1.56896e+06	6.19561	911920	5.95996	1.04152e+06	6.01767	A09100 Metabolism	B 09101 Carbohydrate metabolism	C 00650 Butanoate metabolism [PATH:ko00650]	bdhAB; butanol dehydrogenase [EC:1.1.1.-]
K00101	237486	5.37564	138056	5.14006	157632	5.19764	A09100 Metabolism	B 09101 Carbohydrate metabolism	C 00620 Pyruvate metabolism [PATH:ko00620]	lldD; L-lactate dehydrogenase (cytochrome) [EC:1.1.2.3]
K00102	431913	5.6354	251048	5.39976	286721	5.45746	A09100 Metabolism	B 09101 Carbohydrate metabolism	C 00620 Pyruvate metabolism [PATH:ko00620]	LDHD, dld; D-lactate dehydrogenase (cytochrome) [EC:1.1.2.4]
K00103	0	#NUM!	3.92	0.593286	0	#NUM!	A09100 Metabolism	B 09101 Carbohydrate metabolism	C 00053 Ascorbate and aldarate metabolism [PATH:ko00053]	GULO; L-gulonolactone oxidase [EC:1.1.3.8]	M00129 Ascorbate biosynthesis, animals, glucose-1P => ascorbate [PATH:map00040 map00053 map01100]
K00104	303282	5.48185	176321	5.24631	201329	5.30391	A09100 Metabolism	B 09101 Carbohydrate metabolism	C 00630 Glyoxylate and dicarboxylate metabolism [PATH:ko00630]	glcD; glycolate oxidase [EC:1.1.3.15]
K00108	560784	5.7488	325971	5.51318	372261	5.57085	A09100 Metabolism	B 09105 Amino acid metabolism	C 00260 Glycine, serine and threonine metabolism [PATH:ko00260]	betA, CHDH; choline dehydrogenase [EC:1.1.99.1]	M00555 Betaine biosynthesis, choline => betaine [PATH:map00260 map01100]
K00111	343392	5.53579	199612	5.30019	227967	5.35787	A09100 Metabolism	B 09103 Lipid metabolism	C 00564 Glycerophospholipid metabolism [PATH:ko00564]	glpA, glpD; glycerol-3-phosphate dehydrogenase [EC:1.1.5.3]
K00114	441976	5.6454	256890	5.40975	293390	5.46744	A09100 Metabolism	B 09101 Carbohydrate metabolism	C 00010 Glycolysis / Gluconeogenesis [PATH:ko00010]	exaA; alcohol dehydrogenase (cytochrome c) [EC:1.1.2.8]
K00114	441976	5.6454	256890	5.40975	293390	5.46744	A09100 Metabolism	B 09111 Xenobiotics biodegradation and metabolism	C 00625 Chloroalkane and chloroalkene degradation [PATH:ko00625]	exaA; alcohol dehydrogenase (cytochrome c) [EC:1.1.2.8]
K00116	117.233	2.06905	94.7768	1.9767	70.819	1.85015	A09100 Metabolism	B 09101 Carbohydrate metabolism	C 00020 Citrate cycle (TCA cycle) [PATH:ko00020]	mqo; malate dehydrogenase (quinone) [EC:1.1.5.4]	M00009 Citrate cycle (TCA cycle, Krebs cycle) [PATH:map00020 map01200 map01100]
K00116	117.233	2.06905	94.7768	1.9767	70.819	1.85015	A09100 Metabolism	B 09101 Carbohydrate metabolism	C 00620 Pyruvate metabolism [PATH:ko00620]	mqo; malate dehydrogenase (quinone) [EC:1.1.5.4]	M00009 Citrate cycle (TCA cycle, Krebs cycle) [PATH:map00020 map01200 map01100]
K00117	187437	5.27286	108940	5.03719	124414	5.09487	A09100 Metabolism	B 09101 Carbohydrate metabolism	C 00030 Pentose phosphate pathway [PATH:ko00030]	gcd; quinoprotein glucose dehydrogenase [EC:1.1.5.2]
K00121	841207	5.9249	488973	5.68928	558415	5.74696	A09100 Metabolism	B 09101 Carbohydrate metabolism	C 00010 Glycolysis / Gluconeogenesis [PATH:ko00010]	frmA, ADH5, adhC; S-(hydroxymethyl)glutathione dehydrogenase / alcohol dehydrogenase [EC:1.1.1.284 1.1.1.1]
K00121	841207	5.9249	488973	5.68928	558415	5.74696	A09100 Metabolism	B 09102 Energy metabolism	C 00680 Methane metabolism [PATH:ko00680]	frmA, ADH5, adhC; S-(hydroxymethyl)glutathione dehydrogenase / alcohol dehydrogenase [EC:1.1.1.284 1.1.1.1]
K00121	841207	5.9249	488973	5.68928	558415	5.74696	A09100 Metabolism	B 09103 Lipid metabolism	C 00071 Fatty acid degradation [PATH:ko00071]	frmA, ADH5, adhC; S-(hydroxymethyl)glutathione dehydrogenase / alcohol dehydrogenase [EC:1.1.1.284 1.1.1.1]
K00121	841207	5.9249	488973	5.68928	558415	5.74696	A09100 Metabolism	B 09105 Amino acid metabolism	C 00350 Tyrosine metabolism [PATH:ko00350]	frmA, ADH5, adhC; S-(hydroxymethyl)glutathione dehydrogenase / alcohol dehydrogenase [EC:1.1.1.284 1.1.1.1]
K00121	841207	5.9249	488973	5.68928	558415	5.74696	A09100 Metabolism	B 09108 Metabolism of cofactors and vitamins	C 00830 Retinol metabolism [PATH:ko00830]	frmA, ADH5, adhC; S-(hydroxymethyl)glutathione dehydrogenase / alcohol dehydrogenase [EC:1.1.1.284 1.1.1.1]
K00121	841207	5.9249	488973	5.68928	558415	5.74696	A09100 Metabolism	B 09111 Xenobiotics biodegradation and metabolism	C 00625 Chloroalkane and chloroalkene degradation [PATH:ko00625]	frmA, ADH5, adhC; S-(hydroxymethyl)glutathione dehydrogenase / alcohol dehydrogenase [EC:1.1.1.284 1.1.1.1]
K00121	841207	5.9249	488973	5.68928	558415	5.74696	A09100 Metabolism	B 09111 Xenobiotics biodegradation and metabolism	C 00626 Naphthalene degradation [PATH:ko00626]	frmA, ADH5, adhC; S-(hydroxymethyl)glutathione dehydrogenase / alcohol dehydrogenase [EC:1.1.1.284 1.1.1.1]
K00121	841207	5.9249	488973	5.68928	558415	5.74696	A09100 Metabolism	B 09111 Xenobiotics biodegradation and metabolism	C 00980 Metabolism of xenobiotics by cytochrome P450 [PATH:ko00980]	frmA, ADH5, adhC; S-(hydroxymethyl)glutathione dehydrogenase / alcohol dehydrogenase [EC:1.1.1.284 1.1.1.1]
K00121	841207	5.9249	488973	5.68928	558415	5.74696	A09100 Metabolism	B 09111 Xenobiotics biodegradation and metabolism	C 00982 Drug metabolism - cytochrome P450 [PATH:ko00982]	frmA, ADH5, adhC; S-(hydroxymethyl)glutathione dehydrogenase / alcohol dehydrogenase [EC:1.1.1.284 1.1.1.1]
K00121	841207	5.9249	488973	5.68928	558415	5.74696	A09160 Human Diseases	B 09161 Cancers: Overview	C 05204 Chemical carcinogenesis [PATH:ko05204]	frmA, ADH5, adhC; S-(hydroxymethyl)glutathione dehydrogenase / alcohol dehydrogenase [EC:1.1.1.284 1.1.1.1]
K00122	154457	5.18881	89789	4.95322	102531	5.01085	A09100 Metabolism	B 09101 Carbohydrate metabolism	C 00630 Glyoxylate and dicarboxylate metabolism [PATH:ko00630]	FDH; formate dehydrogenase [EC:1.17.1.9]
K00122	154457	5.18881	89789	4.95322	102531	5.01085	A09100 Metabolism	B 09102 Energy metabolism	C 00680 Methane metabolism [PATH:ko00680]	FDH; formate dehydrogenase [EC:1.17.1.9]
K00123	429152	5.63261	249480	5.39704	284880	5.45466	A09100 Metabolism	B 09101 Carbohydrate metabolism	C 00630 Glyoxylate and dicarboxylate metabolism [PATH:ko00630]	fdoG, fdhF, fdwA; formate dehydrogenase major subunit [EC:1.17.1.9]
K00123	429152	5.63261	249480	5.39704	284880	5.45466	A09100 Metabolism	B 09102 Energy metabolism	C 00680 Methane metabolism [PATH:ko00680]	fdoG, fdhF, fdwA; formate dehydrogenase major subunit [EC:1.17.1.9]
K00124	283239	5.45215	164653	5.21657	188012	5.27419	A09100 Metabolism	B 09101 Carbohydrate metabolism	C 00630 Glyoxylate and dicarboxylate metabolism [PATH:ko00630]	fdoH, fdsB; formate dehydrogenase iron-sulfur subunit
K00124	283239	5.45215	164653	5.21657	188012	5.27419	A09100 Metabolism	B 09102 Energy metabolism	C 00680 Methane metabolism [PATH:ko00680]	fdoH, fdsB; formate dehydrogenase iron-sulfur subunit
K00126	154463	5.18882	89775	4.95316	102531	5.01085	A09100 Metabolism	B 09101 Carbohydrate metabolism	C 00630 Glyoxylate and dicarboxylate metabolism [PATH:ko00630]	fdsD; formate dehydrogenase subunit delta [EC:1.17.1.9]
K00126	154463	5.18882	89775	4.95316	102531	5.01085	A09100 Metabolism	B 09102 Energy metabolism	C 00680 Methane metabolism [PATH:ko00680]	fdsD; formate dehydrogenase subunit delta [EC:1.17.1.9]
K00127	283247	5.45217	164650	5.21656	188032	5.27423	A09100 Metabolism	B 09101 Carbohydrate metabolism	C 00630 Glyoxylate and dicarboxylate metabolism [PATH:ko00630]	fdoI, fdsG; formate dehydrogenase subunit gamma
K00127	283247	5.45217	164650	5.21656	188032	5.27423	A09100 Metabolism	B 09102 Energy metabolism	C 00680 Methane metabolism [PATH:ko00680]	fdoI, fdsG; formate dehydrogenase subunit gamma
K00128	844056	5.92637	490627	5.69075	560326	5.74844	A09100 Metabolism	B 09101 Carbohydrate metabolism	C 00010 Glycolysis / Gluconeogenesis [PATH:ko00010]	ALDH; aldehyde dehydrogenase (NAD+) [EC:1.2.1.3]	M00135 GABA biosynthesis, eukaryotes, putrescine => GABA [PATH:map00330 map01100]
K00128	844056	5.92637	490627	5.69075	560326	5.74844	A09100 Metabolism	B 09101 Carbohydrate metabolism	C 00053 Ascorbate and aldarate metabolism [PATH:ko00053]	ALDH; aldehyde dehydrogenase (NAD+) [EC:1.2.1.3]	M00135 GABA biosynthesis, eukaryotes, putrescine => GABA [PATH:map00330 map01100]
K00128	844056	5.92637	490627	5.69075	560326	5.74844	A09100 Metabolism	B 09101 Carbohydrate metabolism	C 00620 Pyruvate metabolism [PATH:ko00620]	ALDH; aldehyde dehydrogenase (NAD+) [EC:1.2.1.3]	M00135 GABA biosynthesis, eukaryotes, putrescine => GABA [PATH:map00330 map01100]
K00128	844056	5.92637	490627	5.69075	560326	5.74844	A09100 Metabolism	B 09103 Lipid metabolism	C 00071 Fatty acid degradation [PATH:ko00071]	ALDH; aldehyde dehydrogenase (NAD+) [EC:1.2.1.3]	M00135 GABA biosynthesis, eukaryotes, putrescine => GABA [PATH:map00330 map01100]
K00128	844056	5.92637	490627	5.69075	560326	5.74844	A09100 Metabolism	B 09103 Lipid metabolism	C 00561 Glycerolipid metabolism [PATH:ko00561]	ALDH; aldehyde dehydrogenase (NAD+) [EC:1.2.1.3]	M00135 GABA biosynthesis, eukaryotes, putrescine => GABA [PATH:map00330 map01100]
K00128	844056	5.92637	490627	5.69075	560326	5.74844	A09100 Metabolism	B 09105 Amino acid metabolism	C 00280 Valine, leucine and isoleucine degradation [PATH:ko00280]	ALDH; aldehyde dehydrogenase (NAD+) [EC:1.2.1.3]	M00135 GABA biosynthesis, eukaryotes, putrescine => GABA [PATH:map00330 map01100]
K00128	844056	5.92637	490627	5.69075	560326	5.74844	A09100 Metabolism	B 09105 Amino acid metabolism	C 00310 Lysine degradation [PATH:ko00310]	ALDH; aldehyde dehydrogenase (NAD+) [EC:1.2.1.3]	M00135 GABA biosynthesis, eukaryotes, putrescine => GABA [PATH:map00330 map01100]
K00128	844056	5.92637	490627	5.69075	560326	5.74844	A09100 Metabolism	B 09105 Amino acid metabolism	C 00330 Arginine and proline metabolism [PATH:ko00330]	ALDH; aldehyde dehydrogenase (NAD+) [EC:1.2.1.3]	M00135 GABA biosynthesis, eukaryotes, putrescine => GABA [PATH:map00330 map01100]
K00128	844056	5.92637	490627	5.69075	560326	5.74844	A09100 Metabolism	B 09105 Amino acid metabolism	C 00340 Histidine metabolism [PATH:ko00340]	ALDH; aldehyde dehydrogenase (NAD+) [EC:1.2.1.3]	M00135 GABA biosynthesis, eukaryotes, putrescine => GABA [PATH:map00330 map01100]
K00128	844056	5.92637	490627	5.69075	560326	5.74844	A09100 Metabolism	B 09105 Amino acid metabolism	C 00380 Tryptophan metabolism [PATH:ko00380]	ALDH; aldehyde dehydrogenase (NAD+) [EC:1.2.1.3]	M00135 GABA biosynthesis, eukaryotes, putrescine => GABA [PATH:map00330 map01100]
K00128	844056	5.92637	490627	5.69075	560326	5.74844	A09100 Metabolism	B 09106 Metabolism of other amino acids	C 00410 beta-Alanine metabolism [PATH:ko00410]	ALDH; aldehyde dehydrogenase (NAD+) [EC:1.2.1.3]	M00135 GABA biosynthesis, eukaryotes, putrescine => GABA [PATH:map00330 map01100]
K00128	844056	5.92637	490627	5.69075	560326	5.74844	A09100 Metabolism	B 09109 Metabolism of terpenoids and polyketides	C 00981 Insect hormone biosynthesis [PATH:ko00981]	ALDH; aldehyde dehydrogenase (NAD+) [EC:1.2.1.3]	M00135 GABA biosynthesis, eukaryotes, putrescine => GABA [PATH:map00330 map01100]
K00128	844056	5.92637	490627	5.69075	560326	5.74844	A09100 Metabolism	B 09109 Metabolism of terpenoids and polyketides	C 00903 Limonene and pinene degradation [PATH:ko00903]	ALDH; aldehyde dehydrogenase (NAD+) [EC:1.2.1.3]	M00135 GABA biosynthesis, eukaryotes, putrescine => GABA [PATH:map00330 map01100]
K00128	844056	5.92637	490627	5.69075	560326	5.74844	A09100 Metabolism	B 09111 Xenobiotics biodegradation and metabolism	C 00625 Chloroalkane and chloroalkene degradation [PATH:ko00625]	ALDH; aldehyde dehydrogenase (NAD+) [EC:1.2.1.3]	M00135 GABA biosynthesis, eukaryotes, putrescine => GABA [PATH:map00330 map01100]
K00130	144.586	2.16013	88.4573	1.94673	115.629	2.06307	A09100 Metabolism	B 09105 Amino acid metabolism	C 00260 Glycine, serine and threonine metabolism [PATH:ko00260]	betB, gbsA; betaine-aldehyde dehydrogenase [EC:1.2.1.8]	M00555 Betaine biosynthesis, choline => betaine [PATH:map00260 map01100]
K00131	50.57	1.70389	40.91	1.61183	28.98	1.4621	A09100 Metabolism	B 09101 Carbohydrate metabolism	C 00010 Glycolysis / Gluconeogenesis [PATH:ko00010]	gapN; glyceraldehyde-3-phosphate dehydrogenase (NADP+) [EC:1.2.1.9]	M00308 Semi-phosphorylative Entner-Doudoroff pathway, gluconate => glycerate-3P [PATH:map00030 map01200 map01100 map01120]
K00131	50.57	1.70389	40.91	1.61183	28.98	1.4621	A09100 Metabolism	B 09101 Carbohydrate metabolism	C 00030 Pentose phosphate pathway [PATH:ko00030]	gapN; glyceraldehyde-3-phosphate dehydrogenase (NADP+) [EC:1.2.1.9]	M00308 Semi-phosphorylative Entner-Doudoroff pathway, gluconate => glycerate-3P [PATH:map00030 map01200 map01100 map01120]
K00133	306157	5.48594	177952	5.2503	203245	5.30802	A09100 Metabolism	B 09105 Amino acid metabolism	C 00260 Glycine, serine and threonine metabolism [PATH:ko00260]	asd; aspartate-semialdehyde dehydrogenase [EC:1.2.1.11]	M00018 Threonine biosynthesis, aspartate => homoserine => threonine [PATH:map00260 map01230 map01100 map01110]
K00133	306157	5.48594	177952	5.2503	203245	5.30802	A09100 Metabolism	B 09105 Amino acid metabolism	C 00270 Cysteine and methionine metabolism [PATH:ko00270]	asd; aspartate-semialdehyde dehydrogenase [EC:1.2.1.11]	M00018 Threonine biosynthesis, aspartate => homoserine => threonine [PATH:map00260 map01230 map01100 map01110]
K00133	306157	5.48594	177952	5.2503	203245	5.30802	A09100 Metabolism	B 09105 Amino acid metabolism	C 00300 Lysine biosynthesis [PATH:ko00300]	asd; aspartate-semialdehyde dehydrogenase [EC:1.2.1.11]	M00018 Threonine biosynthesis, aspartate => homoserine => threonine [PATH:map00260 map01230 map01100 map01110]
K00133	306157	5.48594	177952	5.2503	203245	5.30802	A09100 Metabolism	B 09110 Biosynthesis of other secondary metabolites	C 00261 Monobactam biosynthesis [PATH:ko00261]	asd; aspartate-semialdehyde dehydrogenase [EC:1.2.1.11]	M00018 Threonine biosynthesis, aspartate => homoserine => threonine [PATH:map00260 map01230 map01100 map01110]
K00134	166083	5.22032	96557.1	4.98478	110264	5.04243	A09100 Metabolism	B 09101 Carbohydrate metabolism	C 00010 Glycolysis / Gluconeogenesis [PATH:ko00010]	GAPDH, gapA; glyceraldehyde 3-phosphate dehydrogenase [EC:1.2.1.12]	M00001 Glycolysis (Embden-Meyerhof pathway), glucose => pyruvate [PATH:map00010 map01200 map01100]
K00134	166083	5.22032	96557.1	4.98478	110264	5.04243	A09100 Metabolism	B 09102 Energy metabolism	C 00710 Carbon fixation in photosynthetic organisms [PATH:ko00710]	GAPDH, gapA; glyceraldehyde 3-phosphate dehydrogenase [EC:1.2.1.12]	M00001 Glycolysis (Embden-Meyerhof pathway), glucose => pyruvate [PATH:map00010 map01200 map01100]
K00134	166083	5.22032	96557.1	4.98478	110264	5.04243	A09130 Environmental Information Processing	B 09132 Signal transduction	C 04066 HIF-1 signaling pathway [PATH:ko04066]	GAPDH, gapA; glyceraldehyde 3-phosphate dehydrogenase [EC:1.2.1.12]	M00001 Glycolysis (Embden-Meyerhof pathway), glucose => pyruvate [PATH:map00010 map01200 map01100]
K00134	166083	5.22032	96557.1	4.98478	110264	5.04243	A09160 Human Diseases	B 09164 Neurodegenerative diseases	C 05010 Alzheimer disease [PATH:ko05010]	GAPDH, gapA; glyceraldehyde 3-phosphate dehydrogenase [EC:1.2.1.12]	M00001 Glycolysis (Embden-Meyerhof pathway), glucose => pyruvate [PATH:map00010 map01200 map01100]
K00134	166083	5.22032	96557.1	4.98478	110264	5.04243	A09180 Brite Hierarchies	B 09182 Protein families: genetic information processing	C 04131 Membrane trafficking [BR:ko04131]	GAPDH, gapA; glyceraldehyde 3-phosphate dehydrogenase [EC:1.2.1.12]	M00001 Glycolysis (Embden-Meyerhof pathway), glucose => pyruvate [PATH:map00010 map01200 map01100]
K00134	166083	5.22032	96557.1	4.98478	110264	5.04243	A09180 Brite Hierarchies	B 09183 Protein families: signaling and cellular processes	C 04147 Exosome [BR:ko04147]	GAPDH, gapA; glyceraldehyde 3-phosphate dehydrogenase [EC:1.2.1.12]	M00001 Glycolysis (Embden-Meyerhof pathway), glucose => pyruvate [PATH:map00010 map01200 map01100]
K00135	1.39507e+06	6.1446	810976	5.90901	926034	5.96663	A09100 Metabolism	B 09101 Carbohydrate metabolism	C 00650 Butanoate metabolism [PATH:ko00650]	gabD; succinate-semialdehyde dehydrogenase / glutarate-semialdehyde dehydrogenase [EC:1.2.1.16 1.2.1.79 1.2.1.20]	M00027 GABA (gamma-Aminobutyrate) shunt [PATH:map00250 map00650 map01100]
K00135	1.39507e+06	6.1446	810976	5.90901	926034	5.96663	A09100 Metabolism	B 09105 Amino acid metabolism	C 00250 Alanine, aspartate and glutamate metabolism [PATH:ko00250]	gabD; succinate-semialdehyde dehydrogenase / glutarate-semialdehyde dehydrogenase [EC:1.2.1.16 1.2.1.79 1.2.1.20]	M00027 GABA (gamma-Aminobutyrate) shunt [PATH:map00250 map00650 map01100]
K00135	1.39507e+06	6.1446	810976	5.90901	926034	5.96663	A09100 Metabolism	B 09105 Amino acid metabolism	C 00310 Lysine degradation [PATH:ko00310]	gabD; succinate-semialdehyde dehydrogenase / glutarate-semialdehyde dehydrogenase [EC:1.2.1.16 1.2.1.79 1.2.1.20]	M00027 GABA (gamma-Aminobutyrate) shunt [PATH:map00250 map00650 map01100]
K00135	1.39507e+06	6.1446	810976	5.90901	926034	5.96663	A09100 Metabolism	B 09105 Amino acid metabolism	C 00350 Tyrosine metabolism [PATH:ko00350]	gabD; succinate-semialdehyde dehydrogenase / glutarate-semialdehyde dehydrogenase [EC:1.2.1.16 1.2.1.79 1.2.1.20]	M00027 GABA (gamma-Aminobutyrate) shunt [PATH:map00250 map00650 map01100]
K00135	1.39507e+06	6.1446	810976	5.90901	926034	5.96663	A09100 Metabolism	B 09108 Metabolism of cofactors and vitamins	C 00760 Nicotinate and nicotinamide metabolism [PATH:ko00760]	gabD; succinate-semialdehyde dehydrogenase / glutarate-semialdehyde dehydrogenase [EC:1.2.1.16 1.2.1.79 1.2.1.20]	M00027 GABA (gamma-Aminobutyrate) shunt [PATH:map00250 map00650 map01100]
K00137	51.92	1.71533	40.91	1.61183	28.98	1.4621	A09100 Metabolism	B 09105 Amino acid metabolism	C 00310 Lysine degradation [PATH:ko00310]	prr; aminobutyraldehyde dehydrogenase [EC:1.2.1.19]
K00137	51.92	1.71533	40.91	1.61183	28.98	1.4621	A09100 Metabolism	B 09105 Amino acid metabolism	C 00330 Arginine and proline metabolism [PATH:ko00330]	prr; aminobutyraldehyde dehydrogenase [EC:1.2.1.19]
K00137	51.92	1.71533	40.91	1.61183	28.98	1.4621	A09100 Metabolism	B 09106 Metabolism of other amino acids	C 00410 beta-Alanine metabolism [PATH:ko00410]	prr; aminobutyraldehyde dehydrogenase [EC:1.2.1.19]
K00138	154557	5.18909	89839.8	4.95347	102605	5.01117	A09100 Metabolism	B 09101 Carbohydrate metabolism	C 00010 Glycolysis / Gluconeogenesis [PATH:ko00010]	aldB; aldehyde dehydrogenase [EC:1.2.1.-]
K00138	154557	5.18909	89839.8	4.95347	102605	5.01117	A09100 Metabolism	B 09101 Carbohydrate metabolism	C 00620 Pyruvate metabolism [PATH:ko00620]	aldB; aldehyde dehydrogenase [EC:1.2.1.-]
K00140	406601	5.60917	236379	5.37361	269902	5.43121	A09100 Metabolism	B 09101 Carbohydrate metabolism	C 00640 Propanoate metabolism [PATH:ko00640]	mmsA, iolA, ALDH6A1; malonate-semialdehyde dehydrogenase (acetylating) / methylmalonate-semialdehyde dehydrogenase [EC:1.2.1.18 1.2.1.27]	M00013 Malonate semialdehyde pathway, propanoyl-CoA => acetyl-CoA [PATH:map00410 map00640 map01200 map01100]
K00140	406601	5.60917	236379	5.37361	269902	5.43121	A09100 Metabolism	B 09101 Carbohydrate metabolism	C 00562 Inositol phosphate metabolism [PATH:ko00562]	mmsA, iolA, ALDH6A1; malonate-semialdehyde dehydrogenase (acetylating) / methylmalonate-semialdehyde dehydrogenase [EC:1.2.1.18 1.2.1.27]	M00013 Malonate semialdehyde pathway, propanoyl-CoA => acetyl-CoA [PATH:map00410 map00640 map01200 map01100]
K00140	406601	5.60917	236379	5.37361	269902	5.43121	A09100 Metabolism	B 09105 Amino acid metabolism	C 00280 Valine, leucine and isoleucine degradation [PATH:ko00280]	mmsA, iolA, ALDH6A1; malonate-semialdehyde dehydrogenase (acetylating) / methylmalonate-semialdehyde dehydrogenase [EC:1.2.1.18 1.2.1.27]	M00013 Malonate semialdehyde pathway, propanoyl-CoA => acetyl-CoA [PATH:map00410 map00640 map01200 map01100]
K00140	406601	5.60917	236379	5.37361	269902	5.43121	A09100 Metabolism	B 09106 Metabolism of other amino acids	C 00410 beta-Alanine metabolism [PATH:ko00410]	mmsA, iolA, ALDH6A1; malonate-semialdehyde dehydrogenase (acetylating) / methylmalonate-semialdehyde dehydrogenase [EC:1.2.1.18 1.2.1.27]	M00013 Malonate semialdehyde pathway, propanoyl-CoA => acetyl-CoA [PATH:map00410 map00640 map01200 map01100]
K00141	8.5	0.929419	7.5	0.875061	0	#NUM!	A09100 Metabolism	B 09111 Xenobiotics biodegradation and metabolism	C 00627 Aminobenzoate degradation [PATH:ko00627]	xylC; benzaldehyde dehydrogenase (NAD) [EC:1.2.1.28]	M00538 Toluene degradation, toluene => benzoate [PATH:map00623 map01220 map01120]
K00141	8.5	0.929419	7.5	0.875061	0	#NUM!	A09100 Metabolism	B 09111 Xenobiotics biodegradation and metabolism	C 00623 Toluene degradation [PATH:ko00623]	xylC; benzaldehyde dehydrogenase (NAD) [EC:1.2.1.28]	M00538 Toluene degradation, toluene => benzoate [PATH:map00623 map01220 map01120]
K00141	8.5	0.929419	7.5	0.875061	0	#NUM!	A09100 Metabolism	B 09111 Xenobiotics biodegradation and metabolism	C 00622 Xylene degradation [PATH:ko00622]	xylC; benzaldehyde dehydrogenase (NAD) [EC:1.2.1.28]	M00538 Toluene degradation, toluene => benzoate [PATH:map00623 map01220 map01120]
K00145	214625	5.33168	124759	5.09607	142473	5.15373	A09100 Metabolism	B 09105 Amino acid metabolism	C 00220 Arginine biosynthesis [PATH:ko00220]	argC; N-acetyl-gamma-glutamyl-phosphate reductase [EC:1.2.1.38]	M00028 Ornithine biosynthesis, glutamate => ornithine [PATH:map00220 map01210 map01230 map01100]
K00146	67.8562	1.83159	43.2152	1.63564	30.613	1.48591	A09100 Metabolism	B 09105 Amino acid metabolism	C 00360 Phenylalanine metabolism [PATH:ko00360]	feaB; phenylacetaldehyde dehydrogenase [EC:1.2.1.39]
K00146	67.8562	1.83159	43.2152	1.63564	30.613	1.48591	A09100 Metabolism	B 09111 Xenobiotics biodegradation and metabolism	C 00643 Styrene degradation [PATH:ko00643]	feaB; phenylacetaldehyde dehydrogenase [EC:1.2.1.39]
K00147	154557	5.18909	89847.5	4.95351	102597	5.01113	A09100 Metabolism	B 09105 Amino acid metabolism	C 00330 Arginine and proline metabolism [PATH:ko00330]	proA; glutamate-5-semialdehyde dehydrogenase [EC:1.2.1.41]	M00015 Proline biosynthesis, glutamate => proline [PATH:map00330 map01230 map01100]
K00147	154557	5.18909	89847.5	4.95351	102597	5.01113	A09100 Metabolism	B 09110 Biosynthesis of other secondary metabolites	C 00332 Carbapenem biosynthesis [PATH:ko00332]	proA; glutamate-5-semialdehyde dehydrogenase [EC:1.2.1.41]	M00015 Proline biosynthesis, glutamate => proline [PATH:map00330 map01230 map01100]
K00148	68.5809	1.8362	50.7479	1.70542	35.949	1.55569	A09100 Metabolism	B 09102 Energy metabolism	C 00680 Methane metabolism [PATH:ko00680]	fdhA; glutathione-independent formaldehyde dehydrogenase [EC:1.2.1.46]
K00148	68.5809	1.8362	50.7479	1.70542	35.949	1.55569	A09100 Metabolism	B 09111 Xenobiotics biodegradation and metabolism	C 00625 Chloroalkane and chloroalkene degradation [PATH:ko00625]	fdhA; glutathione-independent formaldehyde dehydrogenase [EC:1.2.1.46]
K00151	157315	5.19677	91429.9	4.96109	104429	5.01882	A09100 Metabolism	B 09105 Amino acid metabolism	C 00350 Tyrosine metabolism [PATH:ko00350]	hpaE, hpcC; 5-carboxymethyl-2-hydroxymuconic-semialdehyde dehydrogenase [EC:1.2.1.60]	M00533 Homoprotocatechuate degradation, homoprotocatechuate => 2-oxohept-3-enedioate [PATH:map00350 map01220 map01120]
K00156	280393	5.44777	162964	5.21209	186138	5.26983	A09100 Metabolism	B 09101 Carbohydrate metabolism	C 00620 Pyruvate metabolism [PATH:ko00620]	poxB; pyruvate dehydrogenase (quinone) [EC:1.2.5.1]
K00161	198911	5.29866	115622	5.06304	132044	5.12072	A09100 Metabolism	B 09101 Carbohydrate metabolism	C 00010 Glycolysis / Gluconeogenesis [PATH:ko00010]	PDHA, pdhA; pyruvate dehydrogenase E1 component alpha subunit [EC:1.2.4.1]	M00307 Pyruvate oxidation, pyruvate => acetyl-CoA [PATH:map00010 map00020 map00620 map01200 map01100]
K00161	198911	5.29866	115622	5.06304	132044	5.12072	A09100 Metabolism	B 09101 Carbohydrate metabolism	C 00020 Citrate cycle (TCA cycle) [PATH:ko00020]	PDHA, pdhA; pyruvate dehydrogenase E1 component alpha subunit [EC:1.2.4.1]	M00307 Pyruvate oxidation, pyruvate => acetyl-CoA [PATH:map00010 map00020 map00620 map01200 map01100]
K00161	198911	5.29866	115622	5.06304	132044	5.12072	A09100 Metabolism	B 09101 Carbohydrate metabolism	C 00620 Pyruvate metabolism [PATH:ko00620]	PDHA, pdhA; pyruvate dehydrogenase E1 component alpha subunit [EC:1.2.4.1]	M00307 Pyruvate oxidation, pyruvate => acetyl-CoA [PATH:map00010 map00020 map00620 map01200 map01100]
K00161	198911	5.29866	115622	5.06304	132044	5.12072	A09130 Environmental Information Processing	B 09132 Signal transduction	C 04066 HIF-1 signaling pathway [PATH:ko04066]	PDHA, pdhA; pyruvate dehydrogenase E1 component alpha subunit [EC:1.2.4.1]	M00307 Pyruvate oxidation, pyruvate => acetyl-CoA [PATH:map00010 map00020 map00620 map01200 map01100]
K00161	198911	5.29866	115622	5.06304	132044	5.12072	A09150 Organismal Systems	B 09152 Endocrine system	C 04922 Glucagon signaling pathway [PATH:ko04922]	PDHA, pdhA; pyruvate dehydrogenase E1 component alpha subunit [EC:1.2.4.1]	M00307 Pyruvate oxidation, pyruvate => acetyl-CoA [PATH:map00010 map00020 map00620 map01200 map01100]
K00161	198911	5.29866	115622	5.06304	132044	5.12072	A09160 Human Diseases	B 09161 Cancers: Overview	C 05230 Central carbon metabolism in cancer [PATH:ko05230]	PDHA, pdhA; pyruvate dehydrogenase E1 component alpha subunit [EC:1.2.4.1]	M00307 Pyruvate oxidation, pyruvate => acetyl-CoA [PATH:map00010 map00020 map00620 map01200 map01100]
K00162	198910	5.29866	115619	5.06303	132043	5.12071	A09100 Metabolism	B 09101 Carbohydrate metabolism	C 00010 Glycolysis / Gluconeogenesis [PATH:ko00010]	PDHB, pdhB; pyruvate dehydrogenase E1 component beta subunit [EC:1.2.4.1]	M00307 Pyruvate oxidation, pyruvate => acetyl-CoA [PATH:map00010 map00020 map00620 map01200 map01100]
K00162	198910	5.29866	115619	5.06303	132043	5.12071	A09100 Metabolism	B 09101 Carbohydrate metabolism	C 00020 Citrate cycle (TCA cycle) [PATH:ko00020]	PDHB, pdhB; pyruvate dehydrogenase E1 component beta subunit [EC:1.2.4.1]	M00307 Pyruvate oxidation, pyruvate => acetyl-CoA [PATH:map00010 map00020 map00620 map01200 map01100]
K00162	198910	5.29866	115619	5.06303	132043	5.12071	A09100 Metabolism	B 09101 Carbohydrate metabolism	C 00620 Pyruvate metabolism [PATH:ko00620]	PDHB, pdhB; pyruvate dehydrogenase E1 component beta subunit [EC:1.2.4.1]	M00307 Pyruvate oxidation, pyruvate => acetyl-CoA [PATH:map00010 map00020 map00620 map01200 map01100]
K00162	198910	5.29866	115619	5.06303	132043	5.12071	A09130 Environmental Information Processing	B 09132 Signal transduction	C 04066 HIF-1 signaling pathway [PATH:ko04066]	PDHB, pdhB; pyruvate dehydrogenase E1 component beta subunit [EC:1.2.4.1]	M00307 Pyruvate oxidation, pyruvate => acetyl-CoA [PATH:map00010 map00020 map00620 map01200 map01100]
K00162	198910	5.29866	115619	5.06303	132043	5.12071	A09150 Organismal Systems	B 09152 Endocrine system	C 04922 Glucagon signaling pathway [PATH:ko04922]	PDHB, pdhB; pyruvate dehydrogenase E1 component beta subunit [EC:1.2.4.1]	M00307 Pyruvate oxidation, pyruvate => acetyl-CoA [PATH:map00010 map00020 map00620 map01200 map01100]
K00162	198910	5.29866	115619	5.06303	132043	5.12071	A09160 Human Diseases	B 09161 Cancers: Overview	C 05230 Central carbon metabolism in cancer [PATH:ko05230]	PDHB, pdhB; pyruvate dehydrogenase E1 component beta subunit [EC:1.2.4.1]	M00307 Pyruvate oxidation, pyruvate => acetyl-CoA [PATH:map00010 map00020 map00620 map01200 map01100]
K00163	216080	5.33461	125609	5.09902	143452	5.15671	A09100 Metabolism	B 09101 Carbohydrate metabolism	C 00010 Glycolysis / Gluconeogenesis [PATH:ko00010]	aceE; pyruvate dehydrogenase E1 component [EC:1.2.4.1]	M00307 Pyruvate oxidation, pyruvate => acetyl-CoA [PATH:map00010 map00020 map00620 map01200 map01100]
K00163	216080	5.33461	125609	5.09902	143452	5.15671	A09100 Metabolism	B 09101 Carbohydrate metabolism	C 00020 Citrate cycle (TCA cycle) [PATH:ko00020]	aceE; pyruvate dehydrogenase E1 component [EC:1.2.4.1]	M00307 Pyruvate oxidation, pyruvate => acetyl-CoA [PATH:map00010 map00020 map00620 map01200 map01100]
K00163	216080	5.33461	125609	5.09902	143452	5.15671	A09100 Metabolism	B 09101 Carbohydrate metabolism	C 00620 Pyruvate metabolism [PATH:ko00620]	aceE; pyruvate dehydrogenase E1 component [EC:1.2.4.1]	M00307 Pyruvate oxidation, pyruvate => acetyl-CoA [PATH:map00010 map00020 map00620 map01200 map01100]
K00164	157404	5.19702	91491.2	4.96138	104488	5.01907	A09100 Metabolism	B 09101 Carbohydrate metabolism	C 00020 Citrate cycle (TCA cycle) [PATH:ko00020]	OGDH, sucA; 2-oxoglutarate dehydrogenase E1 component [EC:1.2.4.2]	M00009 Citrate cycle (TCA cycle, Krebs cycle) [PATH:map00020 map01200 map01100]
K00164	157404	5.19702	91491.2	4.96138	104488	5.01907	A09100 Metabolism	B 09105 Amino acid metabolism	C 00310 Lysine degradation [PATH:ko00310]	OGDH, sucA; 2-oxoglutarate dehydrogenase E1 component [EC:1.2.4.2]	M00009 Citrate cycle (TCA cycle, Krebs cycle) [PATH:map00020 map01200 map01100]
K00164	157404	5.19702	91491.2	4.96138	104488	5.01907	A09100 Metabolism	B 09105 Amino acid metabolism	C 00380 Tryptophan metabolism [PATH:ko00380]	OGDH, sucA; 2-oxoglutarate dehydrogenase E1 component [EC:1.2.4.2]	M00009 Citrate cycle (TCA cycle, Krebs cycle) [PATH:map00020 map01200 map01100]
K00166	66.9191	1.82555	42.81	1.63155	32.44	1.51108	A09100 Metabolism	B 09101 Carbohydrate metabolism	C 00640 Propanoate metabolism [PATH:ko00640]	BCKDHA, bkdA1; 2-oxoisovalerate dehydrogenase E1 component alpha subunit [EC:1.2.4.4]	M00036 Leucine degradation, leucine => acetoacetate + acetyl-CoA [PATH:map00280 map01100]
K00166	66.9191	1.82555	42.81	1.63155	32.44	1.51108	A09100 Metabolism	B 09105 Amino acid metabolism	C 00280 Valine, leucine and isoleucine degradation [PATH:ko00280]	BCKDHA, bkdA1; 2-oxoisovalerate dehydrogenase E1 component alpha subunit [EC:1.2.4.4]	M00036 Leucine degradation, leucine => acetoacetate + acetyl-CoA [PATH:map00280 map01100]
K00167	66.8073	1.82482	42.81	1.63155	32.44	1.51108	A09100 Metabolism	B 09101 Carbohydrate metabolism	C 00640 Propanoate metabolism [PATH:ko00640]	BCKDHB, bkdA2; 2-oxoisovalerate dehydrogenase E1 component beta subunit [EC:1.2.4.4]	M00036 Leucine degradation, leucine => acetoacetate + acetyl-CoA [PATH:map00280 map01100]
K00167	66.8073	1.82482	42.81	1.63155	32.44	1.51108	A09100 Metabolism	B 09105 Amino acid metabolism	C 00280 Valine, leucine and isoleucine degradation [PATH:ko00280]	BCKDHB, bkdA2; 2-oxoisovalerate dehydrogenase E1 component beta subunit [EC:1.2.4.4]	M00036 Leucine degradation, leucine => acetoacetate + acetyl-CoA [PATH:map00280 map01100]
K00172	5.5	0.740363	7.5	0.875061	0	#NUM!	A09100 Metabolism	B 09101 Carbohydrate metabolism	C 00010 Glycolysis / Gluconeogenesis [PATH:ko00010]	porG; pyruvate ferredoxin oxidoreductase gamma subunit [EC:1.2.7.1]	M00307 Pyruvate oxidation, pyruvate => acetyl-CoA [PATH:map00010 map00020 map00620 map01200 map01100]
K00172	5.5	0.740363	7.5	0.875061	0	#NUM!	A09100 Metabolism	B 09101 Carbohydrate metabolism	C 00020 Citrate cycle (TCA cycle) [PATH:ko00020]	porG; pyruvate ferredoxin oxidoreductase gamma subunit [EC:1.2.7.1]	M00307 Pyruvate oxidation, pyruvate => acetyl-CoA [PATH:map00010 map00020 map00620 map01200 map01100]
K00172	5.5	0.740363	7.5	0.875061	0	#NUM!	A09100 Metabolism	B 09101 Carbohydrate metabolism	C 00620 Pyruvate metabolism [PATH:ko00620]	porG; pyruvate ferredoxin oxidoreductase gamma subunit [EC:1.2.7.1]	M00307 Pyruvate oxidation, pyruvate => acetyl-CoA [PATH:map00010 map00020 map00620 map01200 map01100]
K00172	5.5	0.740363	7.5	0.875061	0	#NUM!	A09100 Metabolism	B 09101 Carbohydrate metabolism	C 00640 Propanoate metabolism [PATH:ko00640]	porG; pyruvate ferredoxin oxidoreductase gamma subunit [EC:1.2.7.1]	M00307 Pyruvate oxidation, pyruvate => acetyl-CoA [PATH:map00010 map00020 map00620 map01200 map01100]
K00172	5.5	0.740363	7.5	0.875061	0	#NUM!	A09100 Metabolism	B 09101 Carbohydrate metabolism	C 00650 Butanoate metabolism [PATH:ko00650]	porG; pyruvate ferredoxin oxidoreductase gamma subunit [EC:1.2.7.1]	M00307 Pyruvate oxidation, pyruvate => acetyl-CoA [PATH:map00010 map00020 map00620 map01200 map01100]
K00172	5.5	0.740363	7.5	0.875061	0	#NUM!	A09100 Metabolism	B 09102 Energy metabolism	C 00720 Carbon fixation pathways in prokaryotes [PATH:ko00720]	porG; pyruvate ferredoxin oxidoreductase gamma subunit [EC:1.2.7.1]	M00307 Pyruvate oxidation, pyruvate => acetyl-CoA [PATH:map00010 map00020 map00620 map01200 map01100]
K00172	5.5	0.740363	7.5	0.875061	0	#NUM!	A09100 Metabolism	B 09102 Energy metabolism	C 00680 Methane metabolism [PATH:ko00680]	porG; pyruvate ferredoxin oxidoreductase gamma subunit [EC:1.2.7.1]	M00307 Pyruvate oxidation, pyruvate => acetyl-CoA [PATH:map00010 map00020 map00620 map01200 map01100]
K00172	5.5	0.740363	7.5	0.875061	0	#NUM!	A09100 Metabolism	B 09111 Xenobiotics biodegradation and metabolism	C 00633 Nitrotoluene degradation [PATH:ko00633]	porG; pyruvate ferredoxin oxidoreductase gamma subunit [EC:1.2.7.1]	M00307 Pyruvate oxidation, pyruvate => acetyl-CoA [PATH:map00010 map00020 map00620 map01200 map01100]
K00174	221699	5.34576	128858	5.11011	147193	5.16789	A09100 Metabolism	B 09101 Carbohydrate metabolism	C 00010 Glycolysis / Gluconeogenesis [PATH:ko00010]	korA, oorA, oforA; 2-oxoglutarate/2-oxoacid ferredoxin oxidoreductase subunit alpha [EC:1.2.7.3 1.2.7.11]	M00009 Citrate cycle (TCA cycle, Krebs cycle) [PATH:map00020 map01200 map01100]
K00174	221699	5.34576	128858	5.11011	147193	5.16789	A09100 Metabolism	B 09101 Carbohydrate metabolism	C 00020 Citrate cycle (TCA cycle) [PATH:ko00020]	korA, oorA, oforA; 2-oxoglutarate/2-oxoacid ferredoxin oxidoreductase subunit alpha [EC:1.2.7.3 1.2.7.11]	M00009 Citrate cycle (TCA cycle, Krebs cycle) [PATH:map00020 map01200 map01100]
K00174	221699	5.34576	128858	5.11011	147193	5.16789	A09100 Metabolism	B 09101 Carbohydrate metabolism	C 00620 Pyruvate metabolism [PATH:ko00620]	korA, oorA, oforA; 2-oxoglutarate/2-oxoacid ferredoxin oxidoreductase subunit alpha [EC:1.2.7.3 1.2.7.11]	M00009 Citrate cycle (TCA cycle, Krebs cycle) [PATH:map00020 map01200 map01100]
K00174	221699	5.34576	128858	5.11011	147193	5.16789	A09100 Metabolism	B 09101 Carbohydrate metabolism	C 00650 Butanoate metabolism [PATH:ko00650]	korA, oorA, oforA; 2-oxoglutarate/2-oxoacid ferredoxin oxidoreductase subunit alpha [EC:1.2.7.3 1.2.7.11]	M00009 Citrate cycle (TCA cycle, Krebs cycle) [PATH:map00020 map01200 map01100]
K00174	221699	5.34576	128858	5.11011	147193	5.16789	A09100 Metabolism	B 09102 Energy metabolism	C 00720 Carbon fixation pathways in prokaryotes [PATH:ko00720]	korA, oorA, oforA; 2-oxoglutarate/2-oxoacid ferredoxin oxidoreductase subunit alpha [EC:1.2.7.3 1.2.7.11]	M00009 Citrate cycle (TCA cycle, Krebs cycle) [PATH:map00020 map01200 map01100]
K00175	220269	5.34295	128026	5.1073	146243	5.16508	A09100 Metabolism	B 09101 Carbohydrate metabolism	C 00010 Glycolysis / Gluconeogenesis [PATH:ko00010]	korB, oorB, oforB; 2-oxoglutarate/2-oxoacid ferredoxin oxidoreductase subunit beta [EC:1.2.7.3 1.2.7.11]	M00009 Citrate cycle (TCA cycle, Krebs cycle) [PATH:map00020 map01200 map01100]
K00175	220269	5.34295	128026	5.1073	146243	5.16508	A09100 Metabolism	B 09101 Carbohydrate metabolism	C 00020 Citrate cycle (TCA cycle) [PATH:ko00020]	korB, oorB, oforB; 2-oxoglutarate/2-oxoacid ferredoxin oxidoreductase subunit beta [EC:1.2.7.3 1.2.7.11]	M00009 Citrate cycle (TCA cycle, Krebs cycle) [PATH:map00020 map01200 map01100]
K00175	220269	5.34295	128026	5.1073	146243	5.16508	A09100 Metabolism	B 09101 Carbohydrate metabolism	C 00620 Pyruvate metabolism [PATH:ko00620]	korB, oorB, oforB; 2-oxoglutarate/2-oxoacid ferredoxin oxidoreductase subunit beta [EC:1.2.7.3 1.2.7.11]	M00009 Citrate cycle (TCA cycle, Krebs cycle) [PATH:map00020 map01200 map01100]
K00175	220269	5.34295	128026	5.1073	146243	5.16508	A09100 Metabolism	B 09101 Carbohydrate metabolism	C 00650 Butanoate metabolism [PATH:ko00650]	korB, oorB, oforB; 2-oxoglutarate/2-oxoacid ferredoxin oxidoreductase subunit beta [EC:1.2.7.3 1.2.7.11]	M00009 Citrate cycle (TCA cycle, Krebs cycle) [PATH:map00020 map01200 map01100]
K00175	220269	5.34295	128026	5.1073	146243	5.16508	A09100 Metabolism	B 09102 Energy metabolism	C 00720 Carbon fixation pathways in prokaryotes [PATH:ko00720]	korB, oorB, oforB; 2-oxoglutarate/2-oxoacid ferredoxin oxidoreductase subunit beta [EC:1.2.7.3 1.2.7.11]	M00009 Citrate cycle (TCA cycle, Krebs cycle) [PATH:map00020 map01200 map01100]
K00208	758162	5.87976	440661	5.64411	503296	5.70182	A09100 Metabolism	B 09103 Lipid metabolism	C 00061 Fatty acid biosynthesis [PATH:ko00061]	fabI; enoyl-[acyl-carrier protein] reductase I [EC:1.3.1.9 1.3.1.10]	M00083 Fatty acid biosynthesis, elongation [PATH:map00061 map01212 map01100]
K00208	758162	5.87976	440661	5.64411	503296	5.70182	A09100 Metabolism	B 09108 Metabolism of cofactors and vitamins	C 00780 Biotin metabolism [PATH:ko00780]	fabI; enoyl-[acyl-carrier protein] reductase I [EC:1.3.1.9 1.3.1.10]	M00083 Fatty acid biosynthesis, elongation [PATH:map00061 map01212 map01100]
K00208	758162	5.87976	440661	5.64411	503296	5.70182	A09100 Metabolism	B 09110 Biosynthesis of other secondary metabolites	C 00333 Prodigiosin biosynthesis [PATH:ko00333]	fabI; enoyl-[acyl-carrier protein] reductase I [EC:1.3.1.9 1.3.1.10]	M00083 Fatty acid biosynthesis, elongation [PATH:map00061 map01212 map01100]
K00208	758162	5.87976	440661	5.64411	503296	5.70182	A09180 Brite Hierarchies	B 09181 Protein families: metabolism	C 01004 Lipid biosynthesis proteins [BR:ko01004]	fabI; enoyl-[acyl-carrier protein] reductase I [EC:1.3.1.9 1.3.1.10]	M00083 Fatty acid biosynthesis, elongation [PATH:map00061 map01212 map01100]
K00209	4.8	0.681241	14	1.14613	3.2	0.50515	A09100 Metabolism	B 09101 Carbohydrate metabolism	C 00650 Butanoate metabolism [PATH:ko00650]	fabV, ter; enoyl-[acyl-carrier protein] reductase / trans-2-enoyl-CoA reductase (NAD+) [EC:1.3.1.9 1.3.1.44]	M00083 Fatty acid biosynthesis, elongation [PATH:map00061 map01212 map01100]
K00209	4.8	0.681241	14	1.14613	3.2	0.50515	A09100 Metabolism	B 09103 Lipid metabolism	C 00061 Fatty acid biosynthesis [PATH:ko00061]	fabV, ter; enoyl-[acyl-carrier protein] reductase / trans-2-enoyl-CoA reductase (NAD+) [EC:1.3.1.9 1.3.1.44]	M00083 Fatty acid biosynthesis, elongation [PATH:map00061 map01212 map01100]
K00209	4.8	0.681241	14	1.14613	3.2	0.50515	A09180 Brite Hierarchies	B 09181 Protein families: metabolism	C 01004 Lipid biosynthesis proteins [BR:ko01004]	fabV, ter; enoyl-[acyl-carrier protein] reductase / trans-2-enoyl-CoA reductase (NAD+) [EC:1.3.1.9 1.3.1.44]	M00083 Fatty acid biosynthesis, elongation [PATH:map00061 map01212 map01100]
K00215	154564	5.18911	89864	4.95359	102594	5.01112	A09100 Metabolism	B 09105 Amino acid metabolism	C 00300 Lysine biosynthesis [PATH:ko00300]	dapB; 4-hydroxy-tetrahydrodipicolinate reductase [EC:1.17.1.8]	M00016 Lysine biosynthesis, succinyl-DAP pathway, aspartate => lysine [PATH:map00300 map01230 map01100]
K00215	154564	5.18911	89864	4.95359	102594	5.01112	A09100 Metabolism	B 09110 Biosynthesis of other secondary metabolites	C 00261 Monobactam biosynthesis [PATH:ko00261]	dapB; 4-hydroxy-tetrahydrodipicolinate reductase [EC:1.17.1.8]	M00016 Lysine biosynthesis, succinyl-DAP pathway, aspartate => lysine [PATH:map00300 map01230 map01100]
K00216	5.5	0.740363	7.5	0.875061	0	#NUM!	A09100 Metabolism	B 09109 Metabolism of terpenoids and polyketides	C 01053 Biosynthesis of siderophore group nonribosomal peptides [PATH:ko01053]	entA; 2,3-dihydro-2,3-dihydroxybenzoate dehydrogenase [EC:1.3.1.28]
K00217	194495	5.28891	113041	5.05323	129113	5.11097	A09100 Metabolism	B 09111 Xenobiotics biodegradation and metabolism	C 00362 Benzoate degradation [PATH:ko00362]	E1.3.1.32; maleylacetate reductase [EC:1.3.1.32]
K00217	194495	5.28891	113041	5.05323	129113	5.11097	A09100 Metabolism	B 09111 Xenobiotics biodegradation and metabolism	C 00364 Fluorobenzoate degradation [PATH:ko00364]	E1.3.1.32; maleylacetate reductase [EC:1.3.1.32]
K00217	194495	5.28891	113041	5.05323	129113	5.11097	A09100 Metabolism	B 09111 Xenobiotics biodegradation and metabolism	C 00361 Chlorocyclohexane and chlorobenzene degradation [PATH:ko00361]	E1.3.1.32; maleylacetate reductase [EC:1.3.1.32]
K00217	194495	5.28891	113041	5.05323	129113	5.11097	A09100 Metabolism	B 09111 Xenobiotics biodegradation and metabolism	C 00623 Toluene degradation [PATH:ko00623]	E1.3.1.32; maleylacetate reductase [EC:1.3.1.32]
K00220	308931	5.48986	179563	5.25422	205061	5.31188	A09100 Metabolism	B 09105 Amino acid metabolism	C 00400 Phenylalanine, tyrosine and tryptophan biosynthesis [PATH:ko00400]	tyrC; cyclohexadieny/prephenate dehydrogenase [EC:1.3.1.43 1.3.1.12]	M00040 Tyrosine biosynthesis, prephanate => pretyrosine => tyrosine [PATH:map00400 map01230 map01100 map01110]
K00220	308931	5.48986	179563	5.25422	205061	5.31188	A09100 Metabolism	B 09110 Biosynthesis of other secondary metabolites	C 00401 Novobiocin biosynthesis [PATH:ko00401]	tyrC; cyclohexadieny/prephenate dehydrogenase [EC:1.3.1.43 1.3.1.12]	M00040 Tyrosine biosynthesis, prephanate => pretyrosine => tyrosine [PATH:map00400 map01230 map01100 map01110]
K00228	161687	5.20867	93992.2	4.97309	107317	5.03067	A09100 Metabolism	B 09108 Metabolism of cofactors and vitamins	C 00860 Porphyrin and chlorophyll metabolism [PATH:ko00860]	CPOX, hemF; coproporphyrinogen III oxidase [EC:1.3.3.3]	M00121 Heme biosynthesis, glutamate => heme [PATH:map00860 map01100 map01110]
K00231	25.1205	1.40003	17.07	1.23223	25.0627	1.39903	A09100 Metabolism	B 09108 Metabolism of cofactors and vitamins	C 00860 Porphyrin and chlorophyll metabolism [PATH:ko00860]	PPOX, hemY; protoporphyrinogen/coproporphyrinogen III oxidase [EC:1.3.3.4 1.3.3.15]	M00121 Heme biosynthesis, glutamate => heme [PATH:map00860 map01100 map01110]
K00232	14	1.14613	15	1.17609	0	#NUM!	A09100 Metabolism	B 09103 Lipid metabolism	C 00071 Fatty acid degradation [PATH:ko00071]	E1.3.3.6, ACOX1, ACOX3; acyl-CoA oxidase [EC:1.3.3.6]	M00087 beta-Oxidation [PATH:map00071 map01212 map01100]
K00232	14	1.14613	15	1.17609	0	#NUM!	A09100 Metabolism	B 09103 Lipid metabolism	C 00592 alpha-Linolenic acid metabolism [PATH:ko00592]	E1.3.3.6, ACOX1, ACOX3; acyl-CoA oxidase [EC:1.3.3.6]	M00087 beta-Oxidation [PATH:map00071 map01212 map01100]
K00232	14	1.14613	15	1.17609	0	#NUM!	A09100 Metabolism	B 09103 Lipid metabolism	C 01040 Biosynthesis of unsaturated fatty acids [PATH:ko01040]	E1.3.3.6, ACOX1, ACOX3; acyl-CoA oxidase [EC:1.3.3.6]	M00087 beta-Oxidation [PATH:map00071 map01212 map01100]
K00232	14	1.14613	15	1.17609	0	#NUM!	A09130 Environmental Information Processing	B 09132 Signal transduction	C 04024 cAMP signaling pathway [PATH:ko04024]	E1.3.3.6, ACOX1, ACOX3; acyl-CoA oxidase [EC:1.3.3.6]	M00087 beta-Oxidation [PATH:map00071 map01212 map01100]
K00232	14	1.14613	15	1.17609	0	#NUM!	A09140 Cellular Processes	B 09141 Transport and catabolism	C 04146 Peroxisome [PATH:ko04146]	E1.3.3.6, ACOX1, ACOX3; acyl-CoA oxidase [EC:1.3.3.6]	M00087 beta-Oxidation [PATH:map00071 map01212 map01100]
K00232	14	1.14613	15	1.17609	0	#NUM!	A09150 Organismal Systems	B 09152 Endocrine system	C 03320 PPAR signaling pathway [PATH:ko03320]	E1.3.3.6, ACOX1, ACOX3; acyl-CoA oxidase [EC:1.3.3.6]	M00087 beta-Oxidation [PATH:map00071 map01212 map01100]
K00239	354903	5.55011	206288	5.31447	235633	5.37224	A09100 Metabolism	B 09101 Carbohydrate metabolism	C 00020 Citrate cycle (TCA cycle) [PATH:ko00020]	sdhA, frdA; succinate dehydrogenase / fumarate reductase, flavoprotein subunit [EC:1.3.5.1 1.3.5.4]	M00009 Citrate cycle (TCA cycle, Krebs cycle) [PATH:map00020 map01200 map01100]
K00239	354903	5.55011	206288	5.31447	235633	5.37224	A09100 Metabolism	B 09101 Carbohydrate metabolism	C 00650 Butanoate metabolism [PATH:ko00650]	sdhA, frdA; succinate dehydrogenase / fumarate reductase, flavoprotein subunit [EC:1.3.5.1 1.3.5.4]	M00009 Citrate cycle (TCA cycle, Krebs cycle) [PATH:map00020 map01200 map01100]
K00239	354903	5.55011	206288	5.31447	235633	5.37224	A09100 Metabolism	B 09102 Energy metabolism	C 00190 Oxidative phosphorylation [PATH:ko00190]	sdhA, frdA; succinate dehydrogenase / fumarate reductase, flavoprotein subunit [EC:1.3.5.1 1.3.5.4]	M00009 Citrate cycle (TCA cycle, Krebs cycle) [PATH:map00020 map01200 map01100]
K00239	354903	5.55011	206288	5.31447	235633	5.37224	A09100 Metabolism	B 09102 Energy metabolism	C 00720 Carbon fixation pathways in prokaryotes [PATH:ko00720]	sdhA, frdA; succinate dehydrogenase / fumarate reductase, flavoprotein subunit [EC:1.3.5.1 1.3.5.4]	M00009 Citrate cycle (TCA cycle, Krebs cycle) [PATH:map00020 map01200 map01100]
K00239	354903	5.55011	206288	5.31447	235633	5.37224	A09160 Human Diseases	B 09171 Infectious diseases: Bacterial	C 05134 Legionellosis [PATH:ko05134]	sdhA, frdA; succinate dehydrogenase / fumarate reductase, flavoprotein subunit [EC:1.3.5.1 1.3.5.4]	M00009 Citrate cycle (TCA cycle, Krebs cycle) [PATH:map00020 map01200 map01100]
K00240	349175	5.54304	202965	5.30742	231830	5.36517	A09100 Metabolism	B 09101 Carbohydrate metabolism	C 00020 Citrate cycle (TCA cycle) [PATH:ko00020]	sdhB, frdB; succinate dehydrogenase / fumarate reductase, iron-sulfur subunit [EC:1.3.5.1 1.3.5.4]	M00009 Citrate cycle (TCA cycle, Krebs cycle) [PATH:map00020 map01200 map01100]
K00240	349175	5.54304	202965	5.30742	231830	5.36517	A09100 Metabolism	B 09101 Carbohydrate metabolism	C 00650 Butanoate metabolism [PATH:ko00650]	sdhB, frdB; succinate dehydrogenase / fumarate reductase, iron-sulfur subunit [EC:1.3.5.1 1.3.5.4]	M00009 Citrate cycle (TCA cycle, Krebs cycle) [PATH:map00020 map01200 map01100]
K00240	349175	5.54304	202965	5.30742	231830	5.36517	A09100 Metabolism	B 09102 Energy metabolism	C 00190 Oxidative phosphorylation [PATH:ko00190]	sdhB, frdB; succinate dehydrogenase / fumarate reductase, iron-sulfur subunit [EC:1.3.5.1 1.3.5.4]	M00009 Citrate cycle (TCA cycle, Krebs cycle) [PATH:map00020 map01200 map01100]
K00240	349175	5.54304	202965	5.30742	231830	5.36517	A09100 Metabolism	B 09102 Energy metabolism	C 00720 Carbon fixation pathways in prokaryotes [PATH:ko00720]	sdhB, frdB; succinate dehydrogenase / fumarate reductase, iron-sulfur subunit [EC:1.3.5.1 1.3.5.4]	M00009 Citrate cycle (TCA cycle, Krebs cycle) [PATH:map00020 map01200 map01100]
K00241	154554	5.18908	89834.7	4.95344	102610	5.01119	A09100 Metabolism	B 09101 Carbohydrate metabolism	C 00020 Citrate cycle (TCA cycle) [PATH:ko00020]	sdhC, frdC; succinate dehydrogenase / fumarate reductase, cytochrome b subunit	M00009 Citrate cycle (TCA cycle, Krebs cycle) [PATH:map00020 map01200 map01100]
K00241	154554	5.18908	89834.7	4.95344	102610	5.01119	A09100 Metabolism	B 09101 Carbohydrate metabolism	C 00650 Butanoate metabolism [PATH:ko00650]	sdhC, frdC; succinate dehydrogenase / fumarate reductase, cytochrome b subunit	M00009 Citrate cycle (TCA cycle, Krebs cycle) [PATH:map00020 map01200 map01100]
K00241	154554	5.18908	89834.7	4.95344	102610	5.01119	A09100 Metabolism	B 09102 Energy metabolism	C 00190 Oxidative phosphorylation [PATH:ko00190]	sdhC, frdC; succinate dehydrogenase / fumarate reductase, cytochrome b subunit	M00009 Citrate cycle (TCA cycle, Krebs cycle) [PATH:map00020 map01200 map01100]
K00241	154554	5.18908	89834.7	4.95344	102610	5.01119	A09100 Metabolism	B 09102 Energy metabolism	C 00720 Carbon fixation pathways in prokaryotes [PATH:ko00720]	sdhC, frdC; succinate dehydrogenase / fumarate reductase, cytochrome b subunit	M00009 Citrate cycle (TCA cycle, Krebs cycle) [PATH:map00020 map01200 map01100]
K00242	154544	5.18905	89832.8	4.95343	102590	5.0111	A09100 Metabolism	B 09101 Carbohydrate metabolism	C 00020 Citrate cycle (TCA cycle) [PATH:ko00020]	sdhD, frdD; succinate dehydrogenase / fumarate reductase, membrane anchor subunit	M00009 Citrate cycle (TCA cycle, Krebs cycle) [PATH:map00020 map01200 map01100]
K00242	154544	5.18905	89832.8	4.95343	102590	5.0111	A09100 Metabolism	B 09101 Carbohydrate metabolism	C 00650 Butanoate metabolism [PATH:ko00650]	sdhD, frdD; succinate dehydrogenase / fumarate reductase, membrane anchor subunit	M00009 Citrate cycle (TCA cycle, Krebs cycle) [PATH:map00020 map01200 map01100]
K00242	154544	5.18905	89832.8	4.95343	102590	5.0111	A09100 Metabolism	B 09102 Energy metabolism	C 00190 Oxidative phosphorylation [PATH:ko00190]	sdhD, frdD; succinate dehydrogenase / fumarate reductase, membrane anchor subunit	M00009 Citrate cycle (TCA cycle, Krebs cycle) [PATH:map00020 map01200 map01100]
K00242	154544	5.18905	89832.8	4.95343	102590	5.0111	A09100 Metabolism	B 09102 Energy metabolism	C 00720 Carbon fixation pathways in prokaryotes [PATH:ko00720]	sdhD, frdD; succinate dehydrogenase / fumarate reductase, membrane anchor subunit	M00009 Citrate cycle (TCA cycle, Krebs cycle) [PATH:map00020 map01200 map01100]
K00244	0	#NUM!	3.92	0.593286	0	#NUM!	A09100 Metabolism	B 09101 Carbohydrate metabolism	C 00020 Citrate cycle (TCA cycle) [PATH:ko00020]	frdA; fumarate reductase flavoprotein subunit [EC:1.3.5.4]	M00009 Citrate cycle (TCA cycle, Krebs cycle) [PATH:map00020 map01200 map01100]
K00244	0	#NUM!	3.92	0.593286	0	#NUM!	A09100 Metabolism	B 09101 Carbohydrate metabolism	C 00620 Pyruvate metabolism [PATH:ko00620]	frdA; fumarate reductase flavoprotein subunit [EC:1.3.5.4]	M00009 Citrate cycle (TCA cycle, Krebs cycle) [PATH:map00020 map01200 map01100]
K00244	0	#NUM!	3.92	0.593286	0	#NUM!	A09100 Metabolism	B 09101 Carbohydrate metabolism	C 00650 Butanoate metabolism [PATH:ko00650]	frdA; fumarate reductase flavoprotein subunit [EC:1.3.5.4]	M00009 Citrate cycle (TCA cycle, Krebs cycle) [PATH:map00020 map01200 map01100]
K00244	0	#NUM!	3.92	0.593286	0	#NUM!	A09100 Metabolism	B 09102 Energy metabolism	C 00190 Oxidative phosphorylation [PATH:ko00190]	frdA; fumarate reductase flavoprotein subunit [EC:1.3.5.4]	M00009 Citrate cycle (TCA cycle, Krebs cycle) [PATH:map00020 map01200 map01100]
K00244	0	#NUM!	3.92	0.593286	0	#NUM!	A09100 Metabolism	B 09102 Energy metabolism	C 00720 Carbon fixation pathways in prokaryotes [PATH:ko00720]	frdA; fumarate reductase flavoprotein subunit [EC:1.3.5.4]	M00009 Citrate cycle (TCA cycle, Krebs cycle) [PATH:map00020 map01200 map01100]
K00244	0	#NUM!	3.92	0.593286	0	#NUM!	A09130 Environmental Information Processing	B 09132 Signal transduction	C 02020 Two-component system [PATH:ko02020]	frdA; fumarate reductase flavoprotein subunit [EC:1.3.5.4]	M00009 Citrate cycle (TCA cycle, Krebs cycle) [PATH:map00020 map01200 map01100]
K00245	0	#NUM!	3.92	0.593286	0	#NUM!	A09100 Metabolism	B 09101 Carbohydrate metabolism	C 00020 Citrate cycle (TCA cycle) [PATH:ko00020]	frdB; fumarate reductase iron-sulfur subunit [EC:1.3.5.4]	M00009 Citrate cycle (TCA cycle, Krebs cycle) [PATH:map00020 map01200 map01100]
K00245	0	#NUM!	3.92	0.593286	0	#NUM!	A09100 Metabolism	B 09101 Carbohydrate metabolism	C 00620 Pyruvate metabolism [PATH:ko00620]	frdB; fumarate reductase iron-sulfur subunit [EC:1.3.5.4]	M00009 Citrate cycle (TCA cycle, Krebs cycle) [PATH:map00020 map01200 map01100]
K00245	0	#NUM!	3.92	0.593286	0	#NUM!	A09100 Metabolism	B 09101 Carbohydrate metabolism	C 00650 Butanoate metabolism [PATH:ko00650]	frdB; fumarate reductase iron-sulfur subunit [EC:1.3.5.4]	M00009 Citrate cycle (TCA cycle, Krebs cycle) [PATH:map00020 map01200 map01100]
K00245	0	#NUM!	3.92	0.593286	0	#NUM!	A09100 Metabolism	B 09102 Energy metabolism	C 00190 Oxidative phosphorylation [PATH:ko00190]	frdB; fumarate reductase iron-sulfur subunit [EC:1.3.5.4]	M00009 Citrate cycle (TCA cycle, Krebs cycle) [PATH:map00020 map01200 map01100]
K00245	0	#NUM!	3.92	0.593286	0	#NUM!	A09100 Metabolism	B 09102 Energy metabolism	C 00720 Carbon fixation pathways in prokaryotes [PATH:ko00720]	frdB; fumarate reductase iron-sulfur subunit [EC:1.3.5.4]	M00009 Citrate cycle (TCA cycle, Krebs cycle) [PATH:map00020 map01200 map01100]
K00245	0	#NUM!	3.92	0.593286	0	#NUM!	A09130 Environmental Information Processing	B 09132 Signal transduction	C 02020 Two-component system [PATH:ko02020]	frdB; fumarate reductase iron-sulfur subunit [EC:1.3.5.4]	M00009 Citrate cycle (TCA cycle, Krebs cycle) [PATH:map00020 map01200 map01100]
K00246	0	#NUM!	3.92	0.593286	0	#NUM!	A09100 Metabolism	B 09101 Carbohydrate metabolism	C 00020 Citrate cycle (TCA cycle) [PATH:ko00020]	frdC; fumarate reductase subunit C	M00009 Citrate cycle (TCA cycle, Krebs cycle) [PATH:map00020 map01200 map01100]
K00246	0	#NUM!	3.92	0.593286	0	#NUM!	A09100 Metabolism	B 09101 Carbohydrate metabolism	C 00620 Pyruvate metabolism [PATH:ko00620]	frdC; fumarate reductase subunit C	M00009 Citrate cycle (TCA cycle, Krebs cycle) [PATH:map00020 map01200 map01100]
K00246	0	#NUM!	3.92	0.593286	0	#NUM!	A09100 Metabolism	B 09101 Carbohydrate metabolism	C 00650 Butanoate metabolism [PATH:ko00650]	frdC; fumarate reductase subunit C	M00009 Citrate cycle (TCA cycle, Krebs cycle) [PATH:map00020 map01200 map01100]
K00246	0	#NUM!	3.92	0.593286	0	#NUM!	A09100 Metabolism	B 09102 Energy metabolism	C 00190 Oxidative phosphorylation [PATH:ko00190]	frdC; fumarate reductase subunit C	M00009 Citrate cycle (TCA cycle, Krebs cycle) [PATH:map00020 map01200 map01100]
K00246	0	#NUM!	3.92	0.593286	0	#NUM!	A09100 Metabolism	B 09102 Energy metabolism	C 00720 Carbon fixation pathways in prokaryotes [PATH:ko00720]	frdC; fumarate reductase subunit C	M00009 Citrate cycle (TCA cycle, Krebs cycle) [PATH:map00020 map01200 map01100]
K00246	0	#NUM!	3.92	0.593286	0	#NUM!	A09130 Environmental Information Processing	B 09132 Signal transduction	C 02020 Two-component system [PATH:ko02020]	frdC; fumarate reductase subunit C	M00009 Citrate cycle (TCA cycle, Krebs cycle) [PATH:map00020 map01200 map01100]
K00248	284657	5.45432	165489	5.21877	188963	5.27638	A09100 Metabolism	B 09101 Carbohydrate metabolism	C 00650 Butanoate metabolism [PATH:ko00650]	ACADS, bcd; butyryl-CoA dehydrogenase [EC:1.3.8.1]
K00248	284657	5.45432	165489	5.21877	188963	5.27638	A09100 Metabolism	B 09103 Lipid metabolism	C 00071 Fatty acid degradation [PATH:ko00071]	ACADS, bcd; butyryl-CoA dehydrogenase [EC:1.3.8.1]
K00248	284657	5.45432	165489	5.21877	188963	5.27638	A09100 Metabolism	B 09105 Amino acid metabolism	C 00280 Valine, leucine and isoleucine degradation [PATH:ko00280]	ACADS, bcd; butyryl-CoA dehydrogenase [EC:1.3.8.1]
K00249	1.82797e+06	6.26197	1.06256e+06	6.02635	1.21343e+06	6.08402	A09100 Metabolism	B 09101 Carbohydrate metabolism	C 00640 Propanoate metabolism [PATH:ko00640]	ACADM, acd; acyl-CoA dehydrogenase [EC:1.3.8.7]	M00013 Malonate semialdehyde pathway, propanoyl-CoA => acetyl-CoA [PATH:map00410 map00640 map01200 map01100]
K00249	1.82797e+06	6.26197	1.06256e+06	6.02635	1.21343e+06	6.08402	A09100 Metabolism	B 09103 Lipid metabolism	C 00071 Fatty acid degradation [PATH:ko00071]	ACADM, acd; acyl-CoA dehydrogenase [EC:1.3.8.7]	M00013 Malonate semialdehyde pathway, propanoyl-CoA => acetyl-CoA [PATH:map00410 map00640 map01200 map01100]
K00249	1.82797e+06	6.26197	1.06256e+06	6.02635	1.21343e+06	6.08402	A09100 Metabolism	B 09105 Amino acid metabolism	C 00280 Valine, leucine and isoleucine degradation [PATH:ko00280]	ACADM, acd; acyl-CoA dehydrogenase [EC:1.3.8.7]	M00013 Malonate semialdehyde pathway, propanoyl-CoA => acetyl-CoA [PATH:map00410 map00640 map01200 map01100]
K00249	1.82797e+06	6.26197	1.06256e+06	6.02635	1.21343e+06	6.08402	A09100 Metabolism	B 09106 Metabolism of other amino acids	C 00410 beta-Alanine metabolism [PATH:ko00410]	ACADM, acd; acyl-CoA dehydrogenase [EC:1.3.8.7]	M00013 Malonate semialdehyde pathway, propanoyl-CoA => acetyl-CoA [PATH:map00410 map00640 map01200 map01100]
K00249	1.82797e+06	6.26197	1.06256e+06	6.02635	1.21343e+06	6.08402	A09150 Organismal Systems	B 09152 Endocrine system	C 03320 PPAR signaling pathway [PATH:ko03320]	ACADM, acd; acyl-CoA dehydrogenase [EC:1.3.8.7]	M00013 Malonate semialdehyde pathway, propanoyl-CoA => acetyl-CoA [PATH:map00410 map00640 map01200 map01100]
K00252	196025	5.29231	113941	5.05668	130125	5.11436	A09100 Metabolism	B 09103 Lipid metabolism	C 00071 Fatty acid degradation [PATH:ko00071]	GCDH, gcdH; glutaryl-CoA dehydrogenase [EC:1.3.8.6]	M00032 Lysine degradation, lysine => saccharopine => acetoacetyl-CoA [PATH:map00310 map01100]
K00252	196025	5.29231	113941	5.05668	130125	5.11436	A09100 Metabolism	B 09105 Amino acid metabolism	C 00310 Lysine degradation [PATH:ko00310]	GCDH, gcdH; glutaryl-CoA dehydrogenase [EC:1.3.8.6]	M00032 Lysine degradation, lysine => saccharopine => acetoacetyl-CoA [PATH:map00310 map01100]
K00252	196025	5.29231	113941	5.05668	130125	5.11436	A09100 Metabolism	B 09105 Amino acid metabolism	C 00380 Tryptophan metabolism [PATH:ko00380]	GCDH, gcdH; glutaryl-CoA dehydrogenase [EC:1.3.8.6]	M00032 Lysine degradation, lysine => saccharopine => acetoacetyl-CoA [PATH:map00310 map01100]
K00252	196025	5.29231	113941	5.05668	130125	5.11436	A09100 Metabolism	B 09111 Xenobiotics biodegradation and metabolism	C 00362 Benzoate degradation [PATH:ko00362]	GCDH, gcdH; glutaryl-CoA dehydrogenase [EC:1.3.8.6]	M00032 Lysine degradation, lysine => saccharopine => acetoacetyl-CoA [PATH:map00310 map01100]
K00253	170267	5.23113	98979.3	4.99554	113013	5.05313	A09100 Metabolism	B 09105 Amino acid metabolism	C 00280 Valine, leucine and isoleucine degradation [PATH:ko00280]	IVD, ivd; isovaleryl-CoA dehydrogenase [EC:1.3.8.4]	M00036 Leucine degradation, leucine => acetoacetate + acetyl-CoA [PATH:map00280 map01100]
K00254	154549	5.18907	89840.3	4.95347	102590	5.0111	A09100 Metabolism	B 09104 Nucleotide metabolism	C 00240 Pyrimidine metabolism [PATH:ko00240]	DHODH, pyrD; dihydroorotate dehydrogenase [EC:1.3.5.2]	M00051 Uridine monophosphate biosynthesis, glutamine (+ PRPP) => UMP [PATH:map00240 map01100]
K00255	5.5	0.740363	7.5	0.875061	0	#NUM!	A09100 Metabolism	B 09103 Lipid metabolism	C 00071 Fatty acid degradation [PATH:ko00071]	ACADL; long-chain-acyl-CoA dehydrogenase [EC:1.3.8.8]	M00087 beta-Oxidation [PATH:map00071 map01212 map01100]
K00255	5.5	0.740363	7.5	0.875061	0	#NUM!	A09150 Organismal Systems	B 09152 Endocrine system	C 03320 PPAR signaling pathway [PATH:ko03320]	ACADL; long-chain-acyl-CoA dehydrogenase [EC:1.3.8.8]	M00087 beta-Oxidation [PATH:map00071 map01212 map01100]
K00257	2.14125e+06	6.33067	1.2447e+06	6.09507	1.42146e+06	6.15274	A09190 Not Included in Pathway or Brite	B 09191 Unclassified: metabolism	C 99980 Enzymes with EC numbers	mbtN, fadE14; acyl-ACP dehydrogenase [EC:1.3.99.-]
K00259	253166	5.40341	147133	5.16771	168061	5.22547	A09100 Metabolism	B 09105 Amino acid metabolism	C 00250 Alanine, aspartate and glutamate metabolism [PATH:ko00250]	ald; alanine dehydrogenase [EC:1.4.1.1]
K00259	253166	5.40341	147133	5.16771	168061	5.22547	A09100 Metabolism	B 09106 Metabolism of other amino acids	C 00430 Taurine and hypotaurine metabolism [PATH:ko00430]	ald; alanine dehydrogenase [EC:1.4.1.1]
K00260	1.04	0.0170333	1.9	0.278754	3.46	0.539076	A09100 Metabolism	B 09102 Energy metabolism	C 00910 Nitrogen metabolism [PATH:ko00910]	gudB, rocG; glutamate dehydrogenase [EC:1.4.1.2]
K00260	1.04	0.0170333	1.9	0.278754	3.46	0.539076	A09100 Metabolism	B 09105 Amino acid metabolism	C 00250 Alanine, aspartate and glutamate metabolism [PATH:ko00250]	gudB, rocG; glutamate dehydrogenase [EC:1.4.1.2]
K00260	1.04	0.0170333	1.9	0.278754	3.46	0.539076	A09100 Metabolism	B 09105 Amino acid metabolism	C 00220 Arginine biosynthesis [PATH:ko00220]	gudB, rocG; glutamate dehydrogenase [EC:1.4.1.2]
K00260	1.04	0.0170333	1.9	0.278754	3.46	0.539076	A09100 Metabolism	B 09106 Metabolism of other amino acids	C 00430 Taurine and hypotaurine metabolism [PATH:ko00430]	gudB, rocG; glutamate dehydrogenase [EC:1.4.1.2]
K00261	16.63	1.22089	27.89	1.44545	8.87	0.947924	A09100 Metabolism	B 09102 Energy metabolism	C 00910 Nitrogen metabolism [PATH:ko00910]	GLUD1_2, gdhA; glutamate dehydrogenase (NAD(P)+) [EC:1.4.1.3]	M00740 Methylaspartate cycle [PATH:map00020 map00250 map00630 map01200 map01120]
K00261	16.63	1.22089	27.89	1.44545	8.87	0.947924	A09100 Metabolism	B 09105 Amino acid metabolism	C 00250 Alanine, aspartate and glutamate metabolism [PATH:ko00250]	GLUD1_2, gdhA; glutamate dehydrogenase (NAD(P)+) [EC:1.4.1.3]	M00740 Methylaspartate cycle [PATH:map00020 map00250 map00630 map01200 map01120]
K00261	16.63	1.22089	27.89	1.44545	8.87	0.947924	A09100 Metabolism	B 09105 Amino acid metabolism	C 00220 Arginine biosynthesis [PATH:ko00220]	GLUD1_2, gdhA; glutamate dehydrogenase (NAD(P)+) [EC:1.4.1.3]	M00740 Methylaspartate cycle [PATH:map00020 map00250 map00630 map01200 map01120]
K00261	16.63	1.22089	27.89	1.44545	8.87	0.947924	A09100 Metabolism	B 09106 Metabolism of other amino acids	C 00471 D-Glutamine and D-glutamate metabolism [PATH:ko00471]	GLUD1_2, gdhA; glutamate dehydrogenase (NAD(P)+) [EC:1.4.1.3]	M00740 Methylaspartate cycle [PATH:map00020 map00250 map00630 map01200 map01120]
K00261	16.63	1.22089	27.89	1.44545	8.87	0.947924	A09140 Cellular Processes	B 09143 Cell growth and death	C 04217 Necroptosis [PATH:ko04217]	GLUD1_2, gdhA; glutamate dehydrogenase (NAD(P)+) [EC:1.4.1.3]	M00740 Methylaspartate cycle [PATH:map00020 map00250 map00630 map01200 map01120]
K00261	16.63	1.22089	27.89	1.44545	8.87	0.947924	A09150 Organismal Systems	B 09155 Excretory system	C 04964 Proximal tubule bicarbonate reclamation [PATH:ko04964]	GLUD1_2, gdhA; glutamate dehydrogenase (NAD(P)+) [EC:1.4.1.3]	M00740 Methylaspartate cycle [PATH:map00020 map00250 map00630 map01200 map01120]
K00261	16.63	1.22089	27.89	1.44545	8.87	0.947924	A09180 Brite Hierarchies	B 09183 Protein families: signaling and cellular processes	C 04147 Exosome [BR:ko04147]	GLUD1_2, gdhA; glutamate dehydrogenase (NAD(P)+) [EC:1.4.1.3]	M00740 Methylaspartate cycle [PATH:map00020 map00250 map00630 map01200 map01120]
K00262	74.87	1.87431	61.3	1.78746	57.24	1.7577	A09100 Metabolism	B 09102 Energy metabolism	C 00910 Nitrogen metabolism [PATH:ko00910]	E1.4.1.4, gdhA; glutamate dehydrogenase (NADP+) [EC:1.4.1.4]
K00262	74.87	1.87431	61.3	1.78746	57.24	1.7577	A09100 Metabolism	B 09105 Amino acid metabolism	C 00250 Alanine, aspartate and glutamate metabolism [PATH:ko00250]	E1.4.1.4, gdhA; glutamate dehydrogenase (NADP+) [EC:1.4.1.4]
K00262	74.87	1.87431	61.3	1.78746	57.24	1.7577	A09100 Metabolism	B 09105 Amino acid metabolism	C 00220 Arginine biosynthesis [PATH:ko00220]	E1.4.1.4, gdhA; glutamate dehydrogenase (NADP+) [EC:1.4.1.4]
K00263	71.0284	1.85143	50.31	1.70165	34.04	1.53199	A09100 Metabolism	B 09105 Amino acid metabolism	C 00280 Valine, leucine and isoleucine degradation [PATH:ko00280]	E1.4.1.9; leucine dehydrogenase [EC:1.4.1.9]
K00263	71.0284	1.85143	50.31	1.70165	34.04	1.53199	A09100 Metabolism	B 09105 Amino acid metabolism	C 00290 Valine, leucine and isoleucine biosynthesis [PATH:ko00290]	E1.4.1.9; leucine dehydrogenase [EC:1.4.1.9]
K00265	317679	5.50199	184674	5.26641	210885	5.32405	A09100 Metabolism	B 09102 Energy metabolism	C 00910 Nitrogen metabolism [PATH:ko00910]	gltB; glutamate synthase (NADPH) large chain [EC:1.4.1.13]
K00265	317679	5.50199	184674	5.26641	210885	5.32405	A09100 Metabolism	B 09105 Amino acid metabolism	C 00250 Alanine, aspartate and glutamate metabolism [PATH:ko00250]	gltB; glutamate synthase (NADPH) large chain [EC:1.4.1.13]
K00265	317679	5.50199	184674	5.26641	210885	5.32405	A09180 Brite Hierarchies	B 09181 Protein families: metabolism	C 01002 Peptidases [BR:ko01002]	gltB; glutamate synthase (NADPH) large chain [EC:1.4.1.13]
K00266	314921	5.4982	183077	5.26263	209059	5.32027	A09100 Metabolism	B 09102 Energy metabolism	C 00910 Nitrogen metabolism [PATH:ko00910]	gltD; glutamate synthase (NADPH) small chain [EC:1.4.1.13]
K00266	314921	5.4982	183077	5.26263	209059	5.32027	A09100 Metabolism	B 09105 Amino acid metabolism	C 00250 Alanine, aspartate and glutamate metabolism [PATH:ko00250]	gltD; glutamate synthase (NADPH) small chain [EC:1.4.1.13]
K00271	10.17	1.00732	0	#NUM!	19.39	1.28758	A09100 Metabolism	B 09105 Amino acid metabolism	C 00280 Valine, leucine and isoleucine degradation [PATH:ko00280]	vdh; valine dehydrogenase (NAD+) [EC:1.4.1.23]
K00273	10.17	1.00732	3.92	0.593286	19.39	1.28758	A09100 Metabolism	B 09105 Amino acid metabolism	C 00260 Glycine, serine and threonine metabolism [PATH:ko00260]	DAO, aao; D-amino-acid oxidase [EC:1.4.3.3]
K00273	10.17	1.00732	3.92	0.593286	19.39	1.28758	A09100 Metabolism	B 09105 Amino acid metabolism	C 00330 Arginine and proline metabolism [PATH:ko00330]	DAO, aao; D-amino-acid oxidase [EC:1.4.3.3]
K00273	10.17	1.00732	3.92	0.593286	19.39	1.28758	A09100 Metabolism	B 09106 Metabolism of other amino acids	C 00472 D-Arginine and D-ornithine metabolism [PATH:ko00472]	DAO, aao; D-amino-acid oxidase [EC:1.4.3.3]
K00273	10.17	1.00732	3.92	0.593286	19.39	1.28758	A09100 Metabolism	B 09110 Biosynthesis of other secondary metabolites	C 00311 Penicillin and cephalosporin biosynthesis [PATH:ko00311]	DAO, aao; D-amino-acid oxidase [EC:1.4.3.3]
K00273	10.17	1.00732	3.92	0.593286	19.39	1.28758	A09140 Cellular Processes	B 09141 Transport and catabolism	C 04146 Peroxisome [PATH:ko04146]	DAO, aao; D-amino-acid oxidase [EC:1.4.3.3]
K00274	327585	5.51532	190415	5.2797	217457	5.33737	A09100 Metabolism	B 09105 Amino acid metabolism	C 00260 Glycine, serine and threonine metabolism [PATH:ko00260]	MAO, aofH; monoamine oxidase [EC:1.4.3.4]	M00135 GABA biosynthesis, eukaryotes, putrescine => GABA [PATH:map00330 map01100]
K00274	327585	5.51532	190415	5.2797	217457	5.33737	A09100 Metabolism	B 09105 Amino acid metabolism	C 00330 Arginine and proline metabolism [PATH:ko00330]	MAO, aofH; monoamine oxidase [EC:1.4.3.4]	M00135 GABA biosynthesis, eukaryotes, putrescine => GABA [PATH:map00330 map01100]
K00274	327585	5.51532	190415	5.2797	217457	5.33737	A09100 Metabolism	B 09105 Amino acid metabolism	C 00340 Histidine metabolism [PATH:ko00340]	MAO, aofH; monoamine oxidase [EC:1.4.3.4]	M00135 GABA biosynthesis, eukaryotes, putrescine => GABA [PATH:map00330 map01100]
K00274	327585	5.51532	190415	5.2797	217457	5.33737	A09100 Metabolism	B 09105 Amino acid metabolism	C 00350 Tyrosine metabolism [PATH:ko00350]	MAO, aofH; monoamine oxidase [EC:1.4.3.4]	M00135 GABA biosynthesis, eukaryotes, putrescine => GABA [PATH:map00330 map01100]
K00274	327585	5.51532	190415	5.2797	217457	5.33737	A09100 Metabolism	B 09105 Amino acid metabolism	C 00360 Phenylalanine metabolism [PATH:ko00360]	MAO, aofH; monoamine oxidase [EC:1.4.3.4]	M00135 GABA biosynthesis, eukaryotes, putrescine => GABA [PATH:map00330 map01100]
K00274	327585	5.51532	190415	5.2797	217457	5.33737	A09100 Metabolism	B 09105 Amino acid metabolism	C 00380 Tryptophan metabolism [PATH:ko00380]	MAO, aofH; monoamine oxidase [EC:1.4.3.4]	M00135 GABA biosynthesis, eukaryotes, putrescine => GABA [PATH:map00330 map01100]
K00274	327585	5.51532	190415	5.2797	217457	5.33737	A09100 Metabolism	B 09110 Biosynthesis of other secondary metabolites	C 00950 Isoquinoline alkaloid biosynthesis [PATH:ko00950]	MAO, aofH; monoamine oxidase [EC:1.4.3.4]	M00135 GABA biosynthesis, eukaryotes, putrescine => GABA [PATH:map00330 map01100]
K00274	327585	5.51532	190415	5.2797	217457	5.33737	A09100 Metabolism	B 09111 Xenobiotics biodegradation and metabolism	C 00982 Drug metabolism - cytochrome P450 [PATH:ko00982]	MAO, aofH; monoamine oxidase [EC:1.4.3.4]	M00135 GABA biosynthesis, eukaryotes, putrescine => GABA [PATH:map00330 map01100]
K00274	327585	5.51532	190415	5.2797	217457	5.33737	A09150 Organismal Systems	B 09156 Nervous system	C 04728 Dopaminergic synapse [PATH:ko04728]	MAO, aofH; monoamine oxidase [EC:1.4.3.4]	M00135 GABA biosynthesis, eukaryotes, putrescine => GABA [PATH:map00330 map01100]
K00274	327585	5.51532	190415	5.2797	217457	5.33737	A09150 Organismal Systems	B 09156 Nervous system	C 04726 Serotonergic synapse [PATH:ko04726]	MAO, aofH; monoamine oxidase [EC:1.4.3.4]	M00135 GABA biosynthesis, eukaryotes, putrescine => GABA [PATH:map00330 map01100]
K00274	327585	5.51532	190415	5.2797	217457	5.33737	A09160 Human Diseases	B 09165 Substance dependence	C 05030 Cocaine addiction [PATH:ko05030]	MAO, aofH; monoamine oxidase [EC:1.4.3.4]	M00135 GABA biosynthesis, eukaryotes, putrescine => GABA [PATH:map00330 map01100]
K00274	327585	5.51532	190415	5.2797	217457	5.33737	A09160 Human Diseases	B 09165 Substance dependence	C 05031 Amphetamine addiction [PATH:ko05031]	MAO, aofH; monoamine oxidase [EC:1.4.3.4]	M00135 GABA biosynthesis, eukaryotes, putrescine => GABA [PATH:map00330 map01100]
K00274	327585	5.51532	190415	5.2797	217457	5.33737	A09160 Human Diseases	B 09165 Substance dependence	C 05034 Alcoholism [PATH:ko05034]	MAO, aofH; monoamine oxidase [EC:1.4.3.4]	M00135 GABA biosynthesis, eukaryotes, putrescine => GABA [PATH:map00330 map01100]
K00275	154578	5.18915	89858.6	4.95356	102620	5.01123	A09100 Metabolism	B 09108 Metabolism of cofactors and vitamins	C 00750 Vitamin B6 metabolism [PATH:ko00750]	pdxH, PNPO; pyridoxamine 5'-phosphate oxidase [EC:1.4.3.5]	M00124 Pyridoxal biosynthesis, erythrose-4P => pyridoxal-5P [PATH:map00750 map01100]
K00276	154452	5.18879	89767.5	4.95312	102531	5.01085	A09100 Metabolism	B 09105 Amino acid metabolism	C 00260 Glycine, serine and threonine metabolism [PATH:ko00260]	AOC3, AOC2, tynA; primary-amine oxidase [EC:1.4.3.21]
K00276	154452	5.18879	89767.5	4.95312	102531	5.01085	A09100 Metabolism	B 09105 Amino acid metabolism	C 00350 Tyrosine metabolism [PATH:ko00350]	AOC3, AOC2, tynA; primary-amine oxidase [EC:1.4.3.21]
K00276	154452	5.18879	89767.5	4.95312	102531	5.01085	A09100 Metabolism	B 09105 Amino acid metabolism	C 00360 Phenylalanine metabolism [PATH:ko00360]	AOC3, AOC2, tynA; primary-amine oxidase [EC:1.4.3.21]
K00276	154452	5.18879	89767.5	4.95312	102531	5.01085	A09100 Metabolism	B 09106 Metabolism of other amino acids	C 00410 beta-Alanine metabolism [PATH:ko00410]	AOC3, AOC2, tynA; primary-amine oxidase [EC:1.4.3.21]
K00276	154452	5.18879	89767.5	4.95312	102531	5.01085	A09100 Metabolism	B 09110 Biosynthesis of other secondary metabolites	C 00950 Isoquinoline alkaloid biosynthesis [PATH:ko00950]	AOC3, AOC2, tynA; primary-amine oxidase [EC:1.4.3.21]
K00276	154452	5.18879	89767.5	4.95312	102531	5.01085	A09100 Metabolism	B 09110 Biosynthesis of other secondary metabolites	C 00960 Tropane, piperidine and pyridine alkaloid biosynthesis [PATH:ko00960]	AOC3, AOC2, tynA; primary-amine oxidase [EC:1.4.3.21]
K00278	173139	5.2384	100648	5.0028	114933	5.06044	A09100 Metabolism	B 09105 Amino acid metabolism	C 00250 Alanine, aspartate and glutamate metabolism [PATH:ko00250]	nadB; L-aspartate oxidase [EC:1.4.3.16]	M00115 NAD biosynthesis, aspartate => NAD [PATH:map00760 map01100]
K00278	173139	5.2384	100648	5.0028	114933	5.06044	A09100 Metabolism	B 09108 Metabolism of cofactors and vitamins	C 00760 Nicotinate and nicotinamide metabolism [PATH:ko00760]	nadB; L-aspartate oxidase [EC:1.4.3.16]	M00115 NAD biosynthesis, aspartate => NAD [PATH:map00760 map01100]
K00282	14.44	1.15957	1.9	0.278754	3.46	0.539076	A09100 Metabolism	B 09101 Carbohydrate metabolism	C 00630 Glyoxylate and dicarboxylate metabolism [PATH:ko00630]	gcvPA; glycine dehydrogenase subunit 1 [EC:1.4.4.2]
K00282	14.44	1.15957	1.9	0.278754	3.46	0.539076	A09100 Metabolism	B 09105 Amino acid metabolism	C 00260 Glycine, serine and threonine metabolism [PATH:ko00260]	gcvPA; glycine dehydrogenase subunit 1 [EC:1.4.4.2]
K00283	14.44	1.15957	1.9	0.278754	3.46	0.539076	A09100 Metabolism	B 09101 Carbohydrate metabolism	C 00630 Glyoxylate and dicarboxylate metabolism [PATH:ko00630]	gcvPB; glycine dehydrogenase subunit 2 [EC:1.4.4.2]
K00283	14.44	1.15957	1.9	0.278754	3.46	0.539076	A09100 Metabolism	B 09105 Amino acid metabolism	C 00260 Glycine, serine and threonine metabolism [PATH:ko00260]	gcvPB; glycine dehydrogenase subunit 2 [EC:1.4.4.2]
K00285	566501	5.7532	329283	5.51757	376047	5.57524	A09100 Metabolism	B 09105 Amino acid metabolism	C 00360 Phenylalanine metabolism [PATH:ko00360]	dadA; D-amino-acid dehydrogenase [EC:1.4.5.1]
K00286	155993	5.19311	90683.9	4.95753	103549	5.01514	A09100 Metabolism	B 09105 Amino acid metabolism	C 00330 Arginine and proline metabolism [PATH:ko00330]	proC; pyrroline-5-carboxylate reductase [EC:1.5.1.2]	M00015 Proline biosynthesis, glutamate => proline [PATH:map00330 map01230 map01100]
K00287	154535	5.18903	89834.7	4.95344	102574	5.01104	A09100 Metabolism	B 09108 Metabolism of cofactors and vitamins	C 00790 Folate biosynthesis [PATH:ko00790]	DHFR, folA; dihydrofolate reductase [EC:1.5.1.3]	M00126 Tetrahydrofolate biosynthesis, GTP => THF [PATH:map00790 map00670 map01100]
K00287	154535	5.18903	89834.7	4.95344	102574	5.01104	A09100 Metabolism	B 09108 Metabolism of cofactors and vitamins	C 00670 One carbon pool by folate [PATH:ko00670]	DHFR, folA; dihydrofolate reductase [EC:1.5.1.3]	M00126 Tetrahydrofolate biosynthesis, GTP => THF [PATH:map00790 map00670 map01100]
K00287	154535	5.18903	89834.7	4.95344	102574	5.01104	A09160 Human Diseases	B 09176 Drug resistance: Antineoplastic	C 01523 Antifolate resistance [PATH:ko01523]	DHFR, folA; dihydrofolate reductase [EC:1.5.1.3]	M00126 Tetrahydrofolate biosynthesis, GTP => THF [PATH:map00790 map00670 map01100]
K00290	4.23	0.62634	0	#NUM!	0	#NUM!	A09100 Metabolism	B 09105 Amino acid metabolism	C 00300 Lysine biosynthesis [PATH:ko00300]	LYS1; saccharopine dehydrogenase (NAD+, L-lysine forming) [EC:1.5.1.7]	M00030 Lysine biosynthesis, AAA pathway, 2-oxoglutarate => 2-aminoadipate => lysine [PATH:map00300 map01230 map01100]
K00290	4.23	0.62634	0	#NUM!	0	#NUM!	A09100 Metabolism	B 09105 Amino acid metabolism	C 00310 Lysine degradation [PATH:ko00310]	LYS1; saccharopine dehydrogenase (NAD+, L-lysine forming) [EC:1.5.1.7]	M00030 Lysine biosynthesis, AAA pathway, 2-oxoglutarate => 2-aminoadipate => lysine [PATH:map00300 map01230 map01100]
K00294	17.75	1.2492	15.22	1.18241	26.31	1.42012	A09100 Metabolism	B 09105 Amino acid metabolism	C 00250 Alanine, aspartate and glutamate metabolism [PATH:ko00250]	E1.2.1.88; 1-pyrroline-5-carboxylate dehydrogenase [EC:1.2.1.88]
K00294	17.75	1.2492	15.22	1.18241	26.31	1.42012	A09100 Metabolism	B 09105 Amino acid metabolism	C 00330 Arginine and proline metabolism [PATH:ko00330]	E1.2.1.88; 1-pyrroline-5-carboxylate dehydrogenase [EC:1.2.1.88]
K00297	176016	5.24555	102308	5.00991	116843	5.0676	A09100 Metabolism	B 09102 Energy metabolism	C 00720 Carbon fixation pathways in prokaryotes [PATH:ko00720]	metF, MTHFR; methylenetetrahydrofolate reductase (NADPH) [EC:1.5.1.20]	M00377 Reductive acetyl-CoA pathway (Wood-Ljungdahl pathway) [PATH:map00720 map01200 map01120]
K00297	176016	5.24555	102308	5.00991	116843	5.0676	A09100 Metabolism	B 09108 Metabolism of cofactors and vitamins	C 00670 One carbon pool by folate [PATH:ko00670]	metF, MTHFR; methylenetetrahydrofolate reductase (NADPH) [EC:1.5.1.20]	M00377 Reductive acetyl-CoA pathway (Wood-Ljungdahl pathway) [PATH:map00720 map01200 map01120]
K00297	176016	5.24555	102308	5.00991	116843	5.0676	A09160 Human Diseases	B 09176 Drug resistance: Antineoplastic	C 01523 Antifolate resistance [PATH:ko01523]	metF, MTHFR; methylenetetrahydrofolate reductase (NADPH) [EC:1.5.1.20]	M00377 Reductive acetyl-CoA pathway (Wood-Ljungdahl pathway) [PATH:map00720 map01200 map01120]
K00301	12.6001	1.10037	7.5	0.875061	0	#NUM!	A09100 Metabolism	B 09105 Amino acid metabolism	C 00260 Glycine, serine and threonine metabolism [PATH:ko00260]	E1.5.3.1; sarcosine oxidase [EC:1.5.3.1]
K00302	79.7344	1.90165	58.9297	1.77033	36.432	1.56148	A09100 Metabolism	B 09105 Amino acid metabolism	C 00260 Glycine, serine and threonine metabolism [PATH:ko00260]	soxA; sarcosine oxidase, subunit alpha [EC:1.5.3.1]
K00303	154590	5.18918	89871.7	4.95362	102599	5.01114	A09100 Metabolism	B 09105 Amino acid metabolism	C 00260 Glycine, serine and threonine metabolism [PATH:ko00260]	soxB; sarcosine oxidase, subunit beta [EC:1.5.3.1]
K00304	80.1738	1.90403	59.0271	1.77105	36.501	1.5623	A09100 Metabolism	B 09105 Amino acid metabolism	C 00260 Glycine, serine and threonine metabolism [PATH:ko00260]	soxD; sarcosine oxidase, subunit delta [EC:1.5.3.1]
K00305	80.1705	1.90401	59.8713	1.77722	37.099	1.56936	A09100 Metabolism	B 09105 Amino acid metabolism	C 00260 Glycine, serine and threonine metabolism [PATH:ko00260]	soxG; sarcosine oxidase, subunit gamma [EC:1.5.3.1]
K00315	4.23	0.62634	0	#NUM!	0	#NUM!	A09100 Metabolism	B 09105 Amino acid metabolism	C 00260 Glycine, serine and threonine metabolism [PATH:ko00260]	DMGDH; dimethylglycine dehydrogenase [EC:1.5.8.4]
K00316	4.23	0.62634	0	#NUM!	0	#NUM!	A09100 Metabolism	B 09105 Amino acid metabolism	C 00330 Arginine and proline metabolism [PATH:ko00330]	spdH; spermidine dehydrogenase [EC:1.5.99.6]
K00316	4.23	0.62634	0	#NUM!	0	#NUM!	A09100 Metabolism	B 09106 Metabolism of other amino acids	C 00410 beta-Alanine metabolism [PATH:ko00410]	spdH; spermidine dehydrogenase [EC:1.5.99.6]
K00318	17.6555	1.24688	15.0473	1.17746	25.9955	1.4149	A09100 Metabolism	B 09105 Amino acid metabolism	C 00330 Arginine and proline metabolism [PATH:ko00330]	PRODH; proline dehydrogenase [EC:1.5.-.-]
K00320	5.5	0.740363	7.5	0.875061	0	#NUM!	A09100 Metabolism	B 09102 Energy metabolism	C 00680 Methane metabolism [PATH:ko00680]	mer; 5,10-methylenetetrahydromethanopterin reductase [EC:1.5.98.2]	M00567 Methanogenesis, CO2 => methane [PATH:map00680 map01200 map01100 map01120]
K00322	57.42	1.75906	52.33	1.71875	28.98	1.4621	A09100 Metabolism	B 09108 Metabolism of cofactors and vitamins	C 00760 Nicotinate and nicotinamide metabolism [PATH:ko00760]	sthA, udhA; NAD(P) transhydrogenase [EC:1.6.1.1]
K00324	304778	5.48398	177187	5.24843	202290	5.30597	A09100 Metabolism	B 09108 Metabolism of cofactors and vitamins	C 00760 Nicotinate and nicotinamide metabolism [PATH:ko00760]	pntA; H+-translocating NAD(P) transhydrogenase subunit alpha [EC:1.6.1.2 7.1.1.1]
K00325	154535	5.18903	89840.7	4.95347	102569	5.01102	A09100 Metabolism	B 09108 Metabolism of cofactors and vitamins	C 00760 Nicotinate and nicotinamide metabolism [PATH:ko00760]	pntB; H+-translocating NAD(P) transhydrogenase subunit beta [EC:1.6.1.2 7.1.1.1]
K00330	154578	5.18915	89861.4	4.95357	102624	5.01125	A09100 Metabolism	B 09102 Energy metabolism	C 00190 Oxidative phosphorylation [PATH:ko00190]	nuoA; NADH-quinone oxidoreductase subunit A [EC:7.1.1.2]	M00144 NADH:quinone oxidoreductase, prokaryotes [PATH:map00190]
K00331	194600	5.28914	113115	5.05352	129192	5.11124	A09100 Metabolism	B 09102 Energy metabolism	C 00190 Oxidative phosphorylation [PATH:ko00190]	nuoB; NADH-quinone oxidoreductase subunit B [EC:7.1.1.2]	M00144 NADH:quinone oxidoreductase, prokaryotes [PATH:map00190]
K00332	154497	5.18892	89801.2	4.95328	102564	5.011	A09100 Metabolism	B 09102 Energy metabolism	C 00190 Oxidative phosphorylation [PATH:ko00190]	nuoC; NADH-quinone oxidoreductase subunit C [EC:7.1.1.2]	M00144 NADH:quinone oxidoreductase, prokaryotes [PATH:map00190]
K00333	183108	5.26271	106425	5.02704	121568	5.08482	A09100 Metabolism	B 09102 Energy metabolism	C 00190 Oxidative phosphorylation [PATH:ko00190]	nuoD; NADH-quinone oxidoreductase subunit D [EC:7.1.1.2]	M00144 NADH:quinone oxidoreductase, prokaryotes [PATH:map00190]
K00334	154548	5.18906	89840.3	4.95347	102590	5.0111	A09100 Metabolism	B 09102 Energy metabolism	C 00190 Oxidative phosphorylation [PATH:ko00190]	nuoE; NADH-quinone oxidoreductase subunit E [EC:7.1.1.2]	M00144 NADH:quinone oxidoreductase, prokaryotes [PATH:map00190]
K00335	154552	5.18908	89847.5	4.95351	102595	5.01113	A09100 Metabolism	B 09102 Energy metabolism	C 00190 Oxidative phosphorylation [PATH:ko00190]	nuoF; NADH-quinone oxidoreductase subunit F [EC:7.1.1.2]	M00144 NADH:quinone oxidoreductase, prokaryotes [PATH:map00190]
K00336	154548	5.18906	89840.8	4.95347	102590	5.01111	A09100 Metabolism	B 09102 Energy metabolism	C 00190 Oxidative phosphorylation [PATH:ko00190]	nuoG; NADH-quinone oxidoreductase subunit G [EC:7.1.1.2]	M00144 NADH:quinone oxidoreductase, prokaryotes [PATH:map00190]
K00337	154561	5.1891	89846.1	4.9535	102612	5.0112	A09100 Metabolism	B 09102 Energy metabolism	C 00190 Oxidative phosphorylation [PATH:ko00190]	nuoH; NADH-quinone oxidoreductase subunit H [EC:7.1.1.2]	M00144 NADH:quinone oxidoreductase, prokaryotes [PATH:map00190]
K00338	157417	5.19705	91504.7	4.96144	104508	5.01915	A09100 Metabolism	B 09102 Energy metabolism	C 00190 Oxidative phosphorylation [PATH:ko00190]	nuoI; NADH-quinone oxidoreductase subunit I [EC:7.1.1.2]	M00144 NADH:quinone oxidoreductase, prokaryotes [PATH:map00190]
K00339	154557	5.18909	89842.2	4.95348	102611	5.01119	A09100 Metabolism	B 09102 Energy metabolism	C 00190 Oxidative phosphorylation [PATH:ko00190]	nuoJ; NADH-quinone oxidoreductase subunit J [EC:7.1.1.2]	M00144 NADH:quinone oxidoreductase, prokaryotes [PATH:map00190]
K00340	154557	5.18909	89842.2	4.95348	102611	5.01119	A09100 Metabolism	B 09102 Energy metabolism	C 00190 Oxidative phosphorylation [PATH:ko00190]	nuoK; NADH-quinone oxidoreductase subunit K [EC:7.1.1.2]	M00144 NADH:quinone oxidoreductase, prokaryotes [PATH:map00190]
K00341	154556	5.18909	89842.2	4.95348	102610	5.01119	A09100 Metabolism	B 09102 Energy metabolism	C 00190 Oxidative phosphorylation [PATH:ko00190]	nuoL; NADH-quinone oxidoreductase subunit L [EC:7.1.1.2]	M00144 NADH:quinone oxidoreductase, prokaryotes [PATH:map00190]
K00342	154561	5.1891	89846	4.9535	102612	5.0112	A09100 Metabolism	B 09102 Energy metabolism	C 00190 Oxidative phosphorylation [PATH:ko00190]	nuoM; NADH-quinone oxidoreductase subunit M [EC:7.1.1.2]	M00144 NADH:quinone oxidoreductase, prokaryotes [PATH:map00190]
K00343	154560	5.1891	89849.5	4.95352	102612	5.0112	A09100 Metabolism	B 09102 Energy metabolism	C 00190 Oxidative phosphorylation [PATH:ko00190]	nuoN; NADH-quinone oxidoreductase subunit N [EC:7.1.1.2]	M00144 NADH:quinone oxidoreductase, prokaryotes [PATH:map00190]
K00355	75.0137	1.87514	63.735	1.80438	39.836	1.60028	A09100 Metabolism	B 09108 Metabolism of cofactors and vitamins	C 00130 Ubiquinone and other terpenoid-quinone biosynthesis [PATH:ko00130]	NQO1; NAD(P)H dehydrogenase (quinone) [EC:1.6.5.2]
K00355	75.0137	1.87514	63.735	1.80438	39.836	1.60028	A09160 Human Diseases	B 09161 Cancers: Overview	C 05200 Pathways in cancer [PATH:ko05200]	NQO1; NAD(P)H dehydrogenase (quinone) [EC:1.6.5.2]
K00355	75.0137	1.87514	63.735	1.80438	39.836	1.60028	A09160 Human Diseases	B 09162 Cancers: Specific types	C 05225 Hepatocellular carcinoma [PATH:ko05225]	NQO1; NAD(P)H dehydrogenase (quinone) [EC:1.6.5.2]
K00355	75.0137	1.87514	63.735	1.80438	39.836	1.60028	A09160 Human Diseases	B 09166 Cardiovascular diseases	C 05418 Fluid shear stress and atherosclerosis [PATH:ko05418]	NQO1; NAD(P)H dehydrogenase (quinone) [EC:1.6.5.2]
K00356	178781	5.25232	103915	5.01668	118671	5.07435	A09100 Metabolism	B 09102 Energy metabolism	C 00190 Oxidative phosphorylation [PATH:ko00190]	E1.6.99.3; NADH dehydrogenase [EC:1.6.99.3]
K00360	15.67	1.19507	7.5	0.875061	19.39	1.28758	A09100 Metabolism	B 09102 Energy metabolism	C 00910 Nitrogen metabolism [PATH:ko00910]	nasB; assimilatory nitrate reductase electron transfer subunit [EC:1.7.99.-]	M00531 Assimilatory nitrate reduction, nitrate => ammonia [PATH:map00910 map00910 map01120]
K00362	164581	5.21638	95677.6	4.98081	109251	5.03843	A09100 Metabolism	B 09102 Energy metabolism	C 00910 Nitrogen metabolism [PATH:ko00910]	nirB; nitrite reductase (NADH) large subunit [EC:1.7.1.15]	M00530 Dissimilatory nitrate reduction, nitrate => ammonia [PATH:map00910 map01120]
K00363	107.897	2.03301	69.4277	1.84153	68.3577	1.83479	A09100 Metabolism	B 09102 Energy metabolism	C 00910 Nitrogen metabolism [PATH:ko00910]	nirD; nitrite reductase (NADH) small subunit [EC:1.7.1.15]	M00530 Dissimilatory nitrate reduction, nitrate => ammonia [PATH:map00910 map01120]
K00365	16.3419	1.2133	7.5	0.875061	20.671	1.31536	A09100 Metabolism	B 09104 Nucleotide metabolism	C 00230 Purine metabolism [PATH:ko00230]	uaZ; urate oxidase [EC:1.7.3.3]	M00546 Purine degradation, xanthine => urea [PATH:map00230 map01100]
K00365	16.3419	1.2133	7.5	0.875061	20.671	1.31536	A09100 Metabolism	B 09110 Biosynthesis of other secondary metabolites	C 00232 Caffeine metabolism [PATH:ko00232]	uaZ; urate oxidase [EC:1.7.3.3]	M00546 Purine degradation, xanthine => urea [PATH:map00230 map01100]
K00366	154452	5.18879	89781.5	4.95319	102531	5.01085	A09100 Metabolism	B 09102 Energy metabolism	C 00910 Nitrogen metabolism [PATH:ko00910]	nirA; ferredoxin-nitrite reductase [EC:1.7.7.1]	M00531 Assimilatory nitrate reduction, nitrate => ammonia [PATH:map00910 map00910 map01120]
K00368	154463	5.18882	89773.9	4.95315	102540	5.01089	A09100 Metabolism	B 09102 Energy metabolism	C 00910 Nitrogen metabolism [PATH:ko00910]	nirK; nitrite reductase (NO-forming) [EC:1.7.2.1]	M00529 Denitrification, nitrate => nitrogen [PATH:map00910 map01120]
K00370	11.5938	1.06422	24.8219	1.39484	9.23958	0.965652	A09100 Metabolism	B 09102 Energy metabolism	C 00910 Nitrogen metabolism [PATH:ko00910]	narG, narZ, nxrA; nitrate reductase / nitrite oxidoreductase, alpha subunit [EC:1.7.5.1 1.7.99.-]	M00530 Dissimilatory nitrate reduction, nitrate => ammonia [PATH:map00910 map01120]
K00370	11.5938	1.06422	24.8219	1.39484	9.23958	0.965652	A09130 Environmental Information Processing	B 09132 Signal transduction	C 02020 Two-component system [PATH:ko02020]	narG, narZ, nxrA; nitrate reductase / nitrite oxidoreductase, alpha subunit [EC:1.7.5.1 1.7.99.-]	M00530 Dissimilatory nitrate reduction, nitrate => ammonia [PATH:map00910 map01120]
K00371	11.5938	1.06422	24.5763	1.39052	9.23958	0.965652	A09100 Metabolism	B 09102 Energy metabolism	C 00910 Nitrogen metabolism [PATH:ko00910]	narH, narY, nxrB; nitrate reductase / nitrite oxidoreductase, beta subunit [EC:1.7.5.1 1.7.99.-]	M00530 Dissimilatory nitrate reduction, nitrate => ammonia [PATH:map00910 map01120]
K00371	11.5938	1.06422	24.5763	1.39052	9.23958	0.965652	A09130 Environmental Information Processing	B 09132 Signal transduction	C 02020 Two-component system [PATH:ko02020]	narH, narY, nxrB; nitrate reductase / nitrite oxidoreductase, beta subunit [EC:1.7.5.1 1.7.99.-]	M00530 Dissimilatory nitrate reduction, nitrate => ammonia [PATH:map00910 map01120]
K00372	161690	5.20868	93992.2	4.97309	107335	5.03074	A09100 Metabolism	B 09102 Energy metabolism	C 00910 Nitrogen metabolism [PATH:ko00910]	nasA; assimilatory nitrate reductase catalytic subunit [EC:1.7.99.-]	M00531 Assimilatory nitrate reduction, nitrate => ammonia [PATH:map00910 map00910 map01120]
K00373	11.5938	1.06422	24.5763	1.39052	9.23958	0.965652	A09130 Environmental Information Processing	B 09132 Signal transduction	C 02020 Two-component system [PATH:ko02020]	narJ, narW; nitrate reductase molybdenum cofactor assembly chaperone NarJ/NarW
K00374	11.5938	1.06422	24.5763	1.39052	9.23958	0.965652	A09100 Metabolism	B 09102 Energy metabolism	C 00910 Nitrogen metabolism [PATH:ko00910]	narI, narV; nitrate reductase gamma subunit [EC:1.7.5.1 1.7.99.-]	M00530 Dissimilatory nitrate reduction, nitrate => ammonia [PATH:map00910 map01120]
K00374	11.5938	1.06422	24.5763	1.39052	9.23958	0.965652	A09130 Environmental Information Processing	B 09132 Signal transduction	C 02020 Two-component system [PATH:ko02020]	narI, narV; nitrate reductase gamma subunit [EC:1.7.5.1 1.7.99.-]	M00530 Dissimilatory nitrate reduction, nitrate => ammonia [PATH:map00910 map01120]
K00380	261802	5.41797	152188	5.18238	173791	5.24003	A09100 Metabolism	B 09102 Energy metabolism	C 00920 Sulfur metabolism [PATH:ko00920]	cysJ; sulfite reductase (NADPH) flavoprotein alpha-component [EC:1.8.1.2]	M00176 Assimilatory sulfate reduction, sulfate => H2S [PATH:map00920 map01100 map01120]
K00381	157412	5.19704	91511.2	4.96147	104484	5.01905	A09100 Metabolism	B 09102 Energy metabolism	C 00920 Sulfur metabolism [PATH:ko00920]	cysI; sulfite reductase (NADPH) hemoprotein beta-component [EC:1.8.1.2]	M00176 Assimilatory sulfate reduction, sulfate => H2S [PATH:map00920 map01100 map01120]
K00382	426422	5.62984	247871	5.39423	283082	5.45191	A09100 Metabolism	B 09101 Carbohydrate metabolism	C 00010 Glycolysis / Gluconeogenesis [PATH:ko00010]	DLD, lpd, pdhD; dihydrolipoamide dehydrogenase [EC:1.8.1.4]	M00307 Pyruvate oxidation, pyruvate => acetyl-CoA [PATH:map00010 map00020 map00620 map01200 map01100]
K00382	426422	5.62984	247871	5.39423	283082	5.45191	A09100 Metabolism	B 09101 Carbohydrate metabolism	C 00020 Citrate cycle (TCA cycle) [PATH:ko00020]	DLD, lpd, pdhD; dihydrolipoamide dehydrogenase [EC:1.8.1.4]	M00307 Pyruvate oxidation, pyruvate => acetyl-CoA [PATH:map00010 map00020 map00620 map01200 map01100]
K00382	426422	5.62984	247871	5.39423	283082	5.45191	A09100 Metabolism	B 09101 Carbohydrate metabolism	C 00620 Pyruvate metabolism [PATH:ko00620]	DLD, lpd, pdhD; dihydrolipoamide dehydrogenase [EC:1.8.1.4]	M00307 Pyruvate oxidation, pyruvate => acetyl-CoA [PATH:map00010 map00020 map00620 map01200 map01100]
K00382	426422	5.62984	247871	5.39423	283082	5.45191	A09100 Metabolism	B 09101 Carbohydrate metabolism	C 00630 Glyoxylate and dicarboxylate metabolism [PATH:ko00630]	DLD, lpd, pdhD; dihydrolipoamide dehydrogenase [EC:1.8.1.4]	M00307 Pyruvate oxidation, pyruvate => acetyl-CoA [PATH:map00010 map00020 map00620 map01200 map01100]
K00382	426422	5.62984	247871	5.39423	283082	5.45191	A09100 Metabolism	B 09101 Carbohydrate metabolism	C 00640 Propanoate metabolism [PATH:ko00640]	DLD, lpd, pdhD; dihydrolipoamide dehydrogenase [EC:1.8.1.4]	M00307 Pyruvate oxidation, pyruvate => acetyl-CoA [PATH:map00010 map00020 map00620 map01200 map01100]
K00382	426422	5.62984	247871	5.39423	283082	5.45191	A09100 Metabolism	B 09105 Amino acid metabolism	C 00260 Glycine, serine and threonine metabolism [PATH:ko00260]	DLD, lpd, pdhD; dihydrolipoamide dehydrogenase [EC:1.8.1.4]	M00307 Pyruvate oxidation, pyruvate => acetyl-CoA [PATH:map00010 map00020 map00620 map01200 map01100]
K00382	426422	5.62984	247871	5.39423	283082	5.45191	A09100 Metabolism	B 09105 Amino acid metabolism	C 00280 Valine, leucine and isoleucine degradation [PATH:ko00280]	DLD, lpd, pdhD; dihydrolipoamide dehydrogenase [EC:1.8.1.4]	M00307 Pyruvate oxidation, pyruvate => acetyl-CoA [PATH:map00010 map00020 map00620 map01200 map01100]
K00382	426422	5.62984	247871	5.39423	283082	5.45191	A09180 Brite Hierarchies	B 09183 Protein families: signaling and cellular processes	C 04147 Exosome [BR:ko04147]	DLD, lpd, pdhD; dihydrolipoamide dehydrogenase [EC:1.8.1.4]	M00307 Pyruvate oxidation, pyruvate => acetyl-CoA [PATH:map00010 map00020 map00620 map01200 map01100]
K00383	180263	5.25591	104806	5.02038	119650	5.07791	A09100 Metabolism	B 09106 Metabolism of other amino acids	C 00480 Glutathione metabolism [PATH:ko00480]	GSR, gor; glutathione reductase (NADPH) [EC:1.8.1.7]
K00383	180263	5.25591	104806	5.02038	119650	5.07791	A09150 Organismal Systems	B 09152 Endocrine system	C 04918 Thyroid hormone synthesis [PATH:ko04918]	GSR, gor; glutathione reductase (NADPH) [EC:1.8.1.7]
K00384	572235	5.75757	332634	5.52197	379871	5.57964	A09100 Metabolism	B 09106 Metabolism of other amino acids	C 00450 Selenocompound metabolism [PATH:ko00450]	trxB, TRR; thioredoxin reductase (NADPH) [EC:1.8.1.9]
K00390	154545	5.18905	89842.3	4.95348	102591	5.01111	A09100 Metabolism	B 09102 Energy metabolism	C 00920 Sulfur metabolism [PATH:ko00920]	cysH; phosphoadenosine phosphosulfate reductase [EC:1.8.4.8 1.8.4.10]	M00176 Assimilatory sulfate reduction, sulfate => H2S [PATH:map00920 map01100 map01120]
K00392	15.67	1.19507	11.6769	1.06733	19.39	1.28758	A09100 Metabolism	B 09102 Energy metabolism	C 00920 Sulfur metabolism [PATH:ko00920]	sir; sulfite reductase (ferredoxin) [EC:1.8.7.1]	M00176 Assimilatory sulfate reduction, sulfate => H2S [PATH:map00920 map01100 map01120]
K00404	201779	5.30488	117318	5.06937	133936	5.1269	A09100 Metabolism	B 09102 Energy metabolism	C 00190 Oxidative phosphorylation [PATH:ko00190]	ccoN; cytochrome c oxidase cbb3-type subunit I [EC:1.9.3.1]	M00156 Cytochrome c oxidase, cbb3-type [PATH:map00190]
K00404	201779	5.30488	117318	5.06937	133936	5.1269	A09130 Environmental Information Processing	B 09132 Signal transduction	C 02020 Two-component system [PATH:ko02020]	ccoN; cytochrome c oxidase cbb3-type subunit I [EC:1.9.3.1]	M00156 Cytochrome c oxidase, cbb3-type [PATH:map00190]
K00405	196027	5.29232	113968	5.05678	130120	5.11434	A09100 Metabolism	B 09102 Energy metabolism	C 00190 Oxidative phosphorylation [PATH:ko00190]	ccoO; cytochrome c oxidase cbb3-type subunit II	M00156 Cytochrome c oxidase, cbb3-type [PATH:map00190]
K00405	196027	5.29232	113968	5.05678	130120	5.11434	A09130 Environmental Information Processing	B 09132 Signal transduction	C 02020 Two-component system [PATH:ko02020]	ccoO; cytochrome c oxidase cbb3-type subunit II	M00156 Cytochrome c oxidase, cbb3-type [PATH:map00190]
K00406	254663	5.40597	148051	5.17041	169044	5.228	A09100 Metabolism	B 09102 Energy metabolism	C 00190 Oxidative phosphorylation [PATH:ko00190]	ccoP; cytochrome c oxidase cbb3-type subunit III	M00156 Cytochrome c oxidase, cbb3-type [PATH:map00190]
K00406	254663	5.40597	148051	5.17041	169044	5.228	A09130 Environmental Information Processing	B 09132 Signal transduction	C 02020 Two-component system [PATH:ko02020]	ccoP; cytochrome c oxidase cbb3-type subunit III	M00156 Cytochrome c oxidase, cbb3-type [PATH:map00190]
K00407	186015	5.26955	108149	5.03402	123474	5.09157	A09100 Metabolism	B 09102 Energy metabolism	C 00190 Oxidative phosphorylation [PATH:ko00190]	ccoQ; cytochrome c oxidase cbb3-type subunit IV	M00156 Cytochrome c oxidase, cbb3-type [PATH:map00190]
K00407	186015	5.26955	108149	5.03402	123474	5.09157	A09130 Environmental Information Processing	B 09132 Signal transduction	C 02020 Two-component system [PATH:ko02020]	ccoQ; cytochrome c oxidase cbb3-type subunit IV	M00156 Cytochrome c oxidase, cbb3-type [PATH:map00190]
K00411	160251	5.2048	93157.1	4.96922	106368	5.02681	A09100 Metabolism	B 09102 Energy metabolism	C 00190 Oxidative phosphorylation [PATH:ko00190]	UQCRFS1, RIP1, petA; ubiquinol-cytochrome c reductase iron-sulfur subunit [EC:7.1.1.8]	M00151 Cytochrome bc1 complex respiratory unit [PATH:map00190]
K00411	160251	5.2048	93157.1	4.96922	106368	5.02681	A09130 Environmental Information Processing	B 09132 Signal transduction	C 02020 Two-component system [PATH:ko02020]	UQCRFS1, RIP1, petA; ubiquinol-cytochrome c reductase iron-sulfur subunit [EC:7.1.1.8]	M00151 Cytochrome bc1 complex respiratory unit [PATH:map00190]
K00411	160251	5.2048	93157.1	4.96922	106368	5.02681	A09150 Organismal Systems	B 09153 Circulatory system	C 04260 Cardiac muscle contraction [PATH:ko04260]	UQCRFS1, RIP1, petA; ubiquinol-cytochrome c reductase iron-sulfur subunit [EC:7.1.1.8]	M00151 Cytochrome bc1 complex respiratory unit [PATH:map00190]
K00411	160251	5.2048	93157.1	4.96922	106368	5.02681	A09150 Organismal Systems	B 09159 Environmental adaptation	C 04714 Thermogenesis [PATH:ko04714]	UQCRFS1, RIP1, petA; ubiquinol-cytochrome c reductase iron-sulfur subunit [EC:7.1.1.8]	M00151 Cytochrome bc1 complex respiratory unit [PATH:map00190]
K00411	160251	5.2048	93157.1	4.96922	106368	5.02681	A09160 Human Diseases	B 09164 Neurodegenerative diseases	C 05010 Alzheimer disease [PATH:ko05010]	UQCRFS1, RIP1, petA; ubiquinol-cytochrome c reductase iron-sulfur subunit [EC:7.1.1.8]	M00151 Cytochrome bc1 complex respiratory unit [PATH:map00190]
K00411	160251	5.2048	93157.1	4.96922	106368	5.02681	A09160 Human Diseases	B 09164 Neurodegenerative diseases	C 05012 Parkinson disease [PATH:ko05012]	UQCRFS1, RIP1, petA; ubiquinol-cytochrome c reductase iron-sulfur subunit [EC:7.1.1.8]	M00151 Cytochrome bc1 complex respiratory unit [PATH:map00190]
K00411	160251	5.2048	93157.1	4.96922	106368	5.02681	A09160 Human Diseases	B 09164 Neurodegenerative diseases	C 05016 Huntington disease [PATH:ko05016]	UQCRFS1, RIP1, petA; ubiquinol-cytochrome c reductase iron-sulfur subunit [EC:7.1.1.8]	M00151 Cytochrome bc1 complex respiratory unit [PATH:map00190]
K00411	160251	5.2048	93157.1	4.96922	106368	5.02681	A09160 Human Diseases	B 09167 Endocrine and metabolic diseases	C 04932 Non-alcoholic fatty liver disease (NAFLD) [PATH:ko04932]	UQCRFS1, RIP1, petA; ubiquinol-cytochrome c reductase iron-sulfur subunit [EC:7.1.1.8]	M00151 Cytochrome bc1 complex respiratory unit [PATH:map00190]
K00412	79.0067	1.89766	47.3	1.67486	39.45	1.59605	A09100 Metabolism	B 09102 Energy metabolism	C 00190 Oxidative phosphorylation [PATH:ko00190]	CYTB, petB; ubiquinol-cytochrome c reductase cytochrome b subunit	M00151 Cytochrome bc1 complex respiratory unit [PATH:map00190]
K00412	79.0067	1.89766	47.3	1.67486	39.45	1.59605	A09130 Environmental Information Processing	B 09132 Signal transduction	C 02020 Two-component system [PATH:ko02020]	CYTB, petB; ubiquinol-cytochrome c reductase cytochrome b subunit	M00151 Cytochrome bc1 complex respiratory unit [PATH:map00190]
K00412	79.0067	1.89766	47.3	1.67486	39.45	1.59605	A09150 Organismal Systems	B 09153 Circulatory system	C 04260 Cardiac muscle contraction [PATH:ko04260]	CYTB, petB; ubiquinol-cytochrome c reductase cytochrome b subunit	M00151 Cytochrome bc1 complex respiratory unit [PATH:map00190]
K00412	79.0067	1.89766	47.3	1.67486	39.45	1.59605	A09150 Organismal Systems	B 09159 Environmental adaptation	C 04714 Thermogenesis [PATH:ko04714]	CYTB, petB; ubiquinol-cytochrome c reductase cytochrome b subunit	M00151 Cytochrome bc1 complex respiratory unit [PATH:map00190]
K00412	79.0067	1.89766	47.3	1.67486	39.45	1.59605	A09160 Human Diseases	B 09164 Neurodegenerative diseases	C 05010 Alzheimer disease [PATH:ko05010]	CYTB, petB; ubiquinol-cytochrome c reductase cytochrome b subunit	M00151 Cytochrome bc1 complex respiratory unit [PATH:map00190]
K00412	79.0067	1.89766	47.3	1.67486	39.45	1.59605	A09160 Human Diseases	B 09164 Neurodegenerative diseases	C 05012 Parkinson disease [PATH:ko05012]	CYTB, petB; ubiquinol-cytochrome c reductase cytochrome b subunit	M00151 Cytochrome bc1 complex respiratory unit [PATH:map00190]
K00412	79.0067	1.89766	47.3	1.67486	39.45	1.59605	A09160 Human Diseases	B 09164 Neurodegenerative diseases	C 05016 Huntington disease [PATH:ko05016]	CYTB, petB; ubiquinol-cytochrome c reductase cytochrome b subunit	M00151 Cytochrome bc1 complex respiratory unit [PATH:map00190]
K00412	79.0067	1.89766	47.3	1.67486	39.45	1.59605	A09160 Human Diseases	B 09167 Endocrine and metabolic diseases	C 04932 Non-alcoholic fatty liver disease (NAFLD) [PATH:ko04932]	CYTB, petB; ubiquinol-cytochrome c reductase cytochrome b subunit	M00151 Cytochrome bc1 complex respiratory unit [PATH:map00190]
K00412	79.0067	1.89766	47.3	1.67486	39.45	1.59605	A09180 Brite Hierarchies	B 09182 Protein families: genetic information processing	C 03029 Mitochondrial biogenesis [BR:ko03029]	CYTB, petB; ubiquinol-cytochrome c reductase cytochrome b subunit	M00151 Cytochrome bc1 complex respiratory unit [PATH:map00190]
K00413	79.0067	1.89766	47.3	1.67486	39.45	1.59605	A09100 Metabolism	B 09102 Energy metabolism	C 00190 Oxidative phosphorylation [PATH:ko00190]	CYC1, CYT1, petC; ubiquinol-cytochrome c reductase cytochrome c1 subunit	M00151 Cytochrome bc1 complex respiratory unit [PATH:map00190]
K00413	79.0067	1.89766	47.3	1.67486	39.45	1.59605	A09130 Environmental Information Processing	B 09132 Signal transduction	C 02020 Two-component system [PATH:ko02020]	CYC1, CYT1, petC; ubiquinol-cytochrome c reductase cytochrome c1 subunit	M00151 Cytochrome bc1 complex respiratory unit [PATH:map00190]
K00413	79.0067	1.89766	47.3	1.67486	39.45	1.59605	A09150 Organismal Systems	B 09153 Circulatory system	C 04260 Cardiac muscle contraction [PATH:ko04260]	CYC1, CYT1, petC; ubiquinol-cytochrome c reductase cytochrome c1 subunit	M00151 Cytochrome bc1 complex respiratory unit [PATH:map00190]
K00413	79.0067	1.89766	47.3	1.67486	39.45	1.59605	A09150 Organismal Systems	B 09159 Environmental adaptation	C 04714 Thermogenesis [PATH:ko04714]	CYC1, CYT1, petC; ubiquinol-cytochrome c reductase cytochrome c1 subunit	M00151 Cytochrome bc1 complex respiratory unit [PATH:map00190]
K00413	79.0067	1.89766	47.3	1.67486	39.45	1.59605	A09160 Human Diseases	B 09164 Neurodegenerative diseases	C 05010 Alzheimer disease [PATH:ko05010]	CYC1, CYT1, petC; ubiquinol-cytochrome c reductase cytochrome c1 subunit	M00151 Cytochrome bc1 complex respiratory unit [PATH:map00190]
K00413	79.0067	1.89766	47.3	1.67486	39.45	1.59605	A09160 Human Diseases	B 09164 Neurodegenerative diseases	C 05012 Parkinson disease [PATH:ko05012]	CYC1, CYT1, petC; ubiquinol-cytochrome c reductase cytochrome c1 subunit	M00151 Cytochrome bc1 complex respiratory unit [PATH:map00190]
K00413	79.0067	1.89766	47.3	1.67486	39.45	1.59605	A09160 Human Diseases	B 09164 Neurodegenerative diseases	C 05016 Huntington disease [PATH:ko05016]	CYC1, CYT1, petC; ubiquinol-cytochrome c reductase cytochrome c1 subunit	M00151 Cytochrome bc1 complex respiratory unit [PATH:map00190]
K00413	79.0067	1.89766	47.3	1.67486	39.45	1.59605	A09160 Human Diseases	B 09167 Endocrine and metabolic diseases	C 04932 Non-alcoholic fatty liver disease (NAFLD) [PATH:ko04932]	CYC1, CYT1, petC; ubiquinol-cytochrome c reductase cytochrome c1 subunit	M00151 Cytochrome bc1 complex respiratory unit [PATH:map00190]
K00422	0	#NUM!	3.92	0.593286	0	#NUM!	A09100 Metabolism	B 09105 Amino acid metabolism	C 00350 Tyrosine metabolism [PATH:ko00350]	E1.10.3.1; polyphenol oxidase [EC:1.10.3.1]
K00422	0	#NUM!	3.92	0.593286	0	#NUM!	A09100 Metabolism	B 09110 Biosynthesis of other secondary metabolites	C 00950 Isoquinoline alkaloid biosynthesis [PATH:ko00950]	E1.10.3.1; polyphenol oxidase [EC:1.10.3.1]
K00425	193200	5.28601	112308	5.05041	128253	5.10807	A09100 Metabolism	B 09102 Energy metabolism	C 00190 Oxidative phosphorylation [PATH:ko00190]	cydA; cytochrome bd ubiquinol oxidase subunit I [EC:7.1.1.7]	M00153 Cytochrome bd ubiquinol oxidase [PATH:map00190]
K00425	193200	5.28601	112308	5.05041	128253	5.10807	A09130 Environmental Information Processing	B 09132 Signal transduction	C 02020 Two-component system [PATH:ko02020]	cydA; cytochrome bd ubiquinol oxidase subunit I [EC:7.1.1.7]	M00153 Cytochrome bd ubiquinol oxidase [PATH:map00190]
K00426	196059	5.29239	113971	5.05679	130151	5.11445	A09100 Metabolism	B 09102 Energy metabolism	C 00190 Oxidative phosphorylation [PATH:ko00190]	cydB; cytochrome bd ubiquinol oxidase subunit II [EC:7.1.1.7]	M00153 Cytochrome bd ubiquinol oxidase [PATH:map00190]
K00426	196059	5.29239	113971	5.05679	130151	5.11445	A09130 Environmental Information Processing	B 09132 Signal transduction	C 02020 Two-component system [PATH:ko02020]	cydB; cytochrome bd ubiquinol oxidase subunit II [EC:7.1.1.7]	M00153 Cytochrome bd ubiquinol oxidase [PATH:map00190]
K00432	297679	5.47375	173053	5.23818	197598	5.29578	A09100 Metabolism	B 09103 Lipid metabolism	C 00590 Arachidonic acid metabolism [PATH:ko00590]	gpx; glutathione peroxidase [EC:1.11.1.9]
K00432	297679	5.47375	173053	5.23818	197598	5.29578	A09100 Metabolism	B 09106 Metabolism of other amino acids	C 00480 Glutathione metabolism [PATH:ko00480]	gpx; glutathione peroxidase [EC:1.11.1.9]
K00432	297679	5.47375	173053	5.23818	197598	5.29578	A09150 Organismal Systems	B 09152 Endocrine system	C 04918 Thyroid hormone synthesis [PATH:ko04918]	gpx; glutathione peroxidase [EC:1.11.1.9]
K00446	337513	5.52829	196166	5.29262	224049	5.35034	A09100 Metabolism	B 09111 Xenobiotics biodegradation and metabolism	C 00362 Benzoate degradation [PATH:ko00362]	dmpB, xylE; catechol 2,3-dioxygenase [EC:1.13.11.2]	M00569 Catechol meta-cleavage, catechol => acetyl-CoA / 4-methylcatechol => propanoyl-CoA [PATH:map00362 map00622 map01220 map01100 map01120]
K00446	337513	5.52829	196166	5.29262	224049	5.35034	A09100 Metabolism	B 09111 Xenobiotics biodegradation and metabolism	C 00361 Chlorocyclohexane and chlorobenzene degradation [PATH:ko00361]	dmpB, xylE; catechol 2,3-dioxygenase [EC:1.13.11.2]	M00569 Catechol meta-cleavage, catechol => acetyl-CoA / 4-methylcatechol => propanoyl-CoA [PATH:map00362 map00622 map01220 map01100 map01120]
K00446	337513	5.52829	196166	5.29262	224049	5.35034	A09100 Metabolism	B 09111 Xenobiotics biodegradation and metabolism	C 00622 Xylene degradation [PATH:ko00622]	dmpB, xylE; catechol 2,3-dioxygenase [EC:1.13.11.2]	M00569 Catechol meta-cleavage, catechol => acetyl-CoA / 4-methylcatechol => propanoyl-CoA [PATH:map00362 map00622 map01220 map01100 map01120]
K00446	337513	5.52829	196166	5.29262	224049	5.35034	A09100 Metabolism	B 09111 Xenobiotics biodegradation and metabolism	C 00643 Styrene degradation [PATH:ko00643]	dmpB, xylE; catechol 2,3-dioxygenase [EC:1.13.11.2]	M00569 Catechol meta-cleavage, catechol => acetyl-CoA / 4-methylcatechol => propanoyl-CoA [PATH:map00362 map00622 map01220 map01100 map01120]
K00448	277516	5.44329	161315	5.20768	184227	5.26535	A09100 Metabolism	B 09111 Xenobiotics biodegradation and metabolism	C 00362 Benzoate degradation [PATH:ko00362]	pcaG; protocatechuate 3,4-dioxygenase, alpha subunit [EC:1.13.11.3]
K00448	277516	5.44329	161315	5.20768	184227	5.26535	A09100 Metabolism	B 09111 Xenobiotics biodegradation and metabolism	C 00624 Polycyclic aromatic hydrocarbon degradation [PATH:ko00624]	pcaG; protocatechuate 3,4-dioxygenase, alpha subunit [EC:1.13.11.3]
K00449	284667	5.45434	165471	5.21872	188974	5.2764	A09100 Metabolism	B 09111 Xenobiotics biodegradation and metabolism	C 00362 Benzoate degradation [PATH:ko00362]	pcaH; protocatechuate 3,4-dioxygenase, beta subunit [EC:1.13.11.3]
K00449	284667	5.45434	165471	5.21872	188974	5.2764	A09100 Metabolism	B 09111 Xenobiotics biodegradation and metabolism	C 00624 Polycyclic aromatic hydrocarbon degradation [PATH:ko00624]	pcaH; protocatechuate 3,4-dioxygenase, beta subunit [EC:1.13.11.3]
K00450	210230	5.3227	122184	5.08701	139556	5.14475	A09100 Metabolism	B 09105 Amino acid metabolism	C 00350 Tyrosine metabolism [PATH:ko00350]	E1.13.11.4; gentisate 1,2-dioxygenase [EC:1.13.11.4]
K00451	158833	5.20094	92330	4.96534	105438	5.023	A09100 Metabolism	B 09105 Amino acid metabolism	C 00350 Tyrosine metabolism [PATH:ko00350]	HGD, hmgA; homogentisate 1,2-dioxygenase [EC:1.13.11.5]	M00044 Tyrosine degradation, tyrosine => homogentisate [PATH:map00350 map01100]
K00451	158833	5.20094	92330	4.96534	105438	5.023	A09100 Metabolism	B 09111 Xenobiotics biodegradation and metabolism	C 00643 Styrene degradation [PATH:ko00643]	HGD, hmgA; homogentisate 1,2-dioxygenase [EC:1.13.11.5]	M00044 Tyrosine degradation, tyrosine => homogentisate [PATH:map00350 map01100]
K00452	2.4	0.380211	0	#NUM!	1.6	0.20412	A09100 Metabolism	B 09105 Amino acid metabolism	C 00380 Tryptophan metabolism [PATH:ko00380]	HAAO; 3-hydroxyanthranilate 3,4-dioxygenase [EC:1.13.11.6]	M00038 Tryptophan metabolism, tryptophan => kynurenine => 2-aminomuconate [PATH:map00380 map01100]
K00453	154501	5.18893	89789.5	4.95323	102565	5.011	A09100 Metabolism	B 09105 Amino acid metabolism	C 00380 Tryptophan metabolism [PATH:ko00380]	TDO2, kynA; tryptophan 2,3-dioxygenase [EC:1.13.11.11]	M00038 Tryptophan metabolism, tryptophan => kynurenine => 2-aminomuconate [PATH:map00380 map01100]
K00457	263296	5.42044	153049	5.18483	174775	5.24248	A09100 Metabolism	B 09105 Amino acid metabolism	C 00350 Tyrosine metabolism [PATH:ko00350]	HPD, hppD; 4-hydroxyphenylpyruvate dioxygenase [EC:1.13.11.27]	M00044 Tyrosine degradation, tyrosine => homogentisate [PATH:map00350 map01100]
K00457	263296	5.42044	153049	5.18483	174775	5.24248	A09100 Metabolism	B 09105 Amino acid metabolism	C 00360 Phenylalanine metabolism [PATH:ko00360]	HPD, hppD; 4-hydroxyphenylpyruvate dioxygenase [EC:1.13.11.27]	M00044 Tyrosine degradation, tyrosine => homogentisate [PATH:map00350 map01100]
K00457	263296	5.42044	153049	5.18483	174775	5.24248	A09100 Metabolism	B 09108 Metabolism of cofactors and vitamins	C 00130 Ubiquinone and other terpenoid-quinone biosynthesis [PATH:ko00130]	HPD, hppD; 4-hydroxyphenylpyruvate dioxygenase [EC:1.13.11.27]	M00044 Tyrosine degradation, tyrosine => homogentisate [PATH:map00350 map01100]
K00457	263296	5.42044	153049	5.18483	174775	5.24248	A09180 Brite Hierarchies	B 09183 Protein families: signaling and cellular processes	C 04147 Exosome [BR:ko04147]	HPD, hppD; 4-hydroxyphenylpyruvate dioxygenase [EC:1.13.11.27]	M00044 Tyrosine degradation, tyrosine => homogentisate [PATH:map00350 map01100]
K00459	1.10996e+06	6.04531	645158	5.80967	736809	5.86735	A09100 Metabolism	B 09102 Energy metabolism	C 00910 Nitrogen metabolism [PATH:ko00910]	ncd2, npd; nitronate monooxygenase [EC:1.13.12.16]
K00466	60.74	1.78347	40.91	1.61183	48.37	1.68458	A09100 Metabolism	B 09105 Amino acid metabolism	C 00380 Tryptophan metabolism [PATH:ko00380]	iaaM; tryptophan 2-monooxygenase [EC:1.13.12.3]
K00472	26.8917	1.42962	0	#NUM!	1.95556	0.29127	A09100 Metabolism	B 09105 Amino acid metabolism	C 00330 Arginine and proline metabolism [PATH:ko00330]	P4HA; prolyl 4-hydroxylase [EC:1.14.11.2]
K00480	340376	5.53196	197846	5.29633	225947	5.35401	A09100 Metabolism	B 09111 Xenobiotics biodegradation and metabolism	C 00621 Dioxin degradation [PATH:ko00621]	E1.14.13.1; salicylate hydroxylase [EC:1.14.13.1]
K00480	340376	5.53196	197846	5.29633	225947	5.35401	A09100 Metabolism	B 09111 Xenobiotics biodegradation and metabolism	C 00626 Naphthalene degradation [PATH:ko00626]	E1.14.13.1; salicylate hydroxylase [EC:1.14.13.1]
K00480	340376	5.53196	197846	5.29633	225947	5.35401	A09100 Metabolism	B 09111 Xenobiotics biodegradation and metabolism	C 00624 Polycyclic aromatic hydrocarbon degradation [PATH:ko00624]	E1.14.13.1; salicylate hydroxylase [EC:1.14.13.1]
K00481	264651	5.42267	153835	5.18705	175685	5.24473	A09100 Metabolism	B 09111 Xenobiotics biodegradation and metabolism	C 00362 Benzoate degradation [PATH:ko00362]	pobA; p-hydroxybenzoate 3-monooxygenase [EC:1.14.13.2]
K00483	5.5	0.740363	21.5	1.33244	0	#NUM!	A09100 Metabolism	B 09105 Amino acid metabolism	C 00350 Tyrosine metabolism [PATH:ko00350]	hpaB; 4-hydroxyphenylacetate 3-monooxygenase [EC:1.14.14.9]
K00484	161605	5.20846	0	#NUM!	107277	5.03051	A09100 Metabolism	B 09105 Amino acid metabolism	C 00350 Tyrosine metabolism [PATH:ko00350]	hpaC; flavin reductase (NADH) [EC:1.5.1.36]
K00484	161605	5.20846	0	#NUM!	107277	5.03051	A09100 Metabolism	B 09108 Metabolism of cofactors and vitamins	C 00740 Riboflavin metabolism [PATH:ko00740]	hpaC; flavin reductase (NADH) [EC:1.5.1.36]
K00486	13.53	1.1313	6.39	0.805501	10.47	1.01995	A09100 Metabolism	B 09105 Amino acid metabolism	C 00380 Tryptophan metabolism [PATH:ko00380]	KMO; kynurenine 3-monooxygenase [EC:1.14.13.9]	M00038 Tryptophan metabolism, tryptophan => kynurenine => 2-aminomuconate [PATH:map00380 map01100]
K00491	9.29	0.968016	13.15	1.11893	3.46	0.539076	A09100 Metabolism	B 09105 Amino acid metabolism	C 00220 Arginine biosynthesis [PATH:ko00220]	nos; nitric-oxide synthase, bacterial [EC:1.14.14.47]
K00491	9.29	0.968016	13.15	1.11893	3.46	0.539076	A09100 Metabolism	B 09105 Amino acid metabolism	C 00330 Arginine and proline metabolism [PATH:ko00330]	nos; nitric-oxide synthase, bacterial [EC:1.14.14.47]
K00493	22.65	1.35507	6.39	0.805501	28.26	1.45117	A09100 Metabolism	B 09103 Lipid metabolism	C 00071 Fatty acid degradation [PATH:ko00071]	E1.14.14.1; unspecific monooxygenase [EC:1.14.14.1]
K00493	22.65	1.35507	6.39	0.805501	28.26	1.45117	A09100 Metabolism	B 09105 Amino acid metabolism	C 00380 Tryptophan metabolism [PATH:ko00380]	E1.14.14.1; unspecific monooxygenase [EC:1.14.14.1]
K00493	22.65	1.35507	6.39	0.805501	28.26	1.45117	A09100 Metabolism	B 09111 Xenobiotics biodegradation and metabolism	C 00627 Aminobenzoate degradation [PATH:ko00627]	E1.14.14.1; unspecific monooxygenase [EC:1.14.14.1]
K00496	0	#NUM!	4.07635	0.610272	0	#NUM!	A09100 Metabolism	B 09103 Lipid metabolism	C 00071 Fatty acid degradation [PATH:ko00071]	alkB1_2, alkM; alkane 1-monooxygenase [EC:1.14.15.3]
K00496	0	#NUM!	4.07635	0.610272	0	#NUM!	A09100 Metabolism	B 09111 Xenobiotics biodegradation and metabolism	C 00930 Caprolactam degradation [PATH:ko00930]	alkB1_2, alkM; alkane 1-monooxygenase [EC:1.14.15.3]
K00499	11.13	1.0465	6.39	0.805501	8.87	0.947924	A09100 Metabolism	B 09105 Amino acid metabolism	C 00260 Glycine, serine and threonine metabolism [PATH:ko00260]	CMO; choline monooxygenase [EC:1.14.15.7]
K00500	67.9437	1.83215	40.91	1.61183	30.58	1.48544	A09100 Metabolism	B 09105 Amino acid metabolism	C 00360 Phenylalanine metabolism [PATH:ko00360]	phhA, PAH; phenylalanine-4-hydroxylase [EC:1.14.16.1]
K00500	67.9437	1.83215	40.91	1.61183	30.58	1.48544	A09100 Metabolism	B 09105 Amino acid metabolism	C 00400 Phenylalanine, tyrosine and tryptophan biosynthesis [PATH:ko00400]	phhA, PAH; phenylalanine-4-hydroxylase [EC:1.14.16.1]
K00500	67.9437	1.83215	40.91	1.61183	30.58	1.48544	A09100 Metabolism	B 09108 Metabolism of cofactors and vitamins	C 00790 Folate biosynthesis [PATH:ko00790]	phhA, PAH; phenylalanine-4-hydroxylase [EC:1.14.16.1]
K00505	12.5522	1.09872	0	#NUM!	23.9318	1.37898	A09100 Metabolism	B 09105 Amino acid metabolism	C 00350 Tyrosine metabolism [PATH:ko00350]	TYR; tyrosinase [EC:1.14.18.1]	M00042 Catecholamine biosynthesis, tyrosine => dopamine => noradrenaline => adrenaline [PATH:map00350 map01100]
K00505	12.5522	1.09872	0	#NUM!	23.9318	1.37898	A09100 Metabolism	B 09110 Biosynthesis of other secondary metabolites	C 00950 Isoquinoline alkaloid biosynthesis [PATH:ko00950]	TYR; tyrosinase [EC:1.14.18.1]	M00042 Catecholamine biosynthesis, tyrosine => dopamine => noradrenaline => adrenaline [PATH:map00350 map01100]
K00505	12.5522	1.09872	0	#NUM!	23.9318	1.37898	A09100 Metabolism	B 09110 Biosynthesis of other secondary metabolites	C 00965 Betalain biosynthesis [PATH:ko00965]	TYR; tyrosinase [EC:1.14.18.1]	M00042 Catecholamine biosynthesis, tyrosine => dopamine => noradrenaline => adrenaline [PATH:map00350 map01100]
K00505	12.5522	1.09872	0	#NUM!	23.9318	1.37898	A09150 Organismal Systems	B 09152 Endocrine system	C 04916 Melanogenesis [PATH:ko04916]	TYR; tyrosinase [EC:1.14.18.1]	M00042 Catecholamine biosynthesis, tyrosine => dopamine => noradrenaline => adrenaline [PATH:map00350 map01100]
K00507	253194	5.40345	147183	5.16786	168079	5.22551	A09100 Metabolism	B 09103 Lipid metabolism	C 01040 Biosynthesis of unsaturated fatty acids [PATH:ko01040]	SCD, desC; stearoyl-CoA desaturase (Delta-9 desaturase) [EC:1.14.19.1]
K00507	253194	5.40345	147183	5.16786	168079	5.22551	A09130 Environmental Information Processing	B 09132 Signal transduction	C 04152 AMPK signaling pathway [PATH:ko04152]	SCD, desC; stearoyl-CoA desaturase (Delta-9 desaturase) [EC:1.14.19.1]
K00507	253194	5.40345	147183	5.16786	168079	5.22551	A09150 Organismal Systems	B 09152 Endocrine system	C 03320 PPAR signaling pathway [PATH:ko03320]	SCD, desC; stearoyl-CoA desaturase (Delta-9 desaturase) [EC:1.14.19.1]
K00507	253194	5.40345	147183	5.16786	168079	5.22551	A09150 Organismal Systems	B 09149 Aging	C 04212 Longevity regulating pathway - worm [PATH:ko04212]	SCD, desC; stearoyl-CoA desaturase (Delta-9 desaturase) [EC:1.14.19.1]
K00507	253194	5.40345	147183	5.16786	168079	5.22551	A09180 Brite Hierarchies	B 09181 Protein families: metabolism	C 01004 Lipid biosynthesis proteins [BR:ko01004]	SCD, desC; stearoyl-CoA desaturase (Delta-9 desaturase) [EC:1.14.19.1]
K00508	13.53	1.1313	10.8461	1.03527	10.47	1.01995	A09100 Metabolism	B 09103 Lipid metabolism	C 00591 Linoleic acid metabolism [PATH:ko00591]	E1.14.19.3; linoleoyl-CoA desaturase [EC:1.14.19.3]
K00508	13.53	1.1313	10.8461	1.03527	10.47	1.01995	A09180 Brite Hierarchies	B 09181 Protein families: metabolism	C 01004 Lipid biosynthesis proteins [BR:ko01004]	E1.14.19.3; linoleoyl-CoA desaturase [EC:1.14.19.3]
K00510	15.67	1.19507	7.5	0.875061	19.39	1.28758	A09100 Metabolism	B 09108 Metabolism of cofactors and vitamins	C 00860 Porphyrin and chlorophyll metabolism [PATH:ko00860]	HMOX1; heme oxygenase 1 [EC:1.14.14.18]
K00510	15.67	1.19507	7.5	0.875061	19.39	1.28758	A09130 Environmental Information Processing	B 09132 Signal transduction	C 04066 HIF-1 signaling pathway [PATH:ko04066]	HMOX1; heme oxygenase 1 [EC:1.14.14.18]
K00510	15.67	1.19507	7.5	0.875061	19.39	1.28758	A09140 Cellular Processes	B 09143 Cell growth and death	C 04216 Ferroptosis [PATH:ko04216]	HMOX1; heme oxygenase 1 [EC:1.14.14.18]
K00510	15.67	1.19507	7.5	0.875061	19.39	1.28758	A09150 Organismal Systems	B 09154 Digestive system	C 04978 Mineral absorption [PATH:ko04978]	HMOX1; heme oxygenase 1 [EC:1.14.14.18]
K00510	15.67	1.19507	7.5	0.875061	19.39	1.28758	A09160 Human Diseases	B 09161 Cancers: Overview	C 05200 Pathways in cancer [PATH:ko05200]	HMOX1; heme oxygenase 1 [EC:1.14.14.18]
K00510	15.67	1.19507	7.5	0.875061	19.39	1.28758	A09160 Human Diseases	B 09161 Cancers: Overview	C 05206 MicroRNAs in cancer [PATH:ko05206]	HMOX1; heme oxygenase 1 [EC:1.14.14.18]
K00510	15.67	1.19507	7.5	0.875061	19.39	1.28758	A09160 Human Diseases	B 09162 Cancers: Specific types	C 05225 Hepatocellular carcinoma [PATH:ko05225]	HMOX1; heme oxygenase 1 [EC:1.14.14.18]
K00510	15.67	1.19507	7.5	0.875061	19.39	1.28758	A09160 Human Diseases	B 09166 Cardiovascular diseases	C 05418 Fluid shear stress and atherosclerosis [PATH:ko05418]	HMOX1; heme oxygenase 1 [EC:1.14.14.18]
K00517	1.26713e+06	6.10282	736512	5.86718	841171	5.92488	A09180 Brite Hierarchies	B 09181 Protein families: metabolism	C 00199 Cytochrome P450 [BR:ko00199]	CYP81F; indol-3-yl-methylglucosinolate hydroxylase [EC:1.14.-.-]
K00525	233234	5.36779	135590	5.13223	154839	5.18988	A09100 Metabolism	B 09104 Nucleotide metabolism	C 00230 Purine metabolism [PATH:ko00230]	E1.17.4.1A, nrdA, nrdE; ribonucleoside-diphosphate reductase alpha chain [EC:1.17.4.1]	M00053 Pyrimidine deoxyribonuleotide biosynthesis, CDP/CTP => dCDP/dCTP,dTDP/dTTP [PATH:map00240 map01100]
K00525	233234	5.36779	135590	5.13223	154839	5.18988	A09100 Metabolism	B 09104 Nucleotide metabolism	C 00240 Pyrimidine metabolism [PATH:ko00240]	E1.17.4.1A, nrdA, nrdE; ribonucleoside-diphosphate reductase alpha chain [EC:1.17.4.1]	M00053 Pyrimidine deoxyribonuleotide biosynthesis, CDP/CTP => dCDP/dCTP,dTDP/dTTP [PATH:map00240 map01100]
K00525	233234	5.36779	135590	5.13223	154839	5.18988	A09180 Brite Hierarchies	B 09182 Protein families: genetic information processing	C 03400 DNA repair and recombination proteins [BR:ko03400]	E1.17.4.1A, nrdA, nrdE; ribonucleoside-diphosphate reductase alpha chain [EC:1.17.4.1]	M00053 Pyrimidine deoxyribonuleotide biosynthesis, CDP/CTP => dCDP/dCTP,dTDP/dTTP [PATH:map00240 map01100]
K00526	101.069	2.00462	83.0105	1.91913	63.7966	1.8048	A09100 Metabolism	B 09104 Nucleotide metabolism	C 00230 Purine metabolism [PATH:ko00230]	E1.17.4.1B, nrdB, nrdF; ribonucleoside-diphosphate reductase beta chain [EC:1.17.4.1]	M00053 Pyrimidine deoxyribonuleotide biosynthesis, CDP/CTP => dCDP/dCTP,dTDP/dTTP [PATH:map00240 map01100]
K00526	101.069	2.00462	83.0105	1.91913	63.7966	1.8048	A09100 Metabolism	B 09104 Nucleotide metabolism	C 00240 Pyrimidine metabolism [PATH:ko00240]	E1.17.4.1B, nrdB, nrdF; ribonucleoside-diphosphate reductase beta chain [EC:1.17.4.1]	M00053 Pyrimidine deoxyribonuleotide biosynthesis, CDP/CTP => dCDP/dCTP,dTDP/dTTP [PATH:map00240 map01100]
K00526	101.069	2.00462	83.0105	1.91913	63.7966	1.8048	A09180 Brite Hierarchies	B 09182 Protein families: genetic information processing	C 03400 DNA repair and recombination proteins [BR:ko03400]	E1.17.4.1B, nrdB, nrdF; ribonucleoside-diphosphate reductase beta chain [EC:1.17.4.1]	M00053 Pyrimidine deoxyribonuleotide biosynthesis, CDP/CTP => dCDP/dCTP,dTDP/dTTP [PATH:map00240 map01100]
K00527	11.13	1.0465	0	#NUM!	8.87	0.947924	A09100 Metabolism	B 09104 Nucleotide metabolism	C 00230 Purine metabolism [PATH:ko00230]	rtpR; ribonucleoside-triphosphate reductase (thioredoxin) [EC:1.17.4.2]	M00053 Pyrimidine deoxyribonuleotide biosynthesis, CDP/CTP => dCDP/dCTP,dTDP/dTTP [PATH:map00240 map01100]
K00527	11.13	1.0465	0	#NUM!	8.87	0.947924	A09100 Metabolism	B 09104 Nucleotide metabolism	C 00240 Pyrimidine metabolism [PATH:ko00240]	rtpR; ribonucleoside-triphosphate reductase (thioredoxin) [EC:1.17.4.2]	M00053 Pyrimidine deoxyribonuleotide biosynthesis, CDP/CTP => dCDP/dCTP,dTDP/dTTP [PATH:map00240 map01100]
K00529	254581	5.40583	147954	5.17013	168986	5.22785	A09100 Metabolism	B 09103 Lipid metabolism	C 00071 Fatty acid degradation [PATH:ko00071]	hcaD; 3-phenylpropionate/trans-cinnamate dioxygenase ferredoxin reductase component [EC:1.18.1.3]	M00545 Trans-cinnamate degradation, trans-cinnamate => acetyl-CoA [PATH:map00360 map01220 map01120]
K00529	254581	5.40583	147954	5.17013	168986	5.22785	A09100 Metabolism	B 09105 Amino acid metabolism	C 00360 Phenylalanine metabolism [PATH:ko00360]	hcaD; 3-phenylpropionate/trans-cinnamate dioxygenase ferredoxin reductase component [EC:1.18.1.3]	M00545 Trans-cinnamate degradation, trans-cinnamate => acetyl-CoA [PATH:map00360 map01220 map01120]
K00542	50.57	1.70389	40.91	1.61183	28.98	1.4621	A09100 Metabolism	B 09105 Amino acid metabolism	C 00260 Glycine, serine and threonine metabolism [PATH:ko00260]	GAMT; guanidinoacetate N-methyltransferase [EC:2.1.1.2]	M00047 Creatine pathway [PATH:map00330 map01100]
K00542	50.57	1.70389	40.91	1.61183	28.98	1.4621	A09100 Metabolism	B 09105 Amino acid metabolism	C 00330 Arginine and proline metabolism [PATH:ko00330]	GAMT; guanidinoacetate N-methyltransferase [EC:2.1.1.2]	M00047 Creatine pathway [PATH:map00330 map01100]
K00547	15.56	1.19201	5.82	0.764923	22.85	1.35889	A09100 Metabolism	B 09105 Amino acid metabolism	C 00270 Cysteine and methionine metabolism [PATH:ko00270]	mmuM, BHMT2; homocysteine S-methyltransferase [EC:2.1.1.10]
K00548	154562	5.1891	89842.2	4.95348	102595	5.01112	A09100 Metabolism	B 09105 Amino acid metabolism	C 00270 Cysteine and methionine metabolism [PATH:ko00270]	metH, MTR; 5-methyltetrahydrofolate--homocysteine methyltransferase [EC:2.1.1.13]	M00017 Methionine biosynthesis, apartate => homoserine => methionine [PATH:map00270 map01230 map01100]
K00548	154562	5.1891	89842.2	4.95348	102595	5.01112	A09100 Metabolism	B 09106 Metabolism of other amino acids	C 00450 Selenocompound metabolism [PATH:ko00450]	metH, MTR; 5-methyltetrahydrofolate--homocysteine methyltransferase [EC:2.1.1.13]	M00017 Methionine biosynthesis, apartate => homoserine => methionine [PATH:map00270 map01230 map01100]
K00548	154562	5.1891	89842.2	4.95348	102595	5.01112	A09100 Metabolism	B 09108 Metabolism of cofactors and vitamins	C 00670 One carbon pool by folate [PATH:ko00670]	metH, MTR; 5-methyltetrahydrofolate--homocysteine methyltransferase [EC:2.1.1.13]	M00017 Methionine biosynthesis, apartate => homoserine => methionine [PATH:map00270 map01230 map01100]
K00549	537842	5.73065	312648	5.49506	357018	5.55269	A09100 Metabolism	B 09105 Amino acid metabolism	C 00270 Cysteine and methionine metabolism [PATH:ko00270]	metE; 5-methyltetrahydropteroyltriglutamate--homocysteine methyltransferase [EC:2.1.1.14]	M00017 Methionine biosynthesis, apartate => homoserine => methionine [PATH:map00270 map01230 map01100]
K00549	537842	5.73065	312648	5.49506	357018	5.55269	A09100 Metabolism	B 09106 Metabolism of other amino acids	C 00450 Selenocompound metabolism [PATH:ko00450]	metE; 5-methyltetrahydropteroyltriglutamate--homocysteine methyltransferase [EC:2.1.1.14]	M00017 Methionine biosynthesis, apartate => homoserine => methionine [PATH:map00270 map01230 map01100]
K00558	102.231	2.00958	76.4209	1.88321	76.521	1.88378	A09100 Metabolism	B 09105 Amino acid metabolism	C 00270 Cysteine and methionine metabolism [PATH:ko00270]	DNMT1, dcm; DNA (cytosine-5)-methyltransferase 1 [EC:2.1.1.37]	M00035 Methionine degradation [PATH:map00270 map01100]
K00558	102.231	2.00958	76.4209	1.88321	76.521	1.88378	A09160 Human Diseases	B 09161 Cancers: Overview	C 05206 MicroRNAs in cancer [PATH:ko05206]	DNMT1, dcm; DNA (cytosine-5)-methyltransferase 1 [EC:2.1.1.37]	M00035 Methionine degradation [PATH:map00270 map01100]
K00558	102.231	2.00958	76.4209	1.88321	76.521	1.88378	A09180 Brite Hierarchies	B 09182 Protein families: genetic information processing	C 03032 DNA replication proteins [BR:ko03032]	DNMT1, dcm; DNA (cytosine-5)-methyltransferase 1 [EC:2.1.1.37]	M00035 Methionine degradation [PATH:map00270 map01100]
K00558	102.231	2.00958	76.4209	1.88321	76.521	1.88378	A09180 Brite Hierarchies	B 09182 Protein families: genetic information processing	C 03036 Chromosome and associated proteins [BR:ko03036]	DNMT1, dcm; DNA (cytosine-5)-methyltransferase 1 [EC:2.1.1.37]	M00035 Methionine degradation [PATH:map00270 map01100]
K00558	102.231	2.00958	76.4209	1.88321	76.521	1.88378	A09180 Brite Hierarchies	B 09183 Protein families: signaling and cellular processes	C 02048 Prokaryotic defense system [BR:ko02048]	DNMT1, dcm; DNA (cytosine-5)-methyltransferase 1 [EC:2.1.1.37]	M00035 Methionine degradation [PATH:map00270 map01100]
K00560	163135	5.21255	94840.3	4.97699	108278	5.03454	A09100 Metabolism	B 09104 Nucleotide metabolism	C 00240 Pyrimidine metabolism [PATH:ko00240]	thyA, TYMS; thymidylate synthase [EC:2.1.1.45]	M00053 Pyrimidine deoxyribonuleotide biosynthesis, CDP/CTP => dCDP/dCTP,dTDP/dTTP [PATH:map00240 map01100]
K00560	163135	5.21255	94840.3	4.97699	108278	5.03454	A09100 Metabolism	B 09108 Metabolism of cofactors and vitamins	C 00670 One carbon pool by folate [PATH:ko00670]	thyA, TYMS; thymidylate synthase [EC:2.1.1.45]	M00053 Pyrimidine deoxyribonuleotide biosynthesis, CDP/CTP => dCDP/dCTP,dTDP/dTTP [PATH:map00240 map01100]
K00560	163135	5.21255	94840.3	4.97699	108278	5.03454	A09160 Human Diseases	B 09176 Drug resistance: Antineoplastic	C 01523 Antifolate resistance [PATH:ko01523]	thyA, TYMS; thymidylate synthase [EC:2.1.1.45]	M00053 Pyrimidine deoxyribonuleotide biosynthesis, CDP/CTP => dCDP/dCTP,dTDP/dTTP [PATH:map00240 map01100]
K00568	446386	5.64971	259478	5.4141	296287	5.47171	A09100 Metabolism	B 09108 Metabolism of cofactors and vitamins	C 00130 Ubiquinone and other terpenoid-quinone biosynthesis [PATH:ko00130]	ubiG; 2-polyprenyl-6-hydroxyphenyl methylase / 3-demethylubiquinone-9 3-methyltransferase [EC:2.1.1.222 2.1.1.64]	M00117 Ubiquinone biosynthesis, prokaryotes, chorismate => ubiquinone [PATH:map00130 map01100 map01110]
K00569	50.57	1.70389	0	#NUM!	28.98	1.4621	A09100 Metabolism	B 09111 Xenobiotics biodegradation and metabolism	C 00983 Drug metabolism - other enzymes [PATH:ko00983]	TPMT, tpmT; thiopurine S-methyltransferase [EC:2.1.1.67]
K00570	918134	5.96291	533688	5.72729	609488	5.78497	A09100 Metabolism	B 09103 Lipid metabolism	C 00564 Glycerophospholipid metabolism [PATH:ko00564]	pmtA; phosphatidylethanolamine/phosphatidyl-N-methylethanolamine N-methyltransferase [EC:2.1.1.17 2.1.1.71]	M00091 Phosphatidylcholine (PC) biosynthesis, PE => PC [PATH:map00564 map01100]
K00575	422107	5.62542	245358	5.3898	280180	5.44744	A09130 Environmental Information Processing	B 09132 Signal transduction	C 02020 Two-component system [PATH:ko02020]	cheR; chemotaxis protein methyltransferase CheR [EC:2.1.1.80]
K00575	422107	5.62542	245358	5.3898	280180	5.44744	A09140 Cellular Processes	B 09142 Cell motility	C 02030 Bacterial chemotaxis [PATH:ko02030]	cheR; chemotaxis protein methyltransferase CheR [EC:2.1.1.80]
K00575	422107	5.62542	245358	5.3898	280180	5.44744	A09180 Brite Hierarchies	B 09183 Protein families: signaling and cellular processes	C 02035 Bacterial motility proteins [BR:ko02035]	cheR; chemotaxis protein methyltransferase CheR [EC:2.1.1.80]
K00588	5.5	0.740363	7.5	0.875061	0	#NUM!	A09100 Metabolism	B 09105 Amino acid metabolism	C 00360 Phenylalanine metabolism [PATH:ko00360]	E2.1.1.104; caffeoyl-CoA O-methyltransferase [EC:2.1.1.104]	M00039 Monolignol biosynthesis, phenylalanine/tyrosine => monolignol [PATH:map00940 map01100 map01110]
K00588	5.5	0.740363	7.5	0.875061	0	#NUM!	A09100 Metabolism	B 09110 Biosynthesis of other secondary metabolites	C 00940 Phenylpropanoid biosynthesis [PATH:ko00940]	E2.1.1.104; caffeoyl-CoA O-methyltransferase [EC:2.1.1.104]	M00039 Monolignol biosynthesis, phenylalanine/tyrosine => monolignol [PATH:map00940 map01100 map01110]
K00588	5.5	0.740363	7.5	0.875061	0	#NUM!	A09100 Metabolism	B 09110 Biosynthesis of other secondary metabolites	C 00945 Stilbenoid, diarylheptanoid and gingerol biosynthesis [PATH:ko00945]	E2.1.1.104; caffeoyl-CoA O-methyltransferase [EC:2.1.1.104]	M00039 Monolignol biosynthesis, phenylalanine/tyrosine => monolignol [PATH:map00940 map01100 map01110]
K00588	5.5	0.740363	7.5	0.875061	0	#NUM!	A09100 Metabolism	B 09110 Biosynthesis of other secondary metabolites	C 00941 Flavonoid biosynthesis [PATH:ko00941]	E2.1.1.104; caffeoyl-CoA O-methyltransferase [EC:2.1.1.104]	M00039 Monolignol biosynthesis, phenylalanine/tyrosine => monolignol [PATH:map00940 map01100 map01110]
K00595	155965	5.19303	90656.7	4.9574	103546	5.01514	A09100 Metabolism	B 09108 Metabolism of cofactors and vitamins	C 00860 Porphyrin and chlorophyll metabolism [PATH:ko00860]	cobL; precorrin-6Y C5,15-methyltransferase (decarboxylating) [EC:2.1.1.132]
K00600	224726	5.35165	130641	5.11608	149189	5.17374	A09100 Metabolism	B 09101 Carbohydrate metabolism	C 00630 Glyoxylate and dicarboxylate metabolism [PATH:ko00630]	glyA, SHMT; glycine hydroxymethyltransferase [EC:2.1.2.1]	M00532 Photorespiration [PATH:map00630 map01200 map01100 map01110]
K00600	224726	5.35165	130641	5.11608	149189	5.17374	A09100 Metabolism	B 09102 Energy metabolism	C 00680 Methane metabolism [PATH:ko00680]	glyA, SHMT; glycine hydroxymethyltransferase [EC:2.1.2.1]	M00532 Photorespiration [PATH:map00630 map01200 map01100 map01110]
K00600	224726	5.35165	130641	5.11608	149189	5.17374	A09100 Metabolism	B 09105 Amino acid metabolism	C 00260 Glycine, serine and threonine metabolism [PATH:ko00260]	glyA, SHMT; glycine hydroxymethyltransferase [EC:2.1.2.1]	M00532 Photorespiration [PATH:map00630 map01200 map01100 map01110]
K00600	224726	5.35165	130641	5.11608	149189	5.17374	A09100 Metabolism	B 09106 Metabolism of other amino acids	C 00460 Cyanoamino acid metabolism [PATH:ko00460]	glyA, SHMT; glycine hydroxymethyltransferase [EC:2.1.2.1]	M00532 Photorespiration [PATH:map00630 map01200 map01100 map01110]
K00600	224726	5.35165	130641	5.11608	149189	5.17374	A09100 Metabolism	B 09108 Metabolism of cofactors and vitamins	C 00670 One carbon pool by folate [PATH:ko00670]	glyA, SHMT; glycine hydroxymethyltransferase [EC:2.1.2.1]	M00532 Photorespiration [PATH:map00630 map01200 map01100 map01110]
K00600	224726	5.35165	130641	5.11608	149189	5.17374	A09160 Human Diseases	B 09176 Drug resistance: Antineoplastic	C 01523 Antifolate resistance [PATH:ko01523]	glyA, SHMT; glycine hydroxymethyltransferase [EC:2.1.2.1]	M00532 Photorespiration [PATH:map00630 map01200 map01100 map01110]
K00602	309097	5.4901	179683	5.25451	205183	5.31214	A09100 Metabolism	B 09104 Nucleotide metabolism	C 00230 Purine metabolism [PATH:ko00230]	purH; phosphoribosylaminoimidazolecarboxamide formyltransferase / IMP cyclohydrolase [EC:2.1.2.3 3.5.4.10]	M00048 Inosine monophosphate biosynthesis, PRPP + glutamine => IMP [PATH:map00230 map01100]
K00602	309097	5.4901	179683	5.25451	205183	5.31214	A09100 Metabolism	B 09108 Metabolism of cofactors and vitamins	C 00670 One carbon pool by folate [PATH:ko00670]	purH; phosphoribosylaminoimidazolecarboxamide formyltransferase / IMP cyclohydrolase [EC:2.1.2.3 3.5.4.10]	M00048 Inosine monophosphate biosynthesis, PRPP + glutamine => IMP [PATH:map00230 map01100]
K00602	309097	5.4901	179683	5.25451	205183	5.31214	A09160 Human Diseases	B 09176 Drug resistance: Antineoplastic	C 01523 Antifolate resistance [PATH:ko01523]	purH; phosphoribosylaminoimidazolecarboxamide formyltransferase / IMP cyclohydrolase [EC:2.1.2.3 3.5.4.10]	M00048 Inosine monophosphate biosynthesis, PRPP + glutamine => IMP [PATH:map00230 map01100]
K00602	309097	5.4901	179683	5.25451	205183	5.31214	A09180 Brite Hierarchies	B 09183 Protein families: signaling and cellular processes	C 04147 Exosome [BR:ko04147]	purH; phosphoribosylaminoimidazolecarboxamide formyltransferase / IMP cyclohydrolase [EC:2.1.2.3 3.5.4.10]	M00048 Inosine monophosphate biosynthesis, PRPP + glutamine => IMP [PATH:map00230 map01100]
K00604	346217	5.53935	201258	5.30375	229831	5.36141	A09100 Metabolism	B 09108 Metabolism of cofactors and vitamins	C 00670 One carbon pool by folate [PATH:ko00670]	MTFMT, fmt; methionyl-tRNA formyltransferase [EC:2.1.2.9]
K00604	346217	5.53935	201258	5.30375	229831	5.36141	A09120 Genetic Information Processing	B 09122 Translation	C 00970 Aminoacyl-tRNA biosynthesis [PATH:ko00970]	MTFMT, fmt; methionyl-tRNA formyltransferase [EC:2.1.2.9]
K00605	154609	5.18923	89887.9	4.9537	102626	5.01126	A09100 Metabolism	B 09101 Carbohydrate metabolism	C 00630 Glyoxylate and dicarboxylate metabolism [PATH:ko00630]	gcvT, AMT; aminomethyltransferase [EC:2.1.2.10]	M00532 Photorespiration [PATH:map00630 map01200 map01100 map01110]
K00605	154609	5.18923	89887.9	4.9537	102626	5.01126	A09100 Metabolism	B 09105 Amino acid metabolism	C 00260 Glycine, serine and threonine metabolism [PATH:ko00260]	gcvT, AMT; aminomethyltransferase [EC:2.1.2.10]	M00532 Photorespiration [PATH:map00630 map01200 map01100 map01110]
K00605	154609	5.18923	89887.9	4.9537	102626	5.01126	A09100 Metabolism	B 09108 Metabolism of cofactors and vitamins	C 00670 One carbon pool by folate [PATH:ko00670]	gcvT, AMT; aminomethyltransferase [EC:2.1.2.10]	M00532 Photorespiration [PATH:map00630 map01200 map01100 map01110]
K00606	190325	5.2795	110638	5.04391	126340	5.10154	A09100 Metabolism	B 09108 Metabolism of cofactors and vitamins	C 00770 Pantothenate and CoA biosynthesis [PATH:ko00770]	panB; 3-methyl-2-oxobutanoate hydroxymethyltransferase [EC:2.1.2.11]	M00119 Pantothenate biosynthesis, valine/L-aspartate => pantothenate [PATH:map00770 map01100 map01110]
K00609	154551	5.18907	89842.2	4.95348	102593	5.01112	A09100 Metabolism	B 09104 Nucleotide metabolism	C 00240 Pyrimidine metabolism [PATH:ko00240]	pyrB, PYR2; aspartate carbamoyltransferase catalytic subunit [EC:2.1.3.2]	M00051 Uridine monophosphate biosynthesis, glutamine (+ PRPP) => UMP [PATH:map00240 map01100]
K00609	154551	5.18907	89842.2	4.95348	102593	5.01112	A09100 Metabolism	B 09105 Amino acid metabolism	C 00250 Alanine, aspartate and glutamate metabolism [PATH:ko00250]	pyrB, PYR2; aspartate carbamoyltransferase catalytic subunit [EC:2.1.3.2]	M00051 Uridine monophosphate biosynthesis, glutamine (+ PRPP) => UMP [PATH:map00240 map01100]
K00611	167458	5.22391	97358.3	4.98837	111154	5.04592	A09100 Metabolism	B 09105 Amino acid metabolism	C 00220 Arginine biosynthesis [PATH:ko00220]	OTC, argF, argI; ornithine carbamoyltransferase [EC:2.1.3.3]	M00844 Arginine biosynthesis, ornithine => arginine [PATH:map00220 map01230 map01100]
K00613	5.5	0.740363	7.5	0.875061	0	#NUM!	A09100 Metabolism	B 09105 Amino acid metabolism	C 00260 Glycine, serine and threonine metabolism [PATH:ko00260]	GATM; glycine amidinotransferase [EC:2.1.4.1]	M00047 Creatine pathway [PATH:map00330 map01100]
K00613	5.5	0.740363	7.5	0.875061	0	#NUM!	A09100 Metabolism	B 09105 Amino acid metabolism	C 00330 Arginine and proline metabolism [PATH:ko00330]	GATM; glycine amidinotransferase [EC:2.1.4.1]	M00047 Creatine pathway [PATH:map00330 map01100]
K00615	816820	5.91213	474776	5.67649	542230	5.73418	A09100 Metabolism	B 09101 Carbohydrate metabolism	C 00030 Pentose phosphate pathway [PATH:ko00030]	E2.2.1.1, tktA, tktB; transketolase [EC:2.2.1.1]	M00004 Pentose phosphate pathway (Pentose phosphate cycle) [PATH:map00030 map01200 map01100 map01120]
K00615	816820	5.91213	474776	5.67649	542230	5.73418	A09100 Metabolism	B 09102 Energy metabolism	C 00710 Carbon fixation in photosynthetic organisms [PATH:ko00710]	E2.2.1.1, tktA, tktB; transketolase [EC:2.2.1.1]	M00004 Pentose phosphate pathway (Pentose phosphate cycle) [PATH:map00030 map01200 map01100 map01120]
K00615	816820	5.91213	474776	5.67649	542230	5.73418	A09100 Metabolism	B 09109 Metabolism of terpenoids and polyketides	C 01051 Biosynthesis of ansamycins [PATH:ko01051]	E2.2.1.1, tktA, tktB; transketolase [EC:2.2.1.1]	M00004 Pentose phosphate pathway (Pentose phosphate cycle) [PATH:map00030 map01200 map01100 map01120]
K00616	122.287	2.08738	72.0792	1.85781	85.279	1.93084	A09100 Metabolism	B 09101 Carbohydrate metabolism	C 00030 Pentose phosphate pathway [PATH:ko00030]	E2.2.1.2, talA, talB; transaldolase [EC:2.2.1.2]	M00004 Pentose phosphate pathway (Pentose phosphate cycle) [PATH:map00030 map01200 map01100 map01120]
K00619	20.17	1.30471	11.42	1.05767	19.39	1.28758	A09100 Metabolism	B 09105 Amino acid metabolism	C 00220 Arginine biosynthesis [PATH:ko00220]	argA; amino-acid N-acetyltransferase [EC:2.3.1.1]	M00028 Ornithine biosynthesis, glutamate => ornithine [PATH:map00220 map01210 map01230 map01100]
K00620	311956	5.49409	181347	5.25851	207086	5.31615	A09100 Metabolism	B 09105 Amino acid metabolism	C 00220 Arginine biosynthesis [PATH:ko00220]	argJ; glutamate N-acetyltransferase / amino-acid N-acetyltransferase [EC:2.3.1.35 2.3.1.1]	M00028 Ornithine biosynthesis, glutamate => ornithine [PATH:map00220 map01210 map01230 map01100]
K00624	5.5	0.740363	7.5	0.875061	0	#NUM!	A09140 Cellular Processes	B 09141 Transport and catabolism	C 04146 Peroxisome [PATH:ko04146]	E2.3.1.7; carnitine O-acetyltransferase [EC:2.3.1.7]
K00625	154474	5.18885	89795.4	4.95325	102551	5.01094	A09100 Metabolism	B 09101 Carbohydrate metabolism	C 00620 Pyruvate metabolism [PATH:ko00620]	E2.3.1.8, pta; phosphate acetyltransferase [EC:2.3.1.8]	M00579 Phosphate acetyltransferase-acetate kinase pathway, acetyl-CoA => acetate [PATH:map00430 map00620 map00720 map01200 map01100 map01120]
K00625	154474	5.18885	89795.4	4.95325	102551	5.01094	A09100 Metabolism	B 09101 Carbohydrate metabolism	C 00640 Propanoate metabolism [PATH:ko00640]	E2.3.1.8, pta; phosphate acetyltransferase [EC:2.3.1.8]	M00579 Phosphate acetyltransferase-acetate kinase pathway, acetyl-CoA => acetate [PATH:map00430 map00620 map00720 map01200 map01100 map01120]
K00625	154474	5.18885	89795.4	4.95325	102551	5.01094	A09100 Metabolism	B 09102 Energy metabolism	C 00720 Carbon fixation pathways in prokaryotes [PATH:ko00720]	E2.3.1.8, pta; phosphate acetyltransferase [EC:2.3.1.8]	M00579 Phosphate acetyltransferase-acetate kinase pathway, acetyl-CoA => acetate [PATH:map00430 map00620 map00720 map01200 map01100 map01120]
K00625	154474	5.18885	89795.4	4.95325	102551	5.01094	A09100 Metabolism	B 09102 Energy metabolism	C 00680 Methane metabolism [PATH:ko00680]	E2.3.1.8, pta; phosphate acetyltransferase [EC:2.3.1.8]	M00579 Phosphate acetyltransferase-acetate kinase pathway, acetyl-CoA => acetate [PATH:map00430 map00620 map00720 map01200 map01100 map01120]
K00625	154474	5.18885	89795.4	4.95325	102551	5.01094	A09100 Metabolism	B 09106 Metabolism of other amino acids	C 00430 Taurine and hypotaurine metabolism [PATH:ko00430]	E2.3.1.8, pta; phosphate acetyltransferase [EC:2.3.1.8]	M00579 Phosphate acetyltransferase-acetate kinase pathway, acetyl-CoA => acetate [PATH:map00430 map00620 map00720 map01200 map01100 map01120]
K00626	1.77672e+06	6.24962	1.03279e+06	6.01401	1.17941e+06	6.07167	A09100 Metabolism	B 09101 Carbohydrate metabolism	C 00620 Pyruvate metabolism [PATH:ko00620]	E2.3.1.9, atoB; acetyl-CoA C-acetyltransferase [EC:2.3.1.9]	M00373 Ethylmalonyl pathway [PATH:map00630 map01200 map01120]
K00626	1.77672e+06	6.24962	1.03279e+06	6.01401	1.17941e+06	6.07167	A09100 Metabolism	B 09101 Carbohydrate metabolism	C 00630 Glyoxylate and dicarboxylate metabolism [PATH:ko00630]	E2.3.1.9, atoB; acetyl-CoA C-acetyltransferase [EC:2.3.1.9]	M00373 Ethylmalonyl pathway [PATH:map00630 map01200 map01120]
K00626	1.77672e+06	6.24962	1.03279e+06	6.01401	1.17941e+06	6.07167	A09100 Metabolism	B 09101 Carbohydrate metabolism	C 00640 Propanoate metabolism [PATH:ko00640]	E2.3.1.9, atoB; acetyl-CoA C-acetyltransferase [EC:2.3.1.9]	M00373 Ethylmalonyl pathway [PATH:map00630 map01200 map01120]
K00626	1.77672e+06	6.24962	1.03279e+06	6.01401	1.17941e+06	6.07167	A09100 Metabolism	B 09101 Carbohydrate metabolism	C 00650 Butanoate metabolism [PATH:ko00650]	E2.3.1.9, atoB; acetyl-CoA C-acetyltransferase [EC:2.3.1.9]	M00373 Ethylmalonyl pathway [PATH:map00630 map01200 map01120]
K00626	1.77672e+06	6.24962	1.03279e+06	6.01401	1.17941e+06	6.07167	A09100 Metabolism	B 09102 Energy metabolism	C 00720 Carbon fixation pathways in prokaryotes [PATH:ko00720]	E2.3.1.9, atoB; acetyl-CoA C-acetyltransferase [EC:2.3.1.9]	M00373 Ethylmalonyl pathway [PATH:map00630 map01200 map01120]
K00626	1.77672e+06	6.24962	1.03279e+06	6.01401	1.17941e+06	6.07167	A09100 Metabolism	B 09103 Lipid metabolism	C 00071 Fatty acid degradation [PATH:ko00071]	E2.3.1.9, atoB; acetyl-CoA C-acetyltransferase [EC:2.3.1.9]	M00373 Ethylmalonyl pathway [PATH:map00630 map01200 map01120]
K00626	1.77672e+06	6.24962	1.03279e+06	6.01401	1.17941e+06	6.07167	A09100 Metabolism	B 09103 Lipid metabolism	C 00072 Synthesis and degradation of ketone bodies [PATH:ko00072]	E2.3.1.9, atoB; acetyl-CoA C-acetyltransferase [EC:2.3.1.9]	M00373 Ethylmalonyl pathway [PATH:map00630 map01200 map01120]
K00626	1.77672e+06	6.24962	1.03279e+06	6.01401	1.17941e+06	6.07167	A09100 Metabolism	B 09105 Amino acid metabolism	C 00280 Valine, leucine and isoleucine degradation [PATH:ko00280]	E2.3.1.9, atoB; acetyl-CoA C-acetyltransferase [EC:2.3.1.9]	M00373 Ethylmalonyl pathway [PATH:map00630 map01200 map01120]
K00626	1.77672e+06	6.24962	1.03279e+06	6.01401	1.17941e+06	6.07167	A09100 Metabolism	B 09105 Amino acid metabolism	C 00310 Lysine degradation [PATH:ko00310]	E2.3.1.9, atoB; acetyl-CoA C-acetyltransferase [EC:2.3.1.9]	M00373 Ethylmalonyl pathway [PATH:map00630 map01200 map01120]
K00626	1.77672e+06	6.24962	1.03279e+06	6.01401	1.17941e+06	6.07167	A09100 Metabolism	B 09105 Amino acid metabolism	C 00380 Tryptophan metabolism [PATH:ko00380]	E2.3.1.9, atoB; acetyl-CoA C-acetyltransferase [EC:2.3.1.9]	M00373 Ethylmalonyl pathway [PATH:map00630 map01200 map01120]
K00626	1.77672e+06	6.24962	1.03279e+06	6.01401	1.17941e+06	6.07167	A09100 Metabolism	B 09109 Metabolism of terpenoids and polyketides	C 00900 Terpenoid backbone biosynthesis [PATH:ko00900]	E2.3.1.9, atoB; acetyl-CoA C-acetyltransferase [EC:2.3.1.9]	M00373 Ethylmalonyl pathway [PATH:map00630 map01200 map01120]
K00626	1.77672e+06	6.24962	1.03279e+06	6.01401	1.17941e+06	6.07167	A09100 Metabolism	B 09111 Xenobiotics biodegradation and metabolism	C 00362 Benzoate degradation [PATH:ko00362]	E2.3.1.9, atoB; acetyl-CoA C-acetyltransferase [EC:2.3.1.9]	M00373 Ethylmalonyl pathway [PATH:map00630 map01200 map01120]
K00626	1.77672e+06	6.24962	1.03279e+06	6.01401	1.17941e+06	6.07167	A09130 Environmental Information Processing	B 09132 Signal transduction	C 02020 Two-component system [PATH:ko02020]	E2.3.1.9, atoB; acetyl-CoA C-acetyltransferase [EC:2.3.1.9]	M00373 Ethylmalonyl pathway [PATH:map00630 map01200 map01120]
K00626	1.77672e+06	6.24962	1.03279e+06	6.01401	1.17941e+06	6.07167	A09180 Brite Hierarchies	B 09183 Protein families: signaling and cellular processes	C 04147 Exosome [BR:ko04147]	E2.3.1.9, atoB; acetyl-CoA C-acetyltransferase [EC:2.3.1.9]	M00373 Ethylmalonyl pathway [PATH:map00630 map01200 map01120]
K00627	256152	5.4085	148892	5.17287	170046	5.23057	A09100 Metabolism	B 09101 Carbohydrate metabolism	C 00010 Glycolysis / Gluconeogenesis [PATH:ko00010]	DLAT, aceF, pdhC; pyruvate dehydrogenase E2 component (dihydrolipoamide acetyltransferase) [EC:2.3.1.12]	M00307 Pyruvate oxidation, pyruvate => acetyl-CoA [PATH:map00010 map00020 map00620 map01200 map01100]
K00627	256152	5.4085	148892	5.17287	170046	5.23057	A09100 Metabolism	B 09101 Carbohydrate metabolism	C 00020 Citrate cycle (TCA cycle) [PATH:ko00020]	DLAT, aceF, pdhC; pyruvate dehydrogenase E2 component (dihydrolipoamide acetyltransferase) [EC:2.3.1.12]	M00307 Pyruvate oxidation, pyruvate => acetyl-CoA [PATH:map00010 map00020 map00620 map01200 map01100]
K00627	256152	5.4085	148892	5.17287	170046	5.23057	A09100 Metabolism	B 09101 Carbohydrate metabolism	C 00620 Pyruvate metabolism [PATH:ko00620]	DLAT, aceF, pdhC; pyruvate dehydrogenase E2 component (dihydrolipoamide acetyltransferase) [EC:2.3.1.12]	M00307 Pyruvate oxidation, pyruvate => acetyl-CoA [PATH:map00010 map00020 map00620 map01200 map01100]
K00631	52.97	1.72403	0	#NUM!	30.58	1.48544	A09100 Metabolism	B 09103 Lipid metabolism	C 00561 Glycerolipid metabolism [PATH:ko00561]	plsB; glycerol-3-phosphate O-acyltransferase [EC:2.3.1.15]	M00089 Triacylglycerol biosynthesis [PATH:map00561 map01100]
K00631	52.97	1.72403	0	#NUM!	30.58	1.48544	A09100 Metabolism	B 09103 Lipid metabolism	C 00564 Glycerophospholipid metabolism [PATH:ko00564]	plsB; glycerol-3-phosphate O-acyltransferase [EC:2.3.1.15]	M00089 Triacylglycerol biosynthesis [PATH:map00561 map01100]
K00631	52.97	1.72403	0	#NUM!	30.58	1.48544	A09180 Brite Hierarchies	B 09181 Protein families: metabolism	C 01004 Lipid biosynthesis proteins [BR:ko01004]	plsB; glycerol-3-phosphate O-acyltransferase [EC:2.3.1.15]	M00089 Triacylglycerol biosynthesis [PATH:map00561 map01100]
K00632	154612	5.18924	89882.8	4.95368	102633	5.01129	A09100 Metabolism	B 09103 Lipid metabolism	C 00071 Fatty acid degradation [PATH:ko00071]	fadA, fadI; acetyl-CoA acyltransferase [EC:2.3.1.16]	M00087 beta-Oxidation [PATH:map00071 map01212 map01100]
K00632	154612	5.18924	89882.8	4.95368	102633	5.01129	A09100 Metabolism	B 09103 Lipid metabolism	C 00592 alpha-Linolenic acid metabolism [PATH:ko00592]	fadA, fadI; acetyl-CoA acyltransferase [EC:2.3.1.16]	M00087 beta-Oxidation [PATH:map00071 map01212 map01100]
K00632	154612	5.18924	89882.8	4.95368	102633	5.01129	A09100 Metabolism	B 09105 Amino acid metabolism	C 00280 Valine, leucine and isoleucine degradation [PATH:ko00280]	fadA, fadI; acetyl-CoA acyltransferase [EC:2.3.1.16]	M00087 beta-Oxidation [PATH:map00071 map01212 map01100]
K00632	154612	5.18924	89882.8	4.95368	102633	5.01129	A09100 Metabolism	B 09109 Metabolism of terpenoids and polyketides	C 00281 Geraniol degradation [PATH:ko00281]	fadA, fadI; acetyl-CoA acyltransferase [EC:2.3.1.16]	M00087 beta-Oxidation [PATH:map00071 map01212 map01100]
K00632	154612	5.18924	89882.8	4.95368	102633	5.01129	A09100 Metabolism	B 09111 Xenobiotics biodegradation and metabolism	C 00362 Benzoate degradation [PATH:ko00362]	fadA, fadI; acetyl-CoA acyltransferase [EC:2.3.1.16]	M00087 beta-Oxidation [PATH:map00071 map01212 map01100]
K00632	154612	5.18924	89882.8	4.95368	102633	5.01129	A09100 Metabolism	B 09111 Xenobiotics biodegradation and metabolism	C 00642 Ethylbenzene degradation [PATH:ko00642]	fadA, fadI; acetyl-CoA acyltransferase [EC:2.3.1.16]	M00087 beta-Oxidation [PATH:map00071 map01212 map01100]
K00634	5.27	0.721811	1.9	0.278754	3.46	0.539076	A09100 Metabolism	B 09101 Carbohydrate metabolism	C 00650 Butanoate metabolism [PATH:ko00650]	ptb; phosphate butyryltransferase [EC:2.3.1.19]
K00635	5.5	0.740363	7.5	0.875061	0	#NUM!	A09100 Metabolism	B 09103 Lipid metabolism	C 00561 Glycerolipid metabolism [PATH:ko00561]	tgs, wax-dgat; diacylglycerol O-acyltransferase / wax synthase [EC:2.3.1.20 2.3.1.75]	M00089 Triacylglycerol biosynthesis [PATH:map00561 map01100]
K00639	36.1713	1.55836	14.6887	1.16698	30.9688	1.49092	A09100 Metabolism	B 09105 Amino acid metabolism	C 00260 Glycine, serine and threonine metabolism [PATH:ko00260]	kbl, GCAT; glycine C-acetyltransferase [EC:2.3.1.29]
K00639	36.1713	1.55836	14.6887	1.16698	30.9688	1.49092	A09180 Brite Hierarchies	B 09181 Protein families: metabolism	C 01007 Amino acid related enzymes [BR:ko01007]	kbl, GCAT; glycine C-acetyltransferase [EC:2.3.1.29]
K00640	380598	5.58047	221229	5.34484	252626	5.40248	A09100 Metabolism	B 09102 Energy metabolism	C 00920 Sulfur metabolism [PATH:ko00920]	cysE; serine O-acetyltransferase [EC:2.3.1.30]	M00021 Cysteine biosynthesis, serine => cysteine [PATH:map00270 map00920 map01200 map01230 map01100 map01110]
K00640	380598	5.58047	221229	5.34484	252626	5.40248	A09100 Metabolism	B 09105 Amino acid metabolism	C 00270 Cysteine and methionine metabolism [PATH:ko00270]	cysE; serine O-acetyltransferase [EC:2.3.1.30]	M00021 Cysteine biosynthesis, serine => cysteine [PATH:map00270 map00920 map01200 map01230 map01100 map01110]
K00640	380598	5.58047	221229	5.34484	252626	5.40248	A09140 Cellular Processes	B 09145 Cellular community - prokaryotes	C 05111 Biofilm formation - Vibrio cholerae [PATH:ko05111]	cysE; serine O-acetyltransferase [EC:2.3.1.30]	M00021 Cysteine biosynthesis, serine => cysteine [PATH:map00270 map00920 map01200 map01230 map01100 map01110]
K00641	473461	5.67528	275205	5.43966	314285	5.49732	A09100 Metabolism	B 09102 Energy metabolism	C 00920 Sulfur metabolism [PATH:ko00920]	metX; homoserine O-acetyltransferase/O-succinyltransferase [EC:2.3.1.31 2.3.1.46]
K00641	473461	5.67528	275205	5.43966	314285	5.49732	A09100 Metabolism	B 09105 Amino acid metabolism	C 00270 Cysteine and methionine metabolism [PATH:ko00270]	metX; homoserine O-acetyltransferase/O-succinyltransferase [EC:2.3.1.31 2.3.1.46]
K00643	220258	5.34293	128019	5.10728	146203	5.16496	A09100 Metabolism	B 09105 Amino acid metabolism	C 00260 Glycine, serine and threonine metabolism [PATH:ko00260]	E2.3.1.37, ALAS; 5-aminolevulinate synthase [EC:2.3.1.37]
K00643	220258	5.34293	128019	5.10728	146203	5.16496	A09100 Metabolism	B 09108 Metabolism of cofactors and vitamins	C 00860 Porphyrin and chlorophyll metabolism [PATH:ko00860]	E2.3.1.37, ALAS; 5-aminolevulinate synthase [EC:2.3.1.37]
K00643	220258	5.34293	128019	5.10728	146203	5.16496	A09180 Brite Hierarchies	B 09181 Protein families: metabolism	C 01007 Amino acid related enzymes [BR:ko01007]	E2.3.1.37, ALAS; 5-aminolevulinate synthase [EC:2.3.1.37]
K00645	244668	5.38858	142228	5.15299	162417	5.21063	A09100 Metabolism	B 09103 Lipid metabolism	C 00061 Fatty acid biosynthesis [PATH:ko00061]	fabD; [acyl-carrier-protein] S-malonyltransferase [EC:2.3.1.39]	M00082 Fatty acid biosynthesis, initiation [PATH:map00061 map01212 map01100]
K00645	244668	5.38858	142228	5.15299	162417	5.21063	A09100 Metabolism	B 09110 Biosynthesis of other secondary metabolites	C 00333 Prodigiosin biosynthesis [PATH:ko00333]	fabD; [acyl-carrier-protein] S-malonyltransferase [EC:2.3.1.39]	M00082 Fatty acid biosynthesis, initiation [PATH:map00061 map01212 map01100]
K00645	244668	5.38858	142228	5.15299	162417	5.21063	A09180 Brite Hierarchies	B 09181 Protein families: metabolism	C 01004 Lipid biosynthesis proteins [BR:ko01004]	fabD; [acyl-carrier-protein] S-malonyltransferase [EC:2.3.1.39]	M00082 Fatty acid biosynthesis, initiation [PATH:map00061 map01212 map01100]
K00647	154567	5.18912	89868.1	4.95361	102596	5.01113	A09100 Metabolism	B 09103 Lipid metabolism	C 00061 Fatty acid biosynthesis [PATH:ko00061]	fabB; 3-oxoacyl-[acyl-carrier-protein] synthase I [EC:2.3.1.41]	M00083 Fatty acid biosynthesis, elongation [PATH:map00061 map01212 map01100]
K00647	154567	5.18912	89868.1	4.95361	102596	5.01113	A09100 Metabolism	B 09108 Metabolism of cofactors and vitamins	C 00780 Biotin metabolism [PATH:ko00780]	fabB; 3-oxoacyl-[acyl-carrier-protein] synthase I [EC:2.3.1.41]	M00083 Fatty acid biosynthesis, elongation [PATH:map00061 map01212 map01100]
K00647	154567	5.18912	89868.1	4.95361	102596	5.01113	A09180 Brite Hierarchies	B 09181 Protein families: metabolism	C 01004 Lipid biosynthesis proteins [BR:ko01004]	fabB; 3-oxoacyl-[acyl-carrier-protein] synthase I [EC:2.3.1.41]	M00083 Fatty acid biosynthesis, elongation [PATH:map00061 map01212 map01100]
K00648	161833	5.20907	94089.1	4.97354	107450	5.03121	A09100 Metabolism	B 09103 Lipid metabolism	C 00061 Fatty acid biosynthesis [PATH:ko00061]	fabH; 3-oxoacyl-[acyl-carrier-protein] synthase III [EC:2.3.1.180]	M00082 Fatty acid biosynthesis, initiation [PATH:map00061 map01212 map01100]
K00648	161833	5.20907	94089.1	4.97354	107450	5.03121	A09180 Brite Hierarchies	B 09181 Protein families: metabolism	C 01004 Lipid biosynthesis proteins [BR:ko01004]	fabH; 3-oxoacyl-[acyl-carrier-protein] synthase III [EC:2.3.1.180]	M00082 Fatty acid biosynthesis, initiation [PATH:map00061 map01212 map01100]
K00651	154464	5.18883	89777.1	4.95317	102534	5.01087	A09100 Metabolism	B 09102 Energy metabolism	C 00920 Sulfur metabolism [PATH:ko00920]	metA; homoserine O-succinyltransferase/O-acetyltransferase [EC:2.3.1.46 2.3.1.31]	M00017 Methionine biosynthesis, apartate => homoserine => methionine [PATH:map00270 map01230 map01100]
K00651	154464	5.18883	89777.1	4.95317	102534	5.01087	A09100 Metabolism	B 09105 Amino acid metabolism	C 00270 Cysteine and methionine metabolism [PATH:ko00270]	metA; homoserine O-succinyltransferase/O-acetyltransferase [EC:2.3.1.46 2.3.1.31]	M00017 Methionine biosynthesis, apartate => homoserine => methionine [PATH:map00270 map01230 map01100]
K00652	161719	5.20876	94005.9	4.97315	107350	5.0308	A09100 Metabolism	B 09108 Metabolism of cofactors and vitamins	C 00780 Biotin metabolism [PATH:ko00780]	bioF; 8-amino-7-oxononanoate synthase [EC:2.3.1.47]	M00123 Biotin biosynthesis, pimeloyl-ACP/CoA => biotin [PATH:map00780 map01100]
K00652	161719	5.20876	94005.9	4.97315	107350	5.0308	A09180 Brite Hierarchies	B 09181 Protein families: metabolism	C 01007 Amino acid related enzymes [BR:ko01007]	bioF; 8-amino-7-oxononanoate synthase [EC:2.3.1.47]	M00123 Biotin biosynthesis, pimeloyl-ACP/CoA => biotin [PATH:map00780 map01100]
K00655	160416	5.20525	93265.8	4.96972	106499	5.02734	A09100 Metabolism	B 09103 Lipid metabolism	C 00561 Glycerolipid metabolism [PATH:ko00561]	plsC; 1-acyl-sn-glycerol-3-phosphate acyltransferase [EC:2.3.1.51]	M00089 Triacylglycerol biosynthesis [PATH:map00561 map01100]
K00655	160416	5.20525	93265.8	4.96972	106499	5.02734	A09100 Metabolism	B 09103 Lipid metabolism	C 00564 Glycerophospholipid metabolism [PATH:ko00564]	plsC; 1-acyl-sn-glycerol-3-phosphate acyltransferase [EC:2.3.1.51]	M00089 Triacylglycerol biosynthesis [PATH:map00561 map01100]
K00655	160416	5.20525	93265.8	4.96972	106499	5.02734	A09180 Brite Hierarchies	B 09181 Protein families: metabolism	C 01004 Lipid biosynthesis proteins [BR:ko01004]	plsC; 1-acyl-sn-glycerol-3-phosphate acyltransferase [EC:2.3.1.51]	M00089 Triacylglycerol biosynthesis [PATH:map00561 map01100]
K00656	6.54	0.815578	9.4	0.973128	3.46	0.539076	A09100 Metabolism	B 09101 Carbohydrate metabolism	C 00620 Pyruvate metabolism [PATH:ko00620]	E2.3.1.54, pflD; formate C-acetyltransferase [EC:2.3.1.54]
K00656	6.54	0.815578	9.4	0.973128	3.46	0.539076	A09100 Metabolism	B 09101 Carbohydrate metabolism	C 00640 Propanoate metabolism [PATH:ko00640]	E2.3.1.54, pflD; formate C-acetyltransferase [EC:2.3.1.54]
K00656	6.54	0.815578	9.4	0.973128	3.46	0.539076	A09100 Metabolism	B 09101 Carbohydrate metabolism	C 00650 Butanoate metabolism [PATH:ko00650]	E2.3.1.54, pflD; formate C-acetyltransferase [EC:2.3.1.54]
K00657	154476	5.18886	89773.9	4.95315	102559	5.01097	A09100 Metabolism	B 09105 Amino acid metabolism	C 00330 Arginine and proline metabolism [PATH:ko00330]	speG, SAT; diamine N-acetyltransferase [EC:2.3.1.57]	M00135 GABA biosynthesis, eukaryotes, putrescine => GABA [PATH:map00330 map01100]
K00657	154476	5.18886	89773.9	4.95315	102559	5.01097	A09140 Cellular Processes	B 09143 Cell growth and death	C 04216 Ferroptosis [PATH:ko04216]	speG, SAT; diamine N-acetyltransferase [EC:2.3.1.57]	M00135 GABA biosynthesis, eukaryotes, putrescine => GABA [PATH:map00330 map01100]
K00658	154550	5.18907	89840.3	4.95347	102590	5.0111	A09100 Metabolism	B 09101 Carbohydrate metabolism	C 00020 Citrate cycle (TCA cycle) [PATH:ko00020]	DLST, sucB; 2-oxoglutarate dehydrogenase E2 component (dihydrolipoamide succinyltransferase) [EC:2.3.1.61]	M00009 Citrate cycle (TCA cycle, Krebs cycle) [PATH:map00020 map01200 map01100]
K00658	154550	5.18907	89840.3	4.95347	102590	5.0111	A09100 Metabolism	B 09105 Amino acid metabolism	C 00310 Lysine degradation [PATH:ko00310]	DLST, sucB; 2-oxoglutarate dehydrogenase E2 component (dihydrolipoamide succinyltransferase) [EC:2.3.1.61]	M00009 Citrate cycle (TCA cycle, Krebs cycle) [PATH:map00020 map01200 map01100]
K00666	2.18412e+06	6.33928	1.26957e+06	6.10366	1.44989e+06	6.16133	A09180 Brite Hierarchies	B 09181 Protein families: metabolism	C 01004 Lipid biosynthesis proteins [BR:ko01004]	ACSF2; fatty-acyl-CoA synthase [EC:6.2.1.-]
K00673	173.839	2.24015	0	#NUM!	95.3436	1.97929	A09100 Metabolism	B 09105 Amino acid metabolism	C 00330 Arginine and proline metabolism [PATH:ko00330]	astA; arginine N-succinyltransferase [EC:2.3.1.109]
K00674	194592	5.28913	113113	5.05351	129172	5.11117	A09100 Metabolism	B 09105 Amino acid metabolism	C 00300 Lysine biosynthesis [PATH:ko00300]	dapD; 2,3,4,5-tetrahydropyridine-2,6-dicarboxylate N-succinyltransferase [EC:2.3.1.117]	M00016 Lysine biosynthesis, succinyl-DAP pathway, aspartate => lysine [PATH:map00300 map01230 map01100]
K00677	154526	5.189	89839.8	4.95347	102570	5.01102	A09100 Metabolism	B 09107 Glycan biosynthesis and metabolism	C 00540 Lipopolysaccharide biosynthesis [PATH:ko00540]	lpxA; UDP-N-acetylglucosamine acyltransferase [EC:2.3.1.129]	M00060 KDO2-lipid A biosynthesis, Raetz pathway, LpxL-LpxM type [PATH:map00540 map01100]
K00677	154526	5.189	89839.8	4.95347	102570	5.01102	A09160 Human Diseases	B 09175 Drug resistance: Antimicrobial	C 01503 Cationic antimicrobial peptide (CAMP) resistance [PATH:ko01503]	lpxA; UDP-N-acetylglucosamine acyltransferase [EC:2.3.1.129]	M00060 KDO2-lipid A biosynthesis, Raetz pathway, LpxL-LpxM type [PATH:map00540 map01100]
K00677	154526	5.189	89839.8	4.95347	102570	5.01102	A09180 Brite Hierarchies	B 09181 Protein families: metabolism	C 01005 Lipopolysaccharide biosynthesis proteins [BR:ko01005]	lpxA; UDP-N-acetylglucosamine acyltransferase [EC:2.3.1.129]	M00060 KDO2-lipid A biosynthesis, Raetz pathway, LpxL-LpxM type [PATH:map00540 map01100]
K00680	473401	5.67523	275153	5.43957	314260	5.49729	A09190 Not Included in Pathway or Brite	B 09191 Unclassified: metabolism	C 99980 Enzymes with EC numbers	ytmI; uncharacterized N-acetyltransferase [EC:2.3.1.-]
K00681	1.84809e+06	6.26672	1.07429e+06	6.03112	1.2268e+06	6.08877	A09100 Metabolism	B 09106 Metabolism of other amino acids	C 00430 Taurine and hypotaurine metabolism [PATH:ko00430]	ggt; gamma-glutamyltranspeptidase / glutathione hydrolase [EC:2.3.2.2 3.4.19.13]
K00681	1.84809e+06	6.26672	1.07429e+06	6.03112	1.2268e+06	6.08877	A09100 Metabolism	B 09106 Metabolism of other amino acids	C 00460 Cyanoamino acid metabolism [PATH:ko00460]	ggt; gamma-glutamyltranspeptidase / glutathione hydrolase [EC:2.3.2.2 3.4.19.13]
K00681	1.84809e+06	6.26672	1.07429e+06	6.03112	1.2268e+06	6.08877	A09100 Metabolism	B 09106 Metabolism of other amino acids	C 00480 Glutathione metabolism [PATH:ko00480]	ggt; gamma-glutamyltranspeptidase / glutathione hydrolase [EC:2.3.2.2 3.4.19.13]
K00681	1.84809e+06	6.26672	1.07429e+06	6.03112	1.2268e+06	6.08877	A09180 Brite Hierarchies	B 09181 Protein families: metabolism	C 01002 Peptidases [BR:ko01002]	ggt; gamma-glutamyltranspeptidase / glutathione hydrolase [EC:2.3.2.2 3.4.19.13]
K00688	154526	5.189	89823.3	4.95339	102583	5.01108	A09100 Metabolism	B 09101 Carbohydrate metabolism	C 00500 Starch and sucrose metabolism [PATH:ko00500]	PYG, glgP; glycogen phosphorylase [EC:2.4.1.1]	M00855 Glycogen degradation, glycogen => glucose-6P [PATH:map00500 map01100]
K00688	154526	5.189	89823.3	4.95339	102583	5.01108	A09140 Cellular Processes	B 09143 Cell growth and death	C 04217 Necroptosis [PATH:ko04217]	PYG, glgP; glycogen phosphorylase [EC:2.4.1.1]	M00855 Glycogen degradation, glycogen => glucose-6P [PATH:map00500 map01100]
K00688	154526	5.189	89823.3	4.95339	102583	5.01108	A09140 Cellular Processes	B 09145 Cellular community - prokaryotes	C 02026 Biofilm formation - Escherichia coli [PATH:ko02026]	PYG, glgP; glycogen phosphorylase [EC:2.4.1.1]	M00855 Glycogen degradation, glycogen => glucose-6P [PATH:map00500 map01100]
K00688	154526	5.189	89823.3	4.95339	102583	5.01108	A09150 Organismal Systems	B 09152 Endocrine system	C 04910 Insulin signaling pathway [PATH:ko04910]	PYG, glgP; glycogen phosphorylase [EC:2.4.1.1]	M00855 Glycogen degradation, glycogen => glucose-6P [PATH:map00500 map01100]
K00688	154526	5.189	89823.3	4.95339	102583	5.01108	A09150 Organismal Systems	B 09152 Endocrine system	C 04922 Glucagon signaling pathway [PATH:ko04922]	PYG, glgP; glycogen phosphorylase [EC:2.4.1.1]	M00855 Glycogen degradation, glycogen => glucose-6P [PATH:map00500 map01100]
K00688	154526	5.189	89823.3	4.95339	102583	5.01108	A09160 Human Diseases	B 09167 Endocrine and metabolic diseases	C 04931 Insulin resistance [PATH:ko04931]	PYG, glgP; glycogen phosphorylase [EC:2.4.1.1]	M00855 Glycogen degradation, glycogen => glucose-6P [PATH:map00500 map01100]
K00692	4.23	0.62634	0	#NUM!	0	#NUM!	A09100 Metabolism	B 09101 Carbohydrate metabolism	C 00500 Starch and sucrose metabolism [PATH:ko00500]	sacB; levansucrase [EC:2.4.1.10]
K00692	4.23	0.62634	0	#NUM!	0	#NUM!	A09130 Environmental Information Processing	B 09132 Signal transduction	C 02020 Two-component system [PATH:ko02020]	sacB; levansucrase [EC:2.4.1.10]
K00692	4.23	0.62634	0	#NUM!	0	#NUM!	A09180 Brite Hierarchies	B 09181 Protein families: metabolism	C 01003 Glycosyltransferases [BR:ko01003]	sacB; levansucrase [EC:2.4.1.10]
K00694	181634	5.2592	105560	5.0235	120569	5.08123	A09100 Metabolism	B 09101 Carbohydrate metabolism	C 00500 Starch and sucrose metabolism [PATH:ko00500]	bcsA; cellulose synthase (UDP-forming) [EC:2.4.1.12]
K00694	181634	5.2592	105560	5.0235	120569	5.08123	A09140 Cellular Processes	B 09145 Cellular community - prokaryotes	C 02026 Biofilm formation - Escherichia coli [PATH:ko02026]	bcsA; cellulose synthase (UDP-forming) [EC:2.4.1.12]
K00694	181634	5.2592	105560	5.0235	120569	5.08123	A09180 Brite Hierarchies	B 09181 Protein families: metabolism	C 01003 Glycosyltransferases [BR:ko01003]	bcsA; cellulose synthase (UDP-forming) [EC:2.4.1.12]
K00694	181634	5.2592	105560	5.0235	120569	5.08123	A09180 Brite Hierarchies	B 09183 Protein families: signaling and cellular processes	C 02000 Transporters [BR:ko02000]	bcsA; cellulose synthase (UDP-forming) [EC:2.4.1.12]
K00697	243165	5.3859	141336	5.15025	161421	5.20796	A09100 Metabolism	B 09101 Carbohydrate metabolism	C 00500 Starch and sucrose metabolism [PATH:ko00500]	otsA; trehalose 6-phosphate synthase [EC:2.4.1.15 2.4.1.347]
K00697	243165	5.3859	141336	5.15025	161421	5.20796	A09180 Brite Hierarchies	B 09181 Protein families: metabolism	C 01003 Glycosyltransferases [BR:ko01003]	otsA; trehalose 6-phosphate synthase [EC:2.4.1.15 2.4.1.347]
K00700	175993	5.2455	102289	5.00983	116831	5.06756	A09100 Metabolism	B 09101 Carbohydrate metabolism	C 00500 Starch and sucrose metabolism [PATH:ko00500]	GBE1, glgB; 1,4-alpha-glucan branching enzyme [EC:2.4.1.18]	M00854 Glycogen biosynthesis, glucose-1P => glycogen/starch [PATH:map00500 map01100]
K00700	175993	5.2455	102289	5.00983	116831	5.06756	A09180 Brite Hierarchies	B 09183 Protein families: signaling and cellular processes	C 04147 Exosome [BR:ko04147]	GBE1, glgB; 1,4-alpha-glucan branching enzyme [EC:2.4.1.18]	M00854 Glycogen biosynthesis, glucose-1P => glycogen/starch [PATH:map00500 map01100]
K00703	298959	5.47561	173760	5.23995	198448	5.29765	A09100 Metabolism	B 09101 Carbohydrate metabolism	C 00500 Starch and sucrose metabolism [PATH:ko00500]	glgA; starch synthase [EC:2.4.1.21]	M00854 Glycogen biosynthesis, glucose-1P => glycogen/starch [PATH:map00500 map01100]
K00703	298959	5.47561	173760	5.23995	198448	5.29765	A09140 Cellular Processes	B 09145 Cellular community - prokaryotes	C 02026 Biofilm formation - Escherichia coli [PATH:ko02026]	glgA; starch synthase [EC:2.4.1.21]	M00854 Glycogen biosynthesis, glucose-1P => glycogen/starch [PATH:map00500 map01100]
K00703	298959	5.47561	173760	5.23995	198448	5.29765	A09180 Brite Hierarchies	B 09181 Protein families: metabolism	C 01003 Glycosyltransferases [BR:ko01003]	glgA; starch synthase [EC:2.4.1.21]	M00854 Glycogen biosynthesis, glucose-1P => glycogen/starch [PATH:map00500 map01100]
K00705	154522	5.18899	89819.9	4.95337	102581	5.01107	A09100 Metabolism	B 09101 Carbohydrate metabolism	C 00500 Starch and sucrose metabolism [PATH:ko00500]	malQ; 4-alpha-glucanotransferase [EC:2.4.1.25]	M00855 Glycogen degradation, glycogen => glucose-6P [PATH:map00500 map01100]
K00721	301812	5.47974	175412	5.24406	200350	5.30179	A09100 Metabolism	B 09107 Glycan biosynthesis and metabolism	C 00510 N-Glycan biosynthesis [PATH:ko00510]	DPM1; dolichol-phosphate mannosyltransferase [EC:2.4.1.83]
K00721	301812	5.47974	175412	5.24406	200350	5.30179	A09180 Brite Hierarchies	B 09181 Protein families: metabolism	C 01003 Glycosyltransferases [BR:ko01003]	DPM1; dolichol-phosphate mannosyltransferase [EC:2.4.1.83]
K00729	5.5	0.740363	7.5	0.875061	0	#NUM!	A09100 Metabolism	B 09107 Glycan biosynthesis and metabolism	C 00510 N-Glycan biosynthesis [PATH:ko00510]	ALG5; dolichyl-phosphate beta-glucosyltransferase [EC:2.4.1.117]	M00055 N-glycan precursor biosynthesis [PATH:map00510 map01100]
K00729	5.5	0.740363	7.5	0.875061	0	#NUM!	A09180 Brite Hierarchies	B 09181 Protein families: metabolism	C 01003 Glycosyltransferases [BR:ko01003]	ALG5; dolichyl-phosphate beta-glucosyltransferase [EC:2.4.1.117]	M00055 N-glycan precursor biosynthesis [PATH:map00510 map01100]
K00748	154517	5.18898	89828.8	4.95342	102570	5.01102	A09100 Metabolism	B 09107 Glycan biosynthesis and metabolism	C 00540 Lipopolysaccharide biosynthesis [PATH:ko00540]	lpxB; lipid-A-disaccharide synthase [EC:2.4.1.182]	M00060 KDO2-lipid A biosynthesis, Raetz pathway, LpxL-LpxM type [PATH:map00540 map01100]
K00748	154517	5.18898	89828.8	4.95342	102570	5.01102	A09180 Brite Hierarchies	B 09181 Protein families: metabolism	C 01003 Glycosyltransferases [BR:ko01003]	lpxB; lipid-A-disaccharide synthase [EC:2.4.1.182]	M00060 KDO2-lipid A biosynthesis, Raetz pathway, LpxL-LpxM type [PATH:map00540 map01100]
K00748	154517	5.18898	89828.8	4.95342	102570	5.01102	A09180 Brite Hierarchies	B 09181 Protein families: metabolism	C 01005 Lipopolysaccharide biosynthesis proteins [BR:ko01005]	lpxB; lipid-A-disaccharide synthase [EC:2.4.1.182]	M00060 KDO2-lipid A biosynthesis, Raetz pathway, LpxL-LpxM type [PATH:map00540 map01100]
K00754	3	0.477121	0	#NUM!	0	#NUM!	A09190 Not Included in Pathway or Brite	B 09191 Unclassified: metabolism	C 99980 Enzymes with EC numbers	bshA; L-malate glycosyltransferase [EC:2.4.1.-]
K00756	1.04	0.0170333	1.9	0.278754	3.46	0.539076	A09100 Metabolism	B 09104 Nucleotide metabolism	C 00240 Pyrimidine metabolism [PATH:ko00240]	pdp; pyrimidine-nucleoside phosphorylase [EC:2.4.2.2]
K00757	8.5	0.929419	7.5	0.875061	0	#NUM!	A09100 Metabolism	B 09104 Nucleotide metabolism	C 00240 Pyrimidine metabolism [PATH:ko00240]	udp, UPP; uridine phosphorylase [EC:2.4.2.3]
K00757	8.5	0.929419	7.5	0.875061	0	#NUM!	A09100 Metabolism	B 09111 Xenobiotics biodegradation and metabolism	C 00983 Drug metabolism - other enzymes [PATH:ko00983]	udp, UPP; uridine phosphorylase [EC:2.4.2.3]
K00758	154483	5.18888	89799.3	4.95327	102559	5.01097	A09100 Metabolism	B 09104 Nucleotide metabolism	C 00240 Pyrimidine metabolism [PATH:ko00240]	deoA, TYMP; thymidine phosphorylase [EC:2.4.2.4]
K00758	154483	5.18888	89799.3	4.95327	102559	5.01097	A09100 Metabolism	B 09111 Xenobiotics biodegradation and metabolism	C 00983 Drug metabolism - other enzymes [PATH:ko00983]	deoA, TYMP; thymidine phosphorylase [EC:2.4.2.4]
K00758	154483	5.18888	89799.3	4.95327	102559	5.01097	A09160 Human Diseases	B 09162 Cancers: Specific types	C 05219 Bladder cancer [PATH:ko05219]	deoA, TYMP; thymidine phosphorylase [EC:2.4.2.4]
K00759	157404	5.19702	91502.5	4.96143	104484	5.01905	A09100 Metabolism	B 09104 Nucleotide metabolism	C 00230 Purine metabolism [PATH:ko00230]	APRT, apt; adenine phosphoribosyltransferase [EC:2.4.2.7]
K00759	157404	5.19702	91502.5	4.96143	104484	5.01905	A09180 Brite Hierarchies	B 09183 Protein families: signaling and cellular processes	C 04147 Exosome [BR:ko04147]	APRT, apt; adenine phosphoribosyltransferase [EC:2.4.2.7]
K00760	85.16	1.93024	60.62	1.78262	62.3	1.79449	A09100 Metabolism	B 09104 Nucleotide metabolism	C 00230 Purine metabolism [PATH:ko00230]	hprT, hpt, HPRT1; hypoxanthine phosphoribosyltransferase [EC:2.4.2.8]
K00760	85.16	1.93024	60.62	1.78262	62.3	1.79449	A09100 Metabolism	B 09111 Xenobiotics biodegradation and metabolism	C 00983 Drug metabolism - other enzymes [PATH:ko00983]	hprT, hpt, HPRT1; hypoxanthine phosphoribosyltransferase [EC:2.4.2.8]
K00761	247494	5.39357	143855	5.15793	164302	5.21564	A09100 Metabolism	B 09104 Nucleotide metabolism	C 00240 Pyrimidine metabolism [PATH:ko00240]	upp, UPRT; uracil phosphoribosyltransferase [EC:2.4.2.9]
K00762	154550	5.18907	89842.2	4.95348	102593	5.01112	A09100 Metabolism	B 09104 Nucleotide metabolism	C 00240 Pyrimidine metabolism [PATH:ko00240]	pyrE; orotate phosphoribosyltransferase [EC:2.4.2.10]	M00051 Uridine monophosphate biosynthesis, glutamine (+ PRPP) => UMP [PATH:map00240 map01100]
K00763	158865	5.20103	92356.8	4.96547	105457	5.02307	A09100 Metabolism	B 09108 Metabolism of cofactors and vitamins	C 00760 Nicotinate and nicotinamide metabolism [PATH:ko00760]	pncB, NAPRT1; nicotinate phosphoribosyltransferase [EC:6.3.4.21]
K00764	154562	5.1891	89851.2	4.95352	102600	5.01115	A09100 Metabolism	B 09104 Nucleotide metabolism	C 00230 Purine metabolism [PATH:ko00230]	purF, PPAT; amidophosphoribosyltransferase [EC:2.4.2.14]	M00048 Inosine monophosphate biosynthesis, PRPP + glutamine => IMP [PATH:map00230 map01100]
K00764	154562	5.1891	89851.2	4.95352	102600	5.01115	A09100 Metabolism	B 09105 Amino acid metabolism	C 00250 Alanine, aspartate and glutamate metabolism [PATH:ko00250]	purF, PPAT; amidophosphoribosyltransferase [EC:2.4.2.14]	M00048 Inosine monophosphate biosynthesis, PRPP + glutamine => IMP [PATH:map00230 map01100]
K00764	154562	5.1891	89851.2	4.95352	102600	5.01115	A09180 Brite Hierarchies	B 09181 Protein families: metabolism	C 01002 Peptidases [BR:ko01002]	purF, PPAT; amidophosphoribosyltransferase [EC:2.4.2.14]	M00048 Inosine monophosphate biosynthesis, PRPP + glutamine => IMP [PATH:map00230 map01100]
K00765	154550	5.18907	89842.2	4.95348	102593	5.01112	A09100 Metabolism	B 09105 Amino acid metabolism	C 00340 Histidine metabolism [PATH:ko00340]	hisG; ATP phosphoribosyltransferase [EC:2.4.2.17]	M00026 Histidine biosynthesis, PRPP => histidine [PATH:map00340 map01230 map01100 map01110]
K00766	248940	5.39609	144700	5.16047	165255	5.21815	A09100 Metabolism	B 09105 Amino acid metabolism	C 00400 Phenylalanine, tyrosine and tryptophan biosynthesis [PATH:ko00400]	trpD; anthranilate phosphoribosyltransferase [EC:2.4.2.18]	M00023 Tryptophan biosynthesis, chorismate => tryptophan [PATH:map00400 map01230 map01100 map01110]
K00767	157411	5.19703	91504.5	4.96144	104492	5.01908	A09100 Metabolism	B 09108 Metabolism of cofactors and vitamins	C 00760 Nicotinate and nicotinamide metabolism [PATH:ko00760]	nadC, QPRT; nicotinate-nucleotide pyrophosphorylase (carboxylating) [EC:2.4.2.19]	M00115 NAD biosynthesis, aspartate => NAD [PATH:map00760 map01100]
K00768	158845	5.20097	92321.7	4.9653	105456	5.02307	A09100 Metabolism	B 09108 Metabolism of cofactors and vitamins	C 00860 Porphyrin and chlorophyll metabolism [PATH:ko00860]	E2.4.2.21, cobU, cobT; nicotinate-nucleotide--dimethylbenzimidazole phosphoribosyltransferase [EC:2.4.2.21]	M00122 Cobalamin biosynthesis, cobinamide => cobalamin [PATH:map00860 map01100]
K00769	154453	5.1888	89781.5	4.95319	102531	5.01085	A09100 Metabolism	B 09104 Nucleotide metabolism	C 00230 Purine metabolism [PATH:ko00230]	gpt; xanthine phosphoribosyltransferase [EC:2.4.2.22]
K00772	154475	5.18886	89771.5	4.95314	102550	5.01094	A09100 Metabolism	B 09105 Amino acid metabolism	C 00270 Cysteine and methionine metabolism [PATH:ko00270]	mtaP, MTAP; 5'-methylthioadenosine phosphorylase [EC:2.4.2.28]	M00034 Methionine salvage pathway [PATH:map00270 map01100]
K00788	304726	5.48391	177130	5.24829	202276	5.30594	A09100 Metabolism	B 09108 Metabolism of cofactors and vitamins	C 00730 Thiamine metabolism [PATH:ko00730]	thiE; thiamine-phosphate pyrophosphorylase [EC:2.5.1.3]	M00127 Thiamine biosynthesis, AIR => thiamine-P/thiamine-2P [PATH:map00730 map01100]
K00789	171714	5.23481	99816.5	4.9992	113990	5.05687	A09100 Metabolism	B 09105 Amino acid metabolism	C 00270 Cysteine and methionine metabolism [PATH:ko00270]	metK; S-adenosylmethionine synthetase [EC:2.5.1.6]	M00609 Cysteine biosynthesis, methionine => cysteine [PATH:map00270 map01230 map01100]
K00790	183164	5.26284	106468	5.02722	121604	5.08495	A09100 Metabolism	B 09101 Carbohydrate metabolism	C 00520 Amino sugar and nucleotide sugar metabolism [PATH:ko00520]	murA; UDP-N-acetylglucosamine 1-carboxyvinyltransferase [EC:2.5.1.7]
K00790	183164	5.26284	106468	5.02722	121604	5.08495	A09100 Metabolism	B 09107 Glycan biosynthesis and metabolism	C 00550 Peptidoglycan biosynthesis [PATH:ko00550]	murA; UDP-N-acetylglucosamine 1-carboxyvinyltransferase [EC:2.5.1.7]
K00790	183164	5.26284	106468	5.02722	121604	5.08495	A09180 Brite Hierarchies	B 09181 Protein families: metabolism	C 01011 Peptidoglycan biosynthesis and degradation proteins [BR:ko01011]	murA; UDP-N-acetylglucosamine 1-carboxyvinyltransferase [EC:2.5.1.7]
K00791	154551	5.18907	89842.4	4.95348	102593	5.01112	A09100 Metabolism	B 09109 Metabolism of terpenoids and polyketides	C 00908 Zeatin biosynthesis [PATH:ko00908]	miaA, TRIT1; tRNA dimethylallyltransferase [EC:2.5.1.75]
K00791	154551	5.18907	89842.4	4.95348	102593	5.01112	A09180 Brite Hierarchies	B 09181 Protein families: metabolism	C 01006 Prenyltransferases [BR:ko01006]	miaA, TRIT1; tRNA dimethylallyltransferase [EC:2.5.1.75]
K00791	154551	5.18907	89842.4	4.95348	102593	5.01112	A09180 Brite Hierarchies	B 09182 Protein families: genetic information processing	C 03016 Transfer RNA biogenesis [BR:ko03016]	miaA, TRIT1; tRNA dimethylallyltransferase [EC:2.5.1.75]
K00793	154553	5.18908	89843.7	4.95349	102594	5.01112	A09100 Metabolism	B 09108 Metabolism of cofactors and vitamins	C 00740 Riboflavin metabolism [PATH:ko00740]	ribE, RIB5; riboflavin synthase [EC:2.5.1.9]	M00125 Riboflavin biosynthesis, GTP => riboflavin/FMN/FAD [PATH:map00740 map01100 map01110]
K00794	309038	5.49001	179638	5.2544	205144	5.31206	A09100 Metabolism	B 09108 Metabolism of cofactors and vitamins	C 00740 Riboflavin metabolism [PATH:ko00740]	ribH, RIB4; 6,7-dimethyl-8-ribityllumazine synthase [EC:2.5.1.78]	M00125 Riboflavin biosynthesis, GTP => riboflavin/FMN/FAD [PATH:map00740 map01100 map01110]
K00795	503456	5.70196	292618	5.4663	334197	5.524	A09100 Metabolism	B 09109 Metabolism of terpenoids and polyketides	C 00900 Terpenoid backbone biosynthesis [PATH:ko00900]	ispA; farnesyl diphosphate synthase [EC:2.5.1.1 2.5.1.10]	M00364 C10-C20 isoprenoid biosynthesis, bacteria [PATH:map00900 map01100 map01110 map01130]
K00795	503456	5.70196	292618	5.4663	334197	5.524	A09180 Brite Hierarchies	B 09181 Protein families: metabolism	C 01006 Prenyltransferases [BR:ko01006]	ispA; farnesyl diphosphate synthase [EC:2.5.1.1 2.5.1.10]	M00364 C10-C20 isoprenoid biosynthesis, bacteria [PATH:map00900 map01100 map01110 map01130]
K00796	154569	5.18912	89857.1	4.95355	102612	5.0112	A09100 Metabolism	B 09108 Metabolism of cofactors and vitamins	C 00790 Folate biosynthesis [PATH:ko00790]	folP; dihydropteroate synthase [EC:2.5.1.15]	M00126 Tetrahydrofolate biosynthesis, GTP => THF [PATH:map00790 map00670 map01100]
K00797	109.211	2.03827	92.2287	1.96487	87.5654	1.94233	A09100 Metabolism	B 09105 Amino acid metabolism	C 00270 Cysteine and methionine metabolism [PATH:ko00270]	speE, SRM; spermidine synthase [EC:2.5.1.16]	M00034 Methionine salvage pathway [PATH:map00270 map01100]
K00797	109.211	2.03827	92.2287	1.96487	87.5654	1.94233	A09100 Metabolism	B 09105 Amino acid metabolism	C 00330 Arginine and proline metabolism [PATH:ko00330]	speE, SRM; spermidine synthase [EC:2.5.1.16]	M00034 Methionine salvage pathway [PATH:map00270 map01100]
K00797	109.211	2.03827	92.2287	1.96487	87.5654	1.94233	A09100 Metabolism	B 09106 Metabolism of other amino acids	C 00410 beta-Alanine metabolism [PATH:ko00410]	speE, SRM; spermidine synthase [EC:2.5.1.16]	M00034 Methionine salvage pathway [PATH:map00270 map01100]
K00797	109.211	2.03827	92.2287	1.96487	87.5654	1.94233	A09100 Metabolism	B 09106 Metabolism of other amino acids	C 00480 Glutathione metabolism [PATH:ko00480]	speE, SRM; spermidine synthase [EC:2.5.1.16]	M00034 Methionine salvage pathway [PATH:map00270 map01100]
K00798	154550	5.18907	89845.9	4.9535	102593	5.01112	A09100 Metabolism	B 09108 Metabolism of cofactors and vitamins	C 00860 Porphyrin and chlorophyll metabolism [PATH:ko00860]	MMAB, pduO; cob(I)alamin adenosyltransferase [EC:2.5.1.17]	M00122 Cobalamin biosynthesis, cobinamide => cobalamin [PATH:map00860 map01100]
K00799	3.94198e+06	6.59571	2.29129e+06	6.36008	2.61672e+06	6.41776	A09100 Metabolism	B 09106 Metabolism of other amino acids	C 00480 Glutathione metabolism [PATH:ko00480]	GST, gst; glutathione S-transferase [EC:2.5.1.18]
K00799	3.94198e+06	6.59571	2.29129e+06	6.36008	2.61672e+06	6.41776	A09100 Metabolism	B 09111 Xenobiotics biodegradation and metabolism	C 00980 Metabolism of xenobiotics by cytochrome P450 [PATH:ko00980]	GST, gst; glutathione S-transferase [EC:2.5.1.18]
K00799	3.94198e+06	6.59571	2.29129e+06	6.36008	2.61672e+06	6.41776	A09100 Metabolism	B 09111 Xenobiotics biodegradation and metabolism	C 00982 Drug metabolism - cytochrome P450 [PATH:ko00982]	GST, gst; glutathione S-transferase [EC:2.5.1.18]
K00799	3.94198e+06	6.59571	2.29129e+06	6.36008	2.61672e+06	6.41776	A09100 Metabolism	B 09111 Xenobiotics biodegradation and metabolism	C 00983 Drug metabolism - other enzymes [PATH:ko00983]	GST, gst; glutathione S-transferase [EC:2.5.1.18]
K00799	3.94198e+06	6.59571	2.29129e+06	6.36008	2.61672e+06	6.41776	A09160 Human Diseases	B 09161 Cancers: Overview	C 05200 Pathways in cancer [PATH:ko05200]	GST, gst; glutathione S-transferase [EC:2.5.1.18]
K00799	3.94198e+06	6.59571	2.29129e+06	6.36008	2.61672e+06	6.41776	A09160 Human Diseases	B 09161 Cancers: Overview	C 05204 Chemical carcinogenesis [PATH:ko05204]	GST, gst; glutathione S-transferase [EC:2.5.1.18]
K00799	3.94198e+06	6.59571	2.29129e+06	6.36008	2.61672e+06	6.41776	A09160 Human Diseases	B 09162 Cancers: Specific types	C 05225 Hepatocellular carcinoma [PATH:ko05225]	GST, gst; glutathione S-transferase [EC:2.5.1.18]
K00799	3.94198e+06	6.59571	2.29129e+06	6.36008	2.61672e+06	6.41776	A09160 Human Diseases	B 09166 Cardiovascular diseases	C 05418 Fluid shear stress and atherosclerosis [PATH:ko05418]	GST, gst; glutathione S-transferase [EC:2.5.1.18]
K00799	3.94198e+06	6.59571	2.29129e+06	6.36008	2.61672e+06	6.41776	A09160 Human Diseases	B 09176 Drug resistance: Antineoplastic	C 01524 Platinum drug resistance [PATH:ko01524]	GST, gst; glutathione S-transferase [EC:2.5.1.18]
K00799	3.94198e+06	6.59571	2.29129e+06	6.36008	2.61672e+06	6.41776	A09180 Brite Hierarchies	B 09183 Protein families: signaling and cellular processes	C 02000 Transporters [BR:ko02000]	GST, gst; glutathione S-transferase [EC:2.5.1.18]
K00800	160293	5.20492	93181.4	4.96933	106409	5.02698	A09100 Metabolism	B 09105 Amino acid metabolism	C 00400 Phenylalanine, tyrosine and tryptophan biosynthesis [PATH:ko00400]	aroA; 3-phosphoshikimate 1-carboxyvinyltransferase [EC:2.5.1.19]	M00022 Shikimate pathway, phosphoenolpyruvate + erythrose-4P => chorismate [PATH:map00400 map01230 map01100 map01110 map01130]
K00803	16.63	1.22089	45.2137	1.65527	8.87	0.947924	A09100 Metabolism	B 09103 Lipid metabolism	C 00565 Ether lipid metabolism [PATH:ko00565]	AGPS, agpS; alkyldihydroxyacetonephosphate synthase [EC:2.5.1.26]
K00803	16.63	1.22089	45.2137	1.65527	8.87	0.947924	A09140 Cellular Processes	B 09141 Transport and catabolism	C 04146 Peroxisome [PATH:ko04146]	AGPS, agpS; alkyldihydroxyacetonephosphate synthase [EC:2.5.1.26]
K00805	25.8822	1.413	21.9184	1.34081	30.8518	1.48928	A09100 Metabolism	B 09109 Metabolism of terpenoids and polyketides	C 00900 Terpenoid backbone biosynthesis [PATH:ko00900]	hepST; heptaprenyl diphosphate synthase [EC:2.5.1.30]
K00805	25.8822	1.413	21.9184	1.34081	30.8518	1.48928	A09180 Brite Hierarchies	B 09181 Protein families: metabolism	C 01006 Prenyltransferases [BR:ko01006]	hepST; heptaprenyl diphosphate synthase [EC:2.5.1.30]
K00806	291843	5.46515	169632	5.22951	193736	5.28721	A09100 Metabolism	B 09109 Metabolism of terpenoids and polyketides	C 00900 Terpenoid backbone biosynthesis [PATH:ko00900]	uppS; undecaprenyl diphosphate synthase [EC:2.5.1.31]
K00806	291843	5.46515	169632	5.22951	193736	5.28721	A09180 Brite Hierarchies	B 09181 Protein families: metabolism	C 01006 Prenyltransferases [BR:ko01006]	uppS; undecaprenyl diphosphate synthase [EC:2.5.1.31]
K00808	154453	5.1888	89781.5	4.95319	102531	5.01085	A09100 Metabolism	B 09110 Biosynthesis of other secondary metabolites	C 00960 Tropane, piperidine and pyridine alkaloid biosynthesis [PATH:ko00960]	hss; homospermidine synthase [EC:2.5.1.44]
K00812	341819	5.5338	198668	5.29813	226902	5.35584	A09100 Metabolism	B 09105 Amino acid metabolism	C 00250 Alanine, aspartate and glutamate metabolism [PATH:ko00250]	aspB; aspartate aminotransferase [EC:2.6.1.1]
K00812	341819	5.5338	198668	5.29813	226902	5.35584	A09100 Metabolism	B 09105 Amino acid metabolism	C 00270 Cysteine and methionine metabolism [PATH:ko00270]	aspB; aspartate aminotransferase [EC:2.6.1.1]
K00812	341819	5.5338	198668	5.29813	226902	5.35584	A09100 Metabolism	B 09105 Amino acid metabolism	C 00220 Arginine biosynthesis [PATH:ko00220]	aspB; aspartate aminotransferase [EC:2.6.1.1]
K00812	341819	5.5338	198668	5.29813	226902	5.35584	A09100 Metabolism	B 09105 Amino acid metabolism	C 00330 Arginine and proline metabolism [PATH:ko00330]	aspB; aspartate aminotransferase [EC:2.6.1.1]
K00812	341819	5.5338	198668	5.29813	226902	5.35584	A09100 Metabolism	B 09105 Amino acid metabolism	C 00350 Tyrosine metabolism [PATH:ko00350]	aspB; aspartate aminotransferase [EC:2.6.1.1]
K00812	341819	5.5338	198668	5.29813	226902	5.35584	A09100 Metabolism	B 09105 Amino acid metabolism	C 00360 Phenylalanine metabolism [PATH:ko00360]	aspB; aspartate aminotransferase [EC:2.6.1.1]
K00812	341819	5.5338	198668	5.29813	226902	5.35584	A09100 Metabolism	B 09105 Amino acid metabolism	C 00400 Phenylalanine, tyrosine and tryptophan biosynthesis [PATH:ko00400]	aspB; aspartate aminotransferase [EC:2.6.1.1]
K00812	341819	5.5338	198668	5.29813	226902	5.35584	A09100 Metabolism	B 09110 Biosynthesis of other secondary metabolites	C 00950 Isoquinoline alkaloid biosynthesis [PATH:ko00950]	aspB; aspartate aminotransferase [EC:2.6.1.1]
K00812	341819	5.5338	198668	5.29813	226902	5.35584	A09100 Metabolism	B 09110 Biosynthesis of other secondary metabolites	C 00960 Tropane, piperidine and pyridine alkaloid biosynthesis [PATH:ko00960]	aspB; aspartate aminotransferase [EC:2.6.1.1]
K00812	341819	5.5338	198668	5.29813	226902	5.35584	A09100 Metabolism	B 09110 Biosynthesis of other secondary metabolites	C 00401 Novobiocin biosynthesis [PATH:ko00401]	aspB; aspartate aminotransferase [EC:2.6.1.1]
K00812	341819	5.5338	198668	5.29813	226902	5.35584	A09180 Brite Hierarchies	B 09181 Protein families: metabolism	C 01007 Amino acid related enzymes [BR:ko01007]	aspB; aspartate aminotransferase [EC:2.6.1.1]
K00817	330580	5.51928	192159	5.28366	219457	5.34135	A09100 Metabolism	B 09105 Amino acid metabolism	C 00340 Histidine metabolism [PATH:ko00340]	hisC; histidinol-phosphate aminotransferase [EC:2.6.1.9]	M00026 Histidine biosynthesis, PRPP => histidine [PATH:map00340 map01230 map01100 map01110]
K00817	330580	5.51928	192159	5.28366	219457	5.34135	A09100 Metabolism	B 09105 Amino acid metabolism	C 00350 Tyrosine metabolism [PATH:ko00350]	hisC; histidinol-phosphate aminotransferase [EC:2.6.1.9]	M00026 Histidine biosynthesis, PRPP => histidine [PATH:map00340 map01230 map01100 map01110]
K00817	330580	5.51928	192159	5.28366	219457	5.34135	A09100 Metabolism	B 09105 Amino acid metabolism	C 00360 Phenylalanine metabolism [PATH:ko00360]	hisC; histidinol-phosphate aminotransferase [EC:2.6.1.9]	M00026 Histidine biosynthesis, PRPP => histidine [PATH:map00340 map01230 map01100 map01110]
K00817	330580	5.51928	192159	5.28366	219457	5.34135	A09100 Metabolism	B 09105 Amino acid metabolism	C 00400 Phenylalanine, tyrosine and tryptophan biosynthesis [PATH:ko00400]	hisC; histidinol-phosphate aminotransferase [EC:2.6.1.9]	M00026 Histidine biosynthesis, PRPP => histidine [PATH:map00340 map01230 map01100 map01110]
K00817	330580	5.51928	192159	5.28366	219457	5.34135	A09100 Metabolism	B 09110 Biosynthesis of other secondary metabolites	C 00960 Tropane, piperidine and pyridine alkaloid biosynthesis [PATH:ko00960]	hisC; histidinol-phosphate aminotransferase [EC:2.6.1.9]	M00026 Histidine biosynthesis, PRPP => histidine [PATH:map00340 map01230 map01100 map01110]
K00817	330580	5.51928	192159	5.28366	219457	5.34135	A09100 Metabolism	B 09110 Biosynthesis of other secondary metabolites	C 00401 Novobiocin biosynthesis [PATH:ko00401]	hisC; histidinol-phosphate aminotransferase [EC:2.6.1.9]	M00026 Histidine biosynthesis, PRPP => histidine [PATH:map00340 map01230 map01100 map01110]
K00817	330580	5.51928	192159	5.28366	219457	5.34135	A09180 Brite Hierarchies	B 09181 Protein families: metabolism	C 01007 Amino acid related enzymes [BR:ko01007]	hisC; histidinol-phosphate aminotransferase [EC:2.6.1.9]	M00026 Histidine biosynthesis, PRPP => histidine [PATH:map00340 map01230 map01100 map01110]
K00818	67.3411	1.82828	54.23	1.73424	51.9465	1.71556	A09100 Metabolism	B 09105 Amino acid metabolism	C 00220 Arginine biosynthesis [PATH:ko00220]	E2.6.1.11, argD; acetylornithine aminotransferase [EC:2.6.1.11]	M00028 Ornithine biosynthesis, glutamate => ornithine [PATH:map00220 map01210 map01230 map01100]
K00818	67.3411	1.82828	54.23	1.73424	51.9465	1.71556	A09180 Brite Hierarchies	B 09181 Protein families: metabolism	C 01007 Amino acid related enzymes [BR:ko01007]	E2.6.1.11, argD; acetylornithine aminotransferase [EC:2.6.1.11]	M00028 Ornithine biosynthesis, glutamate => ornithine [PATH:map00220 map01210 map01230 map01100]
K00819	266028	5.42493	154627	5.18928	176622	5.24704	A09100 Metabolism	B 09105 Amino acid metabolism	C 00330 Arginine and proline metabolism [PATH:ko00330]	rocD, OAT; ornithine--oxo-acid transaminase [EC:2.6.1.13]
K00819	266028	5.42493	154627	5.18928	176622	5.24704	A09180 Brite Hierarchies	B 09181 Protein families: metabolism	C 01007 Amino acid related enzymes [BR:ko01007]	rocD, OAT; ornithine--oxo-acid transaminase [EC:2.6.1.13]
K00820	316231	5.5	183805	5.26436	209923	5.32206	A09100 Metabolism	B 09101 Carbohydrate metabolism	C 00520 Amino sugar and nucleotide sugar metabolism [PATH:ko00520]	glmS, GFPT; glucosamine---fructose-6-phosphate aminotransferase (isomerizing) [EC:2.6.1.16]
K00820	316231	5.5	183805	5.26436	209923	5.32206	A09100 Metabolism	B 09105 Amino acid metabolism	C 00250 Alanine, aspartate and glutamate metabolism [PATH:ko00250]	glmS, GFPT; glucosamine---fructose-6-phosphate aminotransferase (isomerizing) [EC:2.6.1.16]
K00820	316231	5.5	183805	5.26436	209923	5.32206	A09160 Human Diseases	B 09167 Endocrine and metabolic diseases	C 04931 Insulin resistance [PATH:ko04931]	glmS, GFPT; glucosamine---fructose-6-phosphate aminotransferase (isomerizing) [EC:2.6.1.16]
K00820	316231	5.5	183805	5.26436	209923	5.32206	A09180 Brite Hierarchies	B 09181 Protein families: metabolism	C 01002 Peptidases [BR:ko01002]	glmS, GFPT; glucosamine---fructose-6-phosphate aminotransferase (isomerizing) [EC:2.6.1.16]
K00821	606590	5.7829	352592	5.54727	402642	5.60492	A09100 Metabolism	B 09105 Amino acid metabolism	C 00300 Lysine biosynthesis [PATH:ko00300]	argD; acetylornithine/N-succinyldiaminopimelate aminotransferase [EC:2.6.1.11 2.6.1.17]	M00016 Lysine biosynthesis, succinyl-DAP pathway, aspartate => lysine [PATH:map00300 map01230 map01100]
K00821	606590	5.7829	352592	5.54727	402642	5.60492	A09100 Metabolism	B 09105 Amino acid metabolism	C 00220 Arginine biosynthesis [PATH:ko00220]	argD; acetylornithine/N-succinyldiaminopimelate aminotransferase [EC:2.6.1.11 2.6.1.17]	M00016 Lysine biosynthesis, succinyl-DAP pathway, aspartate => lysine [PATH:map00300 map01230 map01100]
K00821	606590	5.7829	352592	5.54727	402642	5.60492	A09180 Brite Hierarchies	B 09181 Protein families: metabolism	C 01007 Amino acid related enzymes [BR:ko01007]	argD; acetylornithine/N-succinyldiaminopimelate aminotransferase [EC:2.6.1.11 2.6.1.17]	M00016 Lysine biosynthesis, succinyl-DAP pathway, aspartate => lysine [PATH:map00300 map01230 map01100]
K00822	180275	5.25594	104801	5.02036	119664	5.07797	A09100 Metabolism	B 09101 Carbohydrate metabolism	C 00640 Propanoate metabolism [PATH:ko00640]	E2.6.1.18; beta-alanine--pyruvate transaminase [EC:2.6.1.18]
K00822	180275	5.25594	104801	5.02036	119664	5.07797	A09100 Metabolism	B 09105 Amino acid metabolism	C 00280 Valine, leucine and isoleucine degradation [PATH:ko00280]	E2.6.1.18; beta-alanine--pyruvate transaminase [EC:2.6.1.18]
K00822	180275	5.25594	104801	5.02036	119664	5.07797	A09100 Metabolism	B 09106 Metabolism of other amino acids	C 00410 beta-Alanine metabolism [PATH:ko00410]	E2.6.1.18; beta-alanine--pyruvate transaminase [EC:2.6.1.18]
K00822	180275	5.25594	104801	5.02036	119664	5.07797	A09180 Brite Hierarchies	B 09181 Protein families: metabolism	C 01007 Amino acid related enzymes [BR:ko01007]	E2.6.1.18; beta-alanine--pyruvate transaminase [EC:2.6.1.18]
K00823	24.5051	1.38926	15	1.17609	23.1748	1.36502	A09100 Metabolism	B 09101 Carbohydrate metabolism	C 00640 Propanoate metabolism [PATH:ko00640]	puuE; 4-aminobutyrate aminotransferase [EC:2.6.1.19]	M00027 GABA (gamma-Aminobutyrate) shunt [PATH:map00250 map00650 map01100]
K00823	24.5051	1.38926	15	1.17609	23.1748	1.36502	A09100 Metabolism	B 09101 Carbohydrate metabolism	C 00650 Butanoate metabolism [PATH:ko00650]	puuE; 4-aminobutyrate aminotransferase [EC:2.6.1.19]	M00027 GABA (gamma-Aminobutyrate) shunt [PATH:map00250 map00650 map01100]
K00823	24.5051	1.38926	15	1.17609	23.1748	1.36502	A09100 Metabolism	B 09105 Amino acid metabolism	C 00250 Alanine, aspartate and glutamate metabolism [PATH:ko00250]	puuE; 4-aminobutyrate aminotransferase [EC:2.6.1.19]	M00027 GABA (gamma-Aminobutyrate) shunt [PATH:map00250 map00650 map01100]
K00823	24.5051	1.38926	15	1.17609	23.1748	1.36502	A09100 Metabolism	B 09106 Metabolism of other amino acids	C 00410 beta-Alanine metabolism [PATH:ko00410]	puuE; 4-aminobutyrate aminotransferase [EC:2.6.1.19]	M00027 GABA (gamma-Aminobutyrate) shunt [PATH:map00250 map00650 map01100]
K00823	24.5051	1.38926	15	1.17609	23.1748	1.36502	A09180 Brite Hierarchies	B 09181 Protein families: metabolism	C 01007 Amino acid related enzymes [BR:ko01007]	puuE; 4-aminobutyrate aminotransferase [EC:2.6.1.19]	M00027 GABA (gamma-Aminobutyrate) shunt [PATH:map00250 map00650 map01100]
K00824	154453	5.1888	89781.5	4.95319	102531	5.01085	A09100 Metabolism	B 09105 Amino acid metabolism	C 00310 Lysine degradation [PATH:ko00310]	dat; D-alanine transaminase [EC:2.6.1.21]
K00824	154453	5.1888	89781.5	4.95319	102531	5.01085	A09100 Metabolism	B 09105 Amino acid metabolism	C 00330 Arginine and proline metabolism [PATH:ko00330]	dat; D-alanine transaminase [EC:2.6.1.21]
K00824	154453	5.1888	89781.5	4.95319	102531	5.01085	A09100 Metabolism	B 09105 Amino acid metabolism	C 00360 Phenylalanine metabolism [PATH:ko00360]	dat; D-alanine transaminase [EC:2.6.1.21]
K00824	154453	5.1888	89781.5	4.95319	102531	5.01085	A09100 Metabolism	B 09106 Metabolism of other amino acids	C 00472 D-Arginine and D-ornithine metabolism [PATH:ko00472]	dat; D-alanine transaminase [EC:2.6.1.21]
K00824	154453	5.1888	89781.5	4.95319	102531	5.01085	A09100 Metabolism	B 09106 Metabolism of other amino acids	C 00473 D-Alanine metabolism [PATH:ko00473]	dat; D-alanine transaminase [EC:2.6.1.21]
K00824	154453	5.1888	89781.5	4.95319	102531	5.01085	A09180 Brite Hierarchies	B 09181 Protein families: metabolism	C 01007 Amino acid related enzymes [BR:ko01007]	dat; D-alanine transaminase [EC:2.6.1.21]
K00826	307605	5.48799	178801	5.25237	204202	5.31006	A09100 Metabolism	B 09105 Amino acid metabolism	C 00270 Cysteine and methionine metabolism [PATH:ko00270]	E2.6.1.42, ilvE; branched-chain amino acid aminotransferase [EC:2.6.1.42]	M00019 Valine/isoleucine biosynthesis, pyruvate => valine / 2-oxobutanoate => isoleucine [PATH:map00290 map00770 map01210 map01230 map01100 map01110]
K00826	307605	5.48799	178801	5.25237	204202	5.31006	A09100 Metabolism	B 09105 Amino acid metabolism	C 00280 Valine, leucine and isoleucine degradation [PATH:ko00280]	E2.6.1.42, ilvE; branched-chain amino acid aminotransferase [EC:2.6.1.42]	M00019 Valine/isoleucine biosynthesis, pyruvate => valine / 2-oxobutanoate => isoleucine [PATH:map00290 map00770 map01210 map01230 map01100 map01110]
K00826	307605	5.48799	178801	5.25237	204202	5.31006	A09100 Metabolism	B 09105 Amino acid metabolism	C 00290 Valine, leucine and isoleucine biosynthesis [PATH:ko00290]	E2.6.1.42, ilvE; branched-chain amino acid aminotransferase [EC:2.6.1.42]	M00019 Valine/isoleucine biosynthesis, pyruvate => valine / 2-oxobutanoate => isoleucine [PATH:map00290 map00770 map01210 map01230 map01100 map01110]
K00826	307605	5.48799	178801	5.25237	204202	5.31006	A09100 Metabolism	B 09108 Metabolism of cofactors and vitamins	C 00770 Pantothenate and CoA biosynthesis [PATH:ko00770]	E2.6.1.42, ilvE; branched-chain amino acid aminotransferase [EC:2.6.1.42]	M00019 Valine/isoleucine biosynthesis, pyruvate => valine / 2-oxobutanoate => isoleucine [PATH:map00290 map00770 map01210 map01230 map01100 map01110]
K00826	307605	5.48799	178801	5.25237	204202	5.31006	A09180 Brite Hierarchies	B 09181 Protein families: metabolism	C 01007 Amino acid related enzymes [BR:ko01007]	E2.6.1.42, ilvE; branched-chain amino acid aminotransferase [EC:2.6.1.42]	M00019 Valine/isoleucine biosynthesis, pyruvate => valine / 2-oxobutanoate => isoleucine [PATH:map00290 map00770 map01210 map01230 map01100 map01110]
K00827	50.57	1.70389	40.91	1.61183	28.98	1.4621	A09100 Metabolism	B 09105 Amino acid metabolism	C 00250 Alanine, aspartate and glutamate metabolism [PATH:ko00250]	AGXT2; alanine-glyoxylate transaminase / (R)-3-amino-2-methylpropionate-pyruvate transaminase [EC:2.6.1.44 2.6.1.40]
K00827	50.57	1.70389	40.91	1.61183	28.98	1.4621	A09100 Metabolism	B 09105 Amino acid metabolism	C 00260 Glycine, serine and threonine metabolism [PATH:ko00260]	AGXT2; alanine-glyoxylate transaminase / (R)-3-amino-2-methylpropionate-pyruvate transaminase [EC:2.6.1.44 2.6.1.40]
K00827	50.57	1.70389	40.91	1.61183	28.98	1.4621	A09100 Metabolism	B 09105 Amino acid metabolism	C 00270 Cysteine and methionine metabolism [PATH:ko00270]	AGXT2; alanine-glyoxylate transaminase / (R)-3-amino-2-methylpropionate-pyruvate transaminase [EC:2.6.1.44 2.6.1.40]
K00827	50.57	1.70389	40.91	1.61183	28.98	1.4621	A09100 Metabolism	B 09105 Amino acid metabolism	C 00280 Valine, leucine and isoleucine degradation [PATH:ko00280]	AGXT2; alanine-glyoxylate transaminase / (R)-3-amino-2-methylpropionate-pyruvate transaminase [EC:2.6.1.44 2.6.1.40]
K00827	50.57	1.70389	40.91	1.61183	28.98	1.4621	A09180 Brite Hierarchies	B 09181 Protein families: metabolism	C 01007 Amino acid related enzymes [BR:ko01007]	AGXT2; alanine-glyoxylate transaminase / (R)-3-amino-2-methylpropionate-pyruvate transaminase [EC:2.6.1.44 2.6.1.40]
K00830	1.24422e+06	6.0949	723224	5.85927	825942	5.91695	A09100 Metabolism	B 09101 Carbohydrate metabolism	C 00630 Glyoxylate and dicarboxylate metabolism [PATH:ko00630]	AGXT; alanine-glyoxylate transaminase / serine-glyoxylate transaminase / serine-pyruvate transaminase [EC:2.6.1.44 2.6.1.45 2.6.1.51]	M00532 Photorespiration [PATH:map00630 map01200 map01100 map01110]
K00830	1.24422e+06	6.0949	723224	5.85927	825942	5.91695	A09100 Metabolism	B 09102 Energy metabolism	C 00680 Methane metabolism [PATH:ko00680]	AGXT; alanine-glyoxylate transaminase / serine-glyoxylate transaminase / serine-pyruvate transaminase [EC:2.6.1.44 2.6.1.45 2.6.1.51]	M00532 Photorespiration [PATH:map00630 map01200 map01100 map01110]
K00830	1.24422e+06	6.0949	723224	5.85927	825942	5.91695	A09100 Metabolism	B 09105 Amino acid metabolism	C 00250 Alanine, aspartate and glutamate metabolism [PATH:ko00250]	AGXT; alanine-glyoxylate transaminase / serine-glyoxylate transaminase / serine-pyruvate transaminase [EC:2.6.1.44 2.6.1.45 2.6.1.51]	M00532 Photorespiration [PATH:map00630 map01200 map01100 map01110]
K00830	1.24422e+06	6.0949	723224	5.85927	825942	5.91695	A09100 Metabolism	B 09105 Amino acid metabolism	C 00260 Glycine, serine and threonine metabolism [PATH:ko00260]	AGXT; alanine-glyoxylate transaminase / serine-glyoxylate transaminase / serine-pyruvate transaminase [EC:2.6.1.44 2.6.1.45 2.6.1.51]	M00532 Photorespiration [PATH:map00630 map01200 map01100 map01110]
K00830	1.24422e+06	6.0949	723224	5.85927	825942	5.91695	A09140 Cellular Processes	B 09141 Transport and catabolism	C 04146 Peroxisome [PATH:ko04146]	AGXT; alanine-glyoxylate transaminase / serine-glyoxylate transaminase / serine-pyruvate transaminase [EC:2.6.1.44 2.6.1.45 2.6.1.51]	M00532 Photorespiration [PATH:map00630 map01200 map01100 map01110]
K00830	1.24422e+06	6.0949	723224	5.85927	825942	5.91695	A09180 Brite Hierarchies	B 09181 Protein families: metabolism	C 01007 Amino acid related enzymes [BR:ko01007]	AGXT; alanine-glyoxylate transaminase / serine-glyoxylate transaminase / serine-pyruvate transaminase [EC:2.6.1.44 2.6.1.45 2.6.1.51]	M00532 Photorespiration [PATH:map00630 map01200 map01100 map01110]
K00831	154553	5.18908	89843.9	4.95349	102594	5.01112	A09100 Metabolism	B 09102 Energy metabolism	C 00680 Methane metabolism [PATH:ko00680]	serC, PSAT1; phosphoserine aminotransferase [EC:2.6.1.52]	M00020 Serine biosynthesis, glycerate-3P => serine [PATH:map00260 map00680 map01200 map01230 map01100]
K00831	154553	5.18908	89843.9	4.95349	102594	5.01112	A09100 Metabolism	B 09105 Amino acid metabolism	C 00260 Glycine, serine and threonine metabolism [PATH:ko00260]	serC, PSAT1; phosphoserine aminotransferase [EC:2.6.1.52]	M00020 Serine biosynthesis, glycerate-3P => serine [PATH:map00260 map00680 map01200 map01230 map01100]
K00831	154553	5.18908	89843.9	4.95349	102594	5.01112	A09100 Metabolism	B 09108 Metabolism of cofactors and vitamins	C 00750 Vitamin B6 metabolism [PATH:ko00750]	serC, PSAT1; phosphoserine aminotransferase [EC:2.6.1.52]	M00020 Serine biosynthesis, glycerate-3P => serine [PATH:map00260 map00680 map01200 map01230 map01100]
K00831	154553	5.18908	89843.9	4.95349	102594	5.01112	A09180 Brite Hierarchies	B 09181 Protein families: metabolism	C 01007 Amino acid related enzymes [BR:ko01007]	serC, PSAT1; phosphoserine aminotransferase [EC:2.6.1.52]	M00020 Serine biosynthesis, glycerate-3P => serine [PATH:map00260 map00680 map01200 map01230 map01100]
K00832	118.922	2.07526	87.0087	1.93956	67.579	1.82981	A09100 Metabolism	B 09105 Amino acid metabolism	C 00270 Cysteine and methionine metabolism [PATH:ko00270]	tyrB; aromatic-amino-acid transaminase [EC:2.6.1.57]	M00034 Methionine salvage pathway [PATH:map00270 map01100]
K00832	118.922	2.07526	87.0087	1.93956	67.579	1.82981	A09100 Metabolism	B 09105 Amino acid metabolism	C 00350 Tyrosine metabolism [PATH:ko00350]	tyrB; aromatic-amino-acid transaminase [EC:2.6.1.57]	M00034 Methionine salvage pathway [PATH:map00270 map01100]
K00832	118.922	2.07526	87.0087	1.93956	67.579	1.82981	A09100 Metabolism	B 09105 Amino acid metabolism	C 00360 Phenylalanine metabolism [PATH:ko00360]	tyrB; aromatic-amino-acid transaminase [EC:2.6.1.57]	M00034 Methionine salvage pathway [PATH:map00270 map01100]
K00832	118.922	2.07526	87.0087	1.93956	67.579	1.82981	A09100 Metabolism	B 09105 Amino acid metabolism	C 00400 Phenylalanine, tyrosine and tryptophan biosynthesis [PATH:ko00400]	tyrB; aromatic-amino-acid transaminase [EC:2.6.1.57]	M00034 Methionine salvage pathway [PATH:map00270 map01100]
K00832	118.922	2.07526	87.0087	1.93956	67.579	1.82981	A09100 Metabolism	B 09110 Biosynthesis of other secondary metabolites	C 00950 Isoquinoline alkaloid biosynthesis [PATH:ko00950]	tyrB; aromatic-amino-acid transaminase [EC:2.6.1.57]	M00034 Methionine salvage pathway [PATH:map00270 map01100]
K00832	118.922	2.07526	87.0087	1.93956	67.579	1.82981	A09100 Metabolism	B 09110 Biosynthesis of other secondary metabolites	C 00960 Tropane, piperidine and pyridine alkaloid biosynthesis [PATH:ko00960]	tyrB; aromatic-amino-acid transaminase [EC:2.6.1.57]	M00034 Methionine salvage pathway [PATH:map00270 map01100]
K00832	118.922	2.07526	87.0087	1.93956	67.579	1.82981	A09100 Metabolism	B 09110 Biosynthesis of other secondary metabolites	C 00401 Novobiocin biosynthesis [PATH:ko00401]	tyrB; aromatic-amino-acid transaminase [EC:2.6.1.57]	M00034 Methionine salvage pathway [PATH:map00270 map01100]
K00832	118.922	2.07526	87.0087	1.93956	67.579	1.82981	A09180 Brite Hierarchies	B 09181 Protein families: metabolism	C 01007 Amino acid related enzymes [BR:ko01007]	tyrB; aromatic-amino-acid transaminase [EC:2.6.1.57]	M00034 Methionine salvage pathway [PATH:map00270 map01100]
K00833	154547	5.18906	89842.6	4.95348	102593	5.01112	A09100 Metabolism	B 09108 Metabolism of cofactors and vitamins	C 00780 Biotin metabolism [PATH:ko00780]	bioA; adenosylmethionine---8-amino-7-oxononanoate aminotransferase [EC:2.6.1.62]	M00123 Biotin biosynthesis, pimeloyl-ACP/CoA => biotin [PATH:map00780 map01100]
K00833	154547	5.18906	89842.6	4.95348	102593	5.01112	A09180 Brite Hierarchies	B 09181 Protein families: metabolism	C 01007 Amino acid related enzymes [BR:ko01007]	bioA; adenosylmethionine---8-amino-7-oxononanoate aminotransferase [EC:2.6.1.62]	M00123 Biotin biosynthesis, pimeloyl-ACP/CoA => biotin [PATH:map00780 map01100]
K00836	110.807	2.04457	74.8716	1.87432	84.0012	1.92429	A09100 Metabolism	B 09105 Amino acid metabolism	C 00260 Glycine, serine and threonine metabolism [PATH:ko00260]	ectB, dat; diaminobutyrate-2-oxoglutarate transaminase [EC:2.6.1.76]	M00033 Ectoine biosynthesis, aspartate => ectoine [PATH:map00260 map01210 map01230 map01100 map01120]
K00836	110.807	2.04457	74.8716	1.87432	84.0012	1.92429	A09180 Brite Hierarchies	B 09181 Protein families: metabolism	C 01007 Amino acid related enzymes [BR:ko01007]	ectB, dat; diaminobutyrate-2-oxoglutarate transaminase [EC:2.6.1.76]	M00033 Ectoine biosynthesis, aspartate => ectoine [PATH:map00260 map01210 map01230 map01100 map01120]
K00841	1.04	0.0170333	1.9	0.278754	3.46	0.539076	A09100 Metabolism	B 09105 Amino acid metabolism	C 00300 Lysine biosynthesis [PATH:ko00300]	patA; aminotransferase [EC:2.6.1.-]	M00525 Lysine biosynthesis, acetyl-DAP pathway, aspartate => lysine [PATH:map00300 map01230 map01100]
K00841	1.04	0.0170333	1.9	0.278754	3.46	0.539076	A09180 Brite Hierarchies	B 09181 Protein families: metabolism	C 01007 Amino acid related enzymes [BR:ko01007]	patA; aminotransferase [EC:2.6.1.-]	M00525 Lysine biosynthesis, acetyl-DAP pathway, aspartate => lysine [PATH:map00300 map01230 map01100]
K00845	154614	5.18925	89854.2	4.95354	102669	5.01144	A09100 Metabolism	B 09101 Carbohydrate metabolism	C 00010 Glycolysis / Gluconeogenesis [PATH:ko00010]	glk; glucokinase [EC:2.7.1.2]	M00001 Glycolysis (Embden-Meyerhof pathway), glucose => pyruvate [PATH:map00010 map01200 map01100]
K00845	154614	5.18925	89854.2	4.95354	102669	5.01144	A09100 Metabolism	B 09101 Carbohydrate metabolism	C 00052 Galactose metabolism [PATH:ko00052]	glk; glucokinase [EC:2.7.1.2]	M00001 Glycolysis (Embden-Meyerhof pathway), glucose => pyruvate [PATH:map00010 map01200 map01100]
K00845	154614	5.18925	89854.2	4.95354	102669	5.01144	A09100 Metabolism	B 09101 Carbohydrate metabolism	C 00500 Starch and sucrose metabolism [PATH:ko00500]	glk; glucokinase [EC:2.7.1.2]	M00001 Glycolysis (Embden-Meyerhof pathway), glucose => pyruvate [PATH:map00010 map01200 map01100]
K00845	154614	5.18925	89854.2	4.95354	102669	5.01144	A09100 Metabolism	B 09101 Carbohydrate metabolism	C 00520 Amino sugar and nucleotide sugar metabolism [PATH:ko00520]	glk; glucokinase [EC:2.7.1.2]	M00001 Glycolysis (Embden-Meyerhof pathway), glucose => pyruvate [PATH:map00010 map01200 map01100]
K00845	154614	5.18925	89854.2	4.95354	102669	5.01144	A09100 Metabolism	B 09110 Biosynthesis of other secondary metabolites	C 00521 Streptomycin biosynthesis [PATH:ko00521]	glk; glucokinase [EC:2.7.1.2]	M00001 Glycolysis (Embden-Meyerhof pathway), glucose => pyruvate [PATH:map00010 map01200 map01100]
K00845	154614	5.18925	89854.2	4.95354	102669	5.01144	A09100 Metabolism	B 09110 Biosynthesis of other secondary metabolites	C 00524 Neomycin, kanamycin and gentamicin biosynthesis [PATH:ko00524]	glk; glucokinase [EC:2.7.1.2]	M00001 Glycolysis (Embden-Meyerhof pathway), glucose => pyruvate [PATH:map00010 map01200 map01100]
K00847	154564	5.18911	89826.5	4.9534	102602	5.01115	A09100 Metabolism	B 09101 Carbohydrate metabolism	C 00051 Fructose and mannose metabolism [PATH:ko00051]	E2.7.1.4, scrK; fructokinase [EC:2.7.1.4]
K00847	154564	5.18911	89826.5	4.9534	102602	5.01115	A09100 Metabolism	B 09101 Carbohydrate metabolism	C 00500 Starch and sucrose metabolism [PATH:ko00500]	E2.7.1.4, scrK; fructokinase [EC:2.7.1.4]
K00847	154564	5.18911	89826.5	4.9534	102602	5.01115	A09100 Metabolism	B 09101 Carbohydrate metabolism	C 00520 Amino sugar and nucleotide sugar metabolism [PATH:ko00520]	E2.7.1.4, scrK; fructokinase [EC:2.7.1.4]
K00848	18.67	1.27114	7.5	0.875061	19.39	1.28758	A09100 Metabolism	B 09101 Carbohydrate metabolism	C 00040 Pentose and glucuronate interconversions [PATH:ko00040]	rhaB; rhamnulokinase [EC:2.7.1.5]
K00848	18.67	1.27114	7.5	0.875061	19.39	1.28758	A09100 Metabolism	B 09101 Carbohydrate metabolism	C 00051 Fructose and mannose metabolism [PATH:ko00051]	rhaB; rhamnulokinase [EC:2.7.1.5]
K00849	17.3819	1.2401	13.32	1.1245	24.131	1.38258	A09100 Metabolism	B 09101 Carbohydrate metabolism	C 00052 Galactose metabolism [PATH:ko00052]	galK; galactokinase [EC:2.7.1.6]	M00632 Galactose degradation, Leloir pathway, galactose => alpha-D-glucose-1P [PATH:map00052 map01100]
K00849	17.3819	1.2401	13.32	1.1245	24.131	1.38258	A09100 Metabolism	B 09101 Carbohydrate metabolism	C 00520 Amino sugar and nucleotide sugar metabolism [PATH:ko00520]	galK; galactokinase [EC:2.7.1.6]	M00632 Galactose degradation, Leloir pathway, galactose => alpha-D-glucose-1P [PATH:map00052 map01100]
K00849	17.3819	1.2401	13.32	1.1245	24.131	1.38258	A09180 Brite Hierarchies	B 09183 Protein families: signaling and cellular processes	C 04147 Exosome [BR:ko04147]	galK; galactokinase [EC:2.7.1.6]	M00632 Galactose degradation, Leloir pathway, galactose => alpha-D-glucose-1P [PATH:map00052 map01100]
K00850	49.7014	1.69637	33.71	1.52776	64.705	1.81094	A09100 Metabolism	B 09101 Carbohydrate metabolism	C 00010 Glycolysis / Gluconeogenesis [PATH:ko00010]	pfkA, PFK; 6-phosphofructokinase 1 [EC:2.7.1.11]	M00001 Glycolysis (Embden-Meyerhof pathway), glucose => pyruvate [PATH:map00010 map01200 map01100]
K00850	49.7014	1.69637	33.71	1.52776	64.705	1.81094	A09100 Metabolism	B 09101 Carbohydrate metabolism	C 00030 Pentose phosphate pathway [PATH:ko00030]	pfkA, PFK; 6-phosphofructokinase 1 [EC:2.7.1.11]	M00001 Glycolysis (Embden-Meyerhof pathway), glucose => pyruvate [PATH:map00010 map01200 map01100]
K00850	49.7014	1.69637	33.71	1.52776	64.705	1.81094	A09100 Metabolism	B 09101 Carbohydrate metabolism	C 00051 Fructose and mannose metabolism [PATH:ko00051]	pfkA, PFK; 6-phosphofructokinase 1 [EC:2.7.1.11]	M00001 Glycolysis (Embden-Meyerhof pathway), glucose => pyruvate [PATH:map00010 map01200 map01100]
K00850	49.7014	1.69637	33.71	1.52776	64.705	1.81094	A09100 Metabolism	B 09101 Carbohydrate metabolism	C 00052 Galactose metabolism [PATH:ko00052]	pfkA, PFK; 6-phosphofructokinase 1 [EC:2.7.1.11]	M00001 Glycolysis (Embden-Meyerhof pathway), glucose => pyruvate [PATH:map00010 map01200 map01100]
K00850	49.7014	1.69637	33.71	1.52776	64.705	1.81094	A09100 Metabolism	B 09102 Energy metabolism	C 00680 Methane metabolism [PATH:ko00680]	pfkA, PFK; 6-phosphofructokinase 1 [EC:2.7.1.11]	M00001 Glycolysis (Embden-Meyerhof pathway), glucose => pyruvate [PATH:map00010 map01200 map01100]
K00850	49.7014	1.69637	33.71	1.52776	64.705	1.81094	A09120 Genetic Information Processing	B 09123 Folding, sorting and degradation	C 03018 RNA degradation [PATH:ko03018]	pfkA, PFK; 6-phosphofructokinase 1 [EC:2.7.1.11]	M00001 Glycolysis (Embden-Meyerhof pathway), glucose => pyruvate [PATH:map00010 map01200 map01100]
K00850	49.7014	1.69637	33.71	1.52776	64.705	1.81094	A09130 Environmental Information Processing	B 09132 Signal transduction	C 04152 AMPK signaling pathway [PATH:ko04152]	pfkA, PFK; 6-phosphofructokinase 1 [EC:2.7.1.11]	M00001 Glycolysis (Embden-Meyerhof pathway), glucose => pyruvate [PATH:map00010 map01200 map01100]
K00850	49.7014	1.69637	33.71	1.52776	64.705	1.81094	A09160 Human Diseases	B 09161 Cancers: Overview	C 05230 Central carbon metabolism in cancer [PATH:ko05230]	pfkA, PFK; 6-phosphofructokinase 1 [EC:2.7.1.11]	M00001 Glycolysis (Embden-Meyerhof pathway), glucose => pyruvate [PATH:map00010 map01200 map01100]
K00850	49.7014	1.69637	33.71	1.52776	64.705	1.81094	A09180 Brite Hierarchies	B 09181 Protein families: metabolism	C 01009 Protein phosphatases and associated proteins [BR:ko01009]	pfkA, PFK; 6-phosphofructokinase 1 [EC:2.7.1.11]	M00001 Glycolysis (Embden-Meyerhof pathway), glucose => pyruvate [PATH:map00010 map01200 map01100]
K00850	49.7014	1.69637	33.71	1.52776	64.705	1.81094	A09180 Brite Hierarchies	B 09182 Protein families: genetic information processing	C 03019 Messenger RNA biogenesis [BR:ko03019]	pfkA, PFK; 6-phosphofructokinase 1 [EC:2.7.1.11]	M00001 Glycolysis (Embden-Meyerhof pathway), glucose => pyruvate [PATH:map00010 map01200 map01100]
K00851	154552	5.18907	89822.3	4.95338	102592	5.01111	A09100 Metabolism	B 09101 Carbohydrate metabolism	C 00030 Pentose phosphate pathway [PATH:ko00030]	E2.7.1.12, gntK, idnK; gluconokinase [EC:2.7.1.12]
K00852	274688	5.43884	159658	5.20319	182346	5.2609	A09100 Metabolism	B 09101 Carbohydrate metabolism	C 00030 Pentose phosphate pathway [PATH:ko00030]	rbsK, RBKS; ribokinase [EC:2.7.1.15]
K00853	6.85	0.835691	7.5	0.875061	0	#NUM!	A09100 Metabolism	B 09101 Carbohydrate metabolism	C 00040 Pentose and glucuronate interconversions [PATH:ko00040]	araB; L-ribulokinase [EC:2.7.1.16]
K00854	228944	5.35973	133086	5.12413	151993	5.18182	A09100 Metabolism	B 09101 Carbohydrate metabolism	C 00040 Pentose and glucuronate interconversions [PATH:ko00040]	xylB, XYLB; xylulokinase [EC:2.7.1.17]	M00014 Glucuronate pathway (uronate pathway) [PATH:map00040 map01100]
K00855	154452	5.18879	89767.5	4.95312	102531	5.01085	A09100 Metabolism	B 09102 Energy metabolism	C 00710 Carbon fixation in photosynthetic organisms [PATH:ko00710]	PRK, prkB; phosphoribulokinase [EC:2.7.1.19]	M00165 Reductive pentose phosphate cycle (Calvin cycle) [PATH:map00710 map01200 map01100 map01120]
K00856	31.5573	1.4991	18.0763	1.25711	33.8397	1.52943	A09100 Metabolism	B 09104 Nucleotide metabolism	C 00230 Purine metabolism [PATH:ko00230]	E2.7.1.20, ADK; adenosine kinase [EC:2.7.1.20]
K00857	44.99	1.65312	15.79	1.19838	33.32	1.5227	A09100 Metabolism	B 09104 Nucleotide metabolism	C 00240 Pyrimidine metabolism [PATH:ko00240]	tdk, TK; thymidine kinase [EC:2.7.1.21]
K00857	44.99	1.65312	15.79	1.19838	33.32	1.5227	A09100 Metabolism	B 09111 Xenobiotics biodegradation and metabolism	C 00983 Drug metabolism - other enzymes [PATH:ko00983]	tdk, TK; thymidine kinase [EC:2.7.1.21]
K00858	154556	5.18909	89847.8	4.95351	102601	5.01115	A09100 Metabolism	B 09108 Metabolism of cofactors and vitamins	C 00760 Nicotinate and nicotinamide metabolism [PATH:ko00760]	ppnK, NADK; NAD+ kinase [EC:2.7.1.23]
K00859	154550	5.18907	89842.2	4.95348	102593	5.01112	A09100 Metabolism	B 09108 Metabolism of cofactors and vitamins	C 00770 Pantothenate and CoA biosynthesis [PATH:ko00770]	coaE; dephospho-CoA kinase [EC:2.7.1.24]	M00120 Coenzyme A biosynthesis, pantothenate => CoA [PATH:map00770 map01100]
K00860	85.2215	1.93055	59.6287	1.77546	68.0262	1.83268	A09100 Metabolism	B 09102 Energy metabolism	C 00920 Sulfur metabolism [PATH:ko00920]	cysC; adenylylsulfate kinase [EC:2.7.1.25]	M00176 Assimilatory sulfate reduction, sulfate => H2S [PATH:map00920 map01100 map01120]
K00860	85.2215	1.93055	59.6287	1.77546	68.0262	1.83268	A09100 Metabolism	B 09104 Nucleotide metabolism	C 00230 Purine metabolism [PATH:ko00230]	cysC; adenylylsulfate kinase [EC:2.7.1.25]	M00176 Assimilatory sulfate reduction, sulfate => H2S [PATH:map00920 map01100 map01120]
K00863	3.75	0.574031	0	#NUM!	1.6	0.20412	A09100 Metabolism	B 09101 Carbohydrate metabolism	C 00051 Fructose and mannose metabolism [PATH:ko00051]	DAK, TKFC; triose/dihydroxyacetone kinase / FAD-AMP lyase (cyclizing) [EC:2.7.1.28 2.7.1.29 4.6.1.15]	M00344 Formaldehyde assimilation, xylulose monophosphate pathway [PATH:map00680 map01200 map01120]
K00863	3.75	0.574031	0	#NUM!	1.6	0.20412	A09100 Metabolism	B 09102 Energy metabolism	C 00680 Methane metabolism [PATH:ko00680]	DAK, TKFC; triose/dihydroxyacetone kinase / FAD-AMP lyase (cyclizing) [EC:2.7.1.28 2.7.1.29 4.6.1.15]	M00344 Formaldehyde assimilation, xylulose monophosphate pathway [PATH:map00680 map01200 map01120]
K00863	3.75	0.574031	0	#NUM!	1.6	0.20412	A09100 Metabolism	B 09103 Lipid metabolism	C 00561 Glycerolipid metabolism [PATH:ko00561]	DAK, TKFC; triose/dihydroxyacetone kinase / FAD-AMP lyase (cyclizing) [EC:2.7.1.28 2.7.1.29 4.6.1.15]	M00344 Formaldehyde assimilation, xylulose monophosphate pathway [PATH:map00680 map01200 map01120]
K00863	3.75	0.574031	0	#NUM!	1.6	0.20412	A09150 Organismal Systems	B 09151 Immune system	C 04622 RIG-I-like receptor signaling pathway [PATH:ko04622]	DAK, TKFC; triose/dihydroxyacetone kinase / FAD-AMP lyase (cyclizing) [EC:2.7.1.28 2.7.1.29 4.6.1.15]	M00344 Formaldehyde assimilation, xylulose monophosphate pathway [PATH:map00680 map01200 map01120]
K00864	157463	5.19718	91537.6	4.9616	104530	5.01924	A09100 Metabolism	B 09103 Lipid metabolism	C 00561 Glycerolipid metabolism [PATH:ko00561]	glpK, GK; glycerol kinase [EC:2.7.1.30]
K00864	157463	5.19718	91537.6	4.9616	104530	5.01924	A09150 Organismal Systems	B 09152 Endocrine system	C 03320 PPAR signaling pathway [PATH:ko03320]	glpK, GK; glycerol kinase [EC:2.7.1.30]
K00864	157463	5.19718	91537.6	4.9616	104530	5.01924	A09150 Organismal Systems	B 09159 Environmental adaptation	C 04626 Plant-pathogen interaction [PATH:ko04626]	glpK, GK; glycerol kinase [EC:2.7.1.30]
K00864	157463	5.19718	91537.6	4.9616	104530	5.01924	A09180 Brite Hierarchies	B 09183 Protein families: signaling and cellular processes	C 04147 Exosome [BR:ko04147]	glpK, GK; glycerol kinase [EC:2.7.1.30]
K00865	71.6849	1.85543	54.23	1.73424	54.5085	1.73646	A09100 Metabolism	B 09101 Carbohydrate metabolism	C 00630 Glyoxylate and dicarboxylate metabolism [PATH:ko00630]	glxK, garK; glycerate 2-kinase [EC:2.7.1.165]
K00865	71.6849	1.85543	54.23	1.73424	54.5085	1.73646	A09100 Metabolism	B 09103 Lipid metabolism	C 00561 Glycerolipid metabolism [PATH:ko00561]	glxK, garK; glycerate 2-kinase [EC:2.7.1.165]
K00865	71.6849	1.85543	54.23	1.73424	54.5085	1.73646	A09100 Metabolism	B 09105 Amino acid metabolism	C 00260 Glycine, serine and threonine metabolism [PATH:ko00260]	glxK, garK; glycerate 2-kinase [EC:2.7.1.165]
K00867	165913	5.21988	96442.4	4.98427	110145	5.04196	A09100 Metabolism	B 09108 Metabolism of cofactors and vitamins	C 00770 Pantothenate and CoA biosynthesis [PATH:ko00770]	coaA; type I pantothenate kinase [EC:2.7.1.33]	M00120 Coenzyme A biosynthesis, pantothenate => CoA [PATH:map00770 map01100]
K00868	154507	5.18895	89808.4	4.95332	102560	5.01098	A09100 Metabolism	B 09108 Metabolism of cofactors and vitamins	C 00750 Vitamin B6 metabolism [PATH:ko00750]	pdxK, pdxY; pyridoxine kinase [EC:2.7.1.35]
K00869	3	0.477121	0	#NUM!	0	#NUM!	A09100 Metabolism	B 09109 Metabolism of terpenoids and polyketides	C 00900 Terpenoid backbone biosynthesis [PATH:ko00900]	E2.7.1.36, MVK, mvaK1; mevalonate kinase [EC:2.7.1.36]	M00095 C5 isoprenoid biosynthesis, mevalonate pathway [PATH:map00900 map01100 map01110]
K00869	3	0.477121	0	#NUM!	0	#NUM!	A09140 Cellular Processes	B 09141 Transport and catabolism	C 04146 Peroxisome [PATH:ko04146]	E2.7.1.36, MVK, mvaK1; mevalonate kinase [EC:2.7.1.36]	M00095 C5 isoprenoid biosynthesis, mevalonate pathway [PATH:map00900 map01100 map01110]
K00872	22.11	1.34459	13.32	1.1245	24.45	1.38828	A09100 Metabolism	B 09105 Amino acid metabolism	C 00260 Glycine, serine and threonine metabolism [PATH:ko00260]	thrB1; homoserine kinase [EC:2.7.1.39]	M00018 Threonine biosynthesis, aspartate => homoserine => threonine [PATH:map00260 map01230 map01100 map01110]
K00873	210381	5.32301	122305	5.08744	139666	5.14509	A09100 Metabolism	B 09101 Carbohydrate metabolism	C 00010 Glycolysis / Gluconeogenesis [PATH:ko00010]	PK, pyk; pyruvate kinase [EC:2.7.1.40]	M00001 Glycolysis (Embden-Meyerhof pathway), glucose => pyruvate [PATH:map00010 map01200 map01100]
K00873	210381	5.32301	122305	5.08744	139666	5.14509	A09100 Metabolism	B 09101 Carbohydrate metabolism	C 00620 Pyruvate metabolism [PATH:ko00620]	PK, pyk; pyruvate kinase [EC:2.7.1.40]	M00001 Glycolysis (Embden-Meyerhof pathway), glucose => pyruvate [PATH:map00010 map01200 map01100]
K00873	210381	5.32301	122305	5.08744	139666	5.14509	A09100 Metabolism	B 09104 Nucleotide metabolism	C 00230 Purine metabolism [PATH:ko00230]	PK, pyk; pyruvate kinase [EC:2.7.1.40]	M00001 Glycolysis (Embden-Meyerhof pathway), glucose => pyruvate [PATH:map00010 map01200 map01100]
K00873	210381	5.32301	122305	5.08744	139666	5.14509	A09150 Organismal Systems	B 09152 Endocrine system	C 04922 Glucagon signaling pathway [PATH:ko04922]	PK, pyk; pyruvate kinase [EC:2.7.1.40]	M00001 Glycolysis (Embden-Meyerhof pathway), glucose => pyruvate [PATH:map00010 map01200 map01100]
K00873	210381	5.32301	122305	5.08744	139666	5.14509	A09160 Human Diseases	B 09161 Cancers: Overview	C 05230 Central carbon metabolism in cancer [PATH:ko05230]	PK, pyk; pyruvate kinase [EC:2.7.1.40]	M00001 Glycolysis (Embden-Meyerhof pathway), glucose => pyruvate [PATH:map00010 map01200 map01100]
K00873	210381	5.32301	122305	5.08744	139666	5.14509	A09160 Human Diseases	B 09161 Cancers: Overview	C 05203 Viral carcinogenesis [PATH:ko05203]	PK, pyk; pyruvate kinase [EC:2.7.1.40]	M00001 Glycolysis (Embden-Meyerhof pathway), glucose => pyruvate [PATH:map00010 map01200 map01100]
K00873	210381	5.32301	122305	5.08744	139666	5.14509	A09160 Human Diseases	B 09167 Endocrine and metabolic diseases	C 04930 Type II diabetes mellitus [PATH:ko04930]	PK, pyk; pyruvate kinase [EC:2.7.1.40]	M00001 Glycolysis (Embden-Meyerhof pathway), glucose => pyruvate [PATH:map00010 map01200 map01100]
K00873	210381	5.32301	122305	5.08744	139666	5.14509	A09160 Human Diseases	B 09172 Infectious diseases: Viral	C 05165 Human papillomavirus infection [PATH:ko05165]	PK, pyk; pyruvate kinase [EC:2.7.1.40]	M00001 Glycolysis (Embden-Meyerhof pathway), glucose => pyruvate [PATH:map00010 map01200 map01100]
K00873	210381	5.32301	122305	5.08744	139666	5.14509	A09180 Brite Hierarchies	B 09182 Protein families: genetic information processing	C 04131 Membrane trafficking [BR:ko04131]	PK, pyk; pyruvate kinase [EC:2.7.1.40]	M00001 Glycolysis (Embden-Meyerhof pathway), glucose => pyruvate [PATH:map00010 map01200 map01100]
K00873	210381	5.32301	122305	5.08744	139666	5.14509	A09180 Brite Hierarchies	B 09183 Protein families: signaling and cellular processes	C 04147 Exosome [BR:ko04147]	PK, pyk; pyruvate kinase [EC:2.7.1.40]	M00001 Glycolysis (Embden-Meyerhof pathway), glucose => pyruvate [PATH:map00010 map01200 map01100]
K00874	154556	5.18909	89836.6	4.95345	102599	5.01114	A09100 Metabolism	B 09101 Carbohydrate metabolism	C 00030 Pentose phosphate pathway [PATH:ko00030]	kdgK; 2-dehydro-3-deoxygluconokinase [EC:2.7.1.45]	M00308 Semi-phosphorylative Entner-Doudoroff pathway, gluconate => glycerate-3P [PATH:map00030 map01200 map01100 map01120]
K00875	168753	5.22725	0	#NUM!	112024	5.04931	A09100 Metabolism	B 09101 Carbohydrate metabolism	C 00040 Pentose and glucuronate interconversions [PATH:ko00040]	rbtK; D-ribulokinase [EC:2.7.1.47]
K00876	27.9316	1.4461	15.79	1.19838	31.8947	1.50372	A09100 Metabolism	B 09104 Nucleotide metabolism	C 00240 Pyrimidine metabolism [PATH:ko00240]	udk, UCK; uridine kinase [EC:2.7.1.48]
K00876	27.9316	1.4461	15.79	1.19838	31.8947	1.50372	A09100 Metabolism	B 09111 Xenobiotics biodegradation and metabolism	C 00983 Drug metabolism - other enzymes [PATH:ko00983]	udk, UCK; uridine kinase [EC:2.7.1.48]
K00878	5.39	0.731589	1.9	0.278754	3.46	0.539076	A09100 Metabolism	B 09108 Metabolism of cofactors and vitamins	C 00730 Thiamine metabolism [PATH:ko00730]	thiM; hydroxyethylthiazole kinase [EC:2.7.1.50]	M00127 Thiamine biosynthesis, AIR => thiamine-P/thiamine-2P [PATH:map00730 map01100]
K00880	1.35	0.130334	0	#NUM!	0	#NUM!	A09100 Metabolism	B 09101 Carbohydrate metabolism	C 00040 Pentose and glucuronate interconversions [PATH:ko00040]	lyxK; L-xylulokinase [EC:2.7.1.53]
K00880	1.35	0.130334	0	#NUM!	0	#NUM!	A09100 Metabolism	B 09101 Carbohydrate metabolism	C 00053 Ascorbate and aldarate metabolism [PATH:ko00053]	lyxK; L-xylulokinase [EC:2.7.1.53]
K00882	77.26	1.88795	54.06	1.73288	51.83	1.71458	A09100 Metabolism	B 09101 Carbohydrate metabolism	C 00051 Fructose and mannose metabolism [PATH:ko00051]	fruK; 1-phosphofructokinase [EC:2.7.1.56]
K00883	154531	5.18902	89814.8	4.95335	102571	5.01102	A09100 Metabolism	B 09101 Carbohydrate metabolism	C 00052 Galactose metabolism [PATH:ko00052]	dgoK; 2-dehydro-3-deoxygalactonokinase [EC:2.7.1.58]	M00552 D-galactonate degradation, De Ley-Doudoroff pathway, D-galactonate => glycerate-3P [PATH:map00052 map01100]
K00884	12.48	1.09621	0	#NUM!	8.87	0.947924	A09100 Metabolism	B 09101 Carbohydrate metabolism	C 00520 Amino sugar and nucleotide sugar metabolism [PATH:ko00520]	NAGK, nagK; N-acetylglucosamine kinase [EC:2.7.1.59]
K00886	18.67	1.27114	11.42	1.05767	19.39	1.28758	A09100 Metabolism	B 09101 Carbohydrate metabolism	C 00010 Glycolysis / Gluconeogenesis [PATH:ko00010]	ppgK; polyphosphate glucokinase [EC:2.7.1.63]	M00001 Glycolysis (Embden-Meyerhof pathway), glucose => pyruvate [PATH:map00010 map01200 map01100]
K00886	18.67	1.27114	11.42	1.05767	19.39	1.28758	A09100 Metabolism	B 09101 Carbohydrate metabolism	C 00520 Amino sugar and nucleotide sugar metabolism [PATH:ko00520]	ppgK; polyphosphate glucokinase [EC:2.7.1.63]	M00001 Glycolysis (Embden-Meyerhof pathway), glucose => pyruvate [PATH:map00010 map01200 map01100]
K00891	154539	5.18904	89835.8	4.95345	102584	5.01108	A09100 Metabolism	B 09105 Amino acid metabolism	C 00400 Phenylalanine, tyrosine and tryptophan biosynthesis [PATH:ko00400]	E2.7.1.71, aroK, aroL; shikimate kinase [EC:2.7.1.71]	M00022 Shikimate pathway, phosphoenolpyruvate + erythrose-4P => chorismate [PATH:map00400 map01230 map01100 map01110 map01130]
K00895	1.35	0.130334	0	#NUM!	0	#NUM!	A09100 Metabolism	B 09101 Carbohydrate metabolism	C 00051 Fructose and mannose metabolism [PATH:ko00051]	pfp, PFP; diphosphate-dependent phosphofructokinase [EC:2.7.1.90]
K00899	154456	5.1888	89769.4	4.95313	102534	5.01087	A09100 Metabolism	B 09105 Amino acid metabolism	C 00270 Cysteine and methionine metabolism [PATH:ko00270]	mtnK; 5-methylthioribose kinase [EC:2.7.1.100]	M00034 Methionine salvage pathway [PATH:map00270 map01100]
K00901	154524	5.189	89834.4	4.95344	102578	5.01106	A09100 Metabolism	B 09103 Lipid metabolism	C 00561 Glycerolipid metabolism [PATH:ko00561]	dgkA, DGK; diacylglycerol kinase (ATP) [EC:2.7.1.107]
K00901	154524	5.189	89834.4	4.95344	102578	5.01106	A09100 Metabolism	B 09103 Lipid metabolism	C 00564 Glycerophospholipid metabolism [PATH:ko00564]	dgkA, DGK; diacylglycerol kinase (ATP) [EC:2.7.1.107]
K00901	154524	5.189	89834.4	4.95344	102578	5.01106	A09130 Environmental Information Processing	B 09132 Signal transduction	C 04070 Phosphatidylinositol signaling system [PATH:ko04070]	dgkA, DGK; diacylglycerol kinase (ATP) [EC:2.7.1.107]
K00901	154524	5.189	89834.4	4.95344	102578	5.01106	A09130 Environmental Information Processing	B 09132 Signal transduction	C 04072 Phospholipase D signaling pathway [PATH:ko04072]	dgkA, DGK; diacylglycerol kinase (ATP) [EC:2.7.1.107]
K00901	154524	5.189	89834.4	4.95344	102578	5.01106	A09160 Human Diseases	B 09161 Cancers: Overview	C 05231 Choline metabolism in cancer [PATH:ko05231]	dgkA, DGK; diacylglycerol kinase (ATP) [EC:2.7.1.107]
K00912	154517	5.18898	89828.8	4.95342	102570	5.01102	A09100 Metabolism	B 09107 Glycan biosynthesis and metabolism	C 00540 Lipopolysaccharide biosynthesis [PATH:ko00540]	lpxK; tetraacyldisaccharide 4'-kinase [EC:2.7.1.130]	M00060 KDO2-lipid A biosynthesis, Raetz pathway, LpxL-LpxM type [PATH:map00540 map01100]
K00912	154517	5.18898	89828.8	4.95342	102570	5.01102	A09180 Brite Hierarchies	B 09181 Protein families: metabolism	C 01005 Lipopolysaccharide biosynthesis proteins [BR:ko01005]	lpxK; tetraacyldisaccharide 4'-kinase [EC:2.7.1.130]	M00060 KDO2-lipid A biosynthesis, Raetz pathway, LpxL-LpxM type [PATH:map00540 map01100]
K00917	18.07	1.25696	7.5	0.875061	20.99	1.32201	A09100 Metabolism	B 09101 Carbohydrate metabolism	C 00052 Galactose metabolism [PATH:ko00052]	lacC; tagatose 6-phosphate kinase [EC:2.7.1.144]
K00919	154550	5.18907	89842.2	4.95348	102593	5.01112	A09100 Metabolism	B 09109 Metabolism of terpenoids and polyketides	C 00900 Terpenoid backbone biosynthesis [PATH:ko00900]	ispE; 4-diphosphocytidyl-2-C-methyl-D-erythritol kinase [EC:2.7.1.148]	M00096 C5 isoprenoid biosynthesis, non-mevalonate pathway [PATH:map00900 map01100 map01110]
K00925	277480	5.44323	161283	5.20759	184209	5.26531	A09100 Metabolism	B 09101 Carbohydrate metabolism	C 00620 Pyruvate metabolism [PATH:ko00620]	ackA; acetate kinase [EC:2.7.2.1]	M00579 Phosphate acetyltransferase-acetate kinase pathway, acetyl-CoA => acetate [PATH:map00430 map00620 map00720 map01200 map01100 map01120]
K00925	277480	5.44323	161283	5.20759	184209	5.26531	A09100 Metabolism	B 09101 Carbohydrate metabolism	C 00640 Propanoate metabolism [PATH:ko00640]	ackA; acetate kinase [EC:2.7.2.1]	M00579 Phosphate acetyltransferase-acetate kinase pathway, acetyl-CoA => acetate [PATH:map00430 map00620 map00720 map01200 map01100 map01120]
K00925	277480	5.44323	161283	5.20759	184209	5.26531	A09100 Metabolism	B 09102 Energy metabolism	C 00720 Carbon fixation pathways in prokaryotes [PATH:ko00720]	ackA; acetate kinase [EC:2.7.2.1]	M00579 Phosphate acetyltransferase-acetate kinase pathway, acetyl-CoA => acetate [PATH:map00430 map00620 map00720 map01200 map01100 map01120]
K00925	277480	5.44323	161283	5.20759	184209	5.26531	A09100 Metabolism	B 09102 Energy metabolism	C 00680 Methane metabolism [PATH:ko00680]	ackA; acetate kinase [EC:2.7.2.1]	M00579 Phosphate acetyltransferase-acetate kinase pathway, acetyl-CoA => acetate [PATH:map00430 map00620 map00720 map01200 map01100 map01120]
K00925	277480	5.44323	161283	5.20759	184209	5.26531	A09100 Metabolism	B 09106 Metabolism of other amino acids	C 00430 Taurine and hypotaurine metabolism [PATH:ko00430]	ackA; acetate kinase [EC:2.7.2.1]	M00579 Phosphate acetyltransferase-acetate kinase pathway, acetyl-CoA => acetate [PATH:map00430 map00620 map00720 map01200 map01100 map01120]
K00926	50.57	1.70389	54.91	1.73965	28.98	1.4621	A09100 Metabolism	B 09102 Energy metabolism	C 00910 Nitrogen metabolism [PATH:ko00910]	arcC; carbamate kinase [EC:2.7.2.2]
K00926	50.57	1.70389	54.91	1.73965	28.98	1.4621	A09100 Metabolism	B 09104 Nucleotide metabolism	C 00230 Purine metabolism [PATH:ko00230]	arcC; carbamate kinase [EC:2.7.2.2]
K00926	50.57	1.70389	54.91	1.73965	28.98	1.4621	A09100 Metabolism	B 09105 Amino acid metabolism	C 00220 Arginine biosynthesis [PATH:ko00220]	arcC; carbamate kinase [EC:2.7.2.2]
K00927	154551	5.18907	89845.7	4.9535	102593	5.01112	A09100 Metabolism	B 09101 Carbohydrate metabolism	C 00010 Glycolysis / Gluconeogenesis [PATH:ko00010]	PGK, pgk; phosphoglycerate kinase [EC:2.7.2.3]	M00001 Glycolysis (Embden-Meyerhof pathway), glucose => pyruvate [PATH:map00010 map01200 map01100]
K00927	154551	5.18907	89845.7	4.9535	102593	5.01112	A09100 Metabolism	B 09102 Energy metabolism	C 00710 Carbon fixation in photosynthetic organisms [PATH:ko00710]	PGK, pgk; phosphoglycerate kinase [EC:2.7.2.3]	M00001 Glycolysis (Embden-Meyerhof pathway), glucose => pyruvate [PATH:map00010 map01200 map01100]
K00927	154551	5.18907	89845.7	4.9535	102593	5.01112	A09180 Brite Hierarchies	B 09183 Protein families: signaling and cellular processes	C 04147 Exosome [BR:ko04147]	PGK, pgk; phosphoglycerate kinase [EC:2.7.2.3]	M00001 Glycolysis (Embden-Meyerhof pathway), glucose => pyruvate [PATH:map00010 map01200 map01100]
K00928	207474	5.31696	120610	5.08138	137725	5.13901	A09100 Metabolism	B 09105 Amino acid metabolism	C 00260 Glycine, serine and threonine metabolism [PATH:ko00260]	lysC; aspartate kinase [EC:2.7.2.4]	M00018 Threonine biosynthesis, aspartate => homoserine => threonine [PATH:map00260 map01230 map01100 map01110]
K00928	207474	5.31696	120610	5.08138	137725	5.13901	A09100 Metabolism	B 09105 Amino acid metabolism	C 00270 Cysteine and methionine metabolism [PATH:ko00270]	lysC; aspartate kinase [EC:2.7.2.4]	M00018 Threonine biosynthesis, aspartate => homoserine => threonine [PATH:map00260 map01230 map01100 map01110]
K00928	207474	5.31696	120610	5.08138	137725	5.13901	A09100 Metabolism	B 09105 Amino acid metabolism	C 00300 Lysine biosynthesis [PATH:ko00300]	lysC; aspartate kinase [EC:2.7.2.4]	M00018 Threonine biosynthesis, aspartate => homoserine => threonine [PATH:map00260 map01230 map01100 map01110]
K00928	207474	5.31696	120610	5.08138	137725	5.13901	A09100 Metabolism	B 09110 Biosynthesis of other secondary metabolites	C 00261 Monobactam biosynthesis [PATH:ko00261]	lysC; aspartate kinase [EC:2.7.2.4]	M00018 Threonine biosynthesis, aspartate => homoserine => threonine [PATH:map00260 map01230 map01100 map01110]
K00929	1.04	0.0170333	1.9	0.278754	3.46	0.539076	A09100 Metabolism	B 09101 Carbohydrate metabolism	C 00650 Butanoate metabolism [PATH:ko00650]	buk; butyrate kinase [EC:2.7.2.7]
K00930	154552	5.18908	89842.2	4.95348	102597	5.01113	A09100 Metabolism	B 09105 Amino acid metabolism	C 00220 Arginine biosynthesis [PATH:ko00220]	argB; acetylglutamate kinase [EC:2.7.2.8]	M00028 Ornithine biosynthesis, glutamate => ornithine [PATH:map00220 map01210 map01230 map01100]
K00931	160271	5.20485	93166.9	4.96926	106390	5.0269	A09100 Metabolism	B 09105 Amino acid metabolism	C 00330 Arginine and proline metabolism [PATH:ko00330]	proB; glutamate 5-kinase [EC:2.7.2.11]	M00015 Proline biosynthesis, glutamate => proline [PATH:map00330 map01230 map01100]
K00931	160271	5.20485	93166.9	4.96926	106390	5.0269	A09100 Metabolism	B 09110 Biosynthesis of other secondary metabolites	C 00332 Carbapenem biosynthesis [PATH:ko00332]	proB; glutamate 5-kinase [EC:2.7.2.11]	M00015 Proline biosynthesis, glutamate => proline [PATH:map00330 map01230 map01100]
K00937	154553	5.18908	89842.4	4.95348	102595	5.01113	A09100 Metabolism	B 09102 Energy metabolism	C 00190 Oxidative phosphorylation [PATH:ko00190]	ppk; polyphosphate kinase [EC:2.7.4.1]
K00937	154553	5.18908	89842.4	4.95348	102595	5.01113	A09120 Genetic Information Processing	B 09123 Folding, sorting and degradation	C 03018 RNA degradation [PATH:ko03018]	ppk; polyphosphate kinase [EC:2.7.4.1]
K00937	154553	5.18908	89842.4	4.95348	102595	5.01113	A09180 Brite Hierarchies	B 09182 Protein families: genetic information processing	C 03019 Messenger RNA biogenesis [BR:ko03019]	ppk; polyphosphate kinase [EC:2.7.4.1]
K00938	3	0.477121	0	#NUM!	0	#NUM!	A09100 Metabolism	B 09109 Metabolism of terpenoids and polyketides	C 00900 Terpenoid backbone biosynthesis [PATH:ko00900]	E2.7.4.2, mvaK2; phosphomevalonate kinase [EC:2.7.4.2]	M00095 C5 isoprenoid biosynthesis, mevalonate pathway [PATH:map00900 map01100 map01110]
K00939	184585	5.2662	107302	5.03061	122532	5.08825	A09100 Metabolism	B 09104 Nucleotide metabolism	C 00230 Purine metabolism [PATH:ko00230]	adk, AK; adenylate kinase [EC:2.7.4.3]	M00049 Adenine ribonucleotide biosynthesis, IMP => ADP,ATP [PATH:map00230 map01100]
K00939	184585	5.2662	107302	5.03061	122532	5.08825	A09100 Metabolism	B 09108 Metabolism of cofactors and vitamins	C 00730 Thiamine metabolism [PATH:ko00730]	adk, AK; adenylate kinase [EC:2.7.4.3]	M00049 Adenine ribonucleotide biosynthesis, IMP => ADP,ATP [PATH:map00230 map01100]
K00939	184585	5.2662	107302	5.03061	122532	5.08825	A09180 Brite Hierarchies	B 09183 Protein families: signaling and cellular processes	C 04147 Exosome [BR:ko04147]	adk, AK; adenylate kinase [EC:2.7.4.3]	M00049 Adenine ribonucleotide biosynthesis, IMP => ADP,ATP [PATH:map00230 map01100]
K00940	154551	5.18907	89842.2	4.95348	102594	5.01112	A09100 Metabolism	B 09104 Nucleotide metabolism	C 00230 Purine metabolism [PATH:ko00230]	ndk, NME; nucleoside-diphosphate kinase [EC:2.7.4.6]	M00049 Adenine ribonucleotide biosynthesis, IMP => ADP,ATP [PATH:map00230 map01100]
K00940	154551	5.18907	89842.2	4.95348	102594	5.01112	A09100 Metabolism	B 09104 Nucleotide metabolism	C 00240 Pyrimidine metabolism [PATH:ko00240]	ndk, NME; nucleoside-diphosphate kinase [EC:2.7.4.6]	M00049 Adenine ribonucleotide biosynthesis, IMP => ADP,ATP [PATH:map00230 map01100]
K00940	154551	5.18907	89842.2	4.95348	102594	5.01112	A09100 Metabolism	B 09111 Xenobiotics biodegradation and metabolism	C 00983 Drug metabolism - other enzymes [PATH:ko00983]	ndk, NME; nucleoside-diphosphate kinase [EC:2.7.4.6]	M00049 Adenine ribonucleotide biosynthesis, IMP => ADP,ATP [PATH:map00230 map01100]
K00940	154551	5.18907	89842.2	4.95348	102594	5.01112	A09130 Environmental Information Processing	B 09132 Signal transduction	C 04016 MAPK signaling pathway - plant [PATH:ko04016]	ndk, NME; nucleoside-diphosphate kinase [EC:2.7.4.6]	M00049 Adenine ribonucleotide biosynthesis, IMP => ADP,ATP [PATH:map00230 map01100]
K00940	154551	5.18907	89842.2	4.95348	102594	5.01112	A09180 Brite Hierarchies	B 09182 Protein families: genetic information processing	C 04131 Membrane trafficking [BR:ko04131]	ndk, NME; nucleoside-diphosphate kinase [EC:2.7.4.6]	M00049 Adenine ribonucleotide biosynthesis, IMP => ADP,ATP [PATH:map00230 map01100]
K00941	303398	5.48201	176379	5.24645	201403	5.30407	A09100 Metabolism	B 09108 Metabolism of cofactors and vitamins	C 00730 Thiamine metabolism [PATH:ko00730]	thiD; hydroxymethylpyrimidine/phosphomethylpyrimidine kinase [EC:2.7.1.49 2.7.4.7]	M00127 Thiamine biosynthesis, AIR => thiamine-P/thiamine-2P [PATH:map00730 map01100]
K00942	154552	5.18907	89842.2	4.95348	102595	5.01113	A09100 Metabolism	B 09104 Nucleotide metabolism	C 00230 Purine metabolism [PATH:ko00230]	E2.7.4.8, gmk; guanylate kinase [EC:2.7.4.8]	M00050 Guanine ribonucleotide biosynthesis IMP => GDP,GTP [PATH:map00230 map01100]
K00943	154561	5.1891	89853.7	4.95354	102597	5.01113	A09100 Metabolism	B 09104 Nucleotide metabolism	C 00240 Pyrimidine metabolism [PATH:ko00240]	tmk, DTYMK; dTMP kinase [EC:2.7.4.9]	M00053 Pyrimidine deoxyribonuleotide biosynthesis, CDP/CTP => dCDP/dCTP,dTDP/dTTP [PATH:map00240 map01100]
K00945	154550	5.18907	89842.2	4.95348	102593	5.01112	A09100 Metabolism	B 09104 Nucleotide metabolism	C 00240 Pyrimidine metabolism [PATH:ko00240]	cmk; CMP/dCMP kinase [EC:2.7.4.25]	M00052 Pyrimidine ribonucleotide biosynthesis, UMP => UDP/UTP,CDP/CTP [PATH:map00240 map01100]
K00946	155978	5.19306	90674.9	4.95749	103539	5.0151	A09100 Metabolism	B 09108 Metabolism of cofactors and vitamins	C 00730 Thiamine metabolism [PATH:ko00730]	thiL; thiamine-monophosphate kinase [EC:2.7.4.16]	M00127 Thiamine biosynthesis, AIR => thiamine-P/thiamine-2P [PATH:map00730 map01100]
K00948	231792	5.3651	134745	5.12951	153866	5.18714	A09100 Metabolism	B 09101 Carbohydrate metabolism	C 00030 Pentose phosphate pathway [PATH:ko00030]	PRPS, prsA; ribose-phosphate pyrophosphokinase [EC:2.7.6.1]	M00005 PRPP biosynthesis, ribose 5P => PRPP [PATH:map00030 map00230 map01200 map01230 map01100]
K00948	231792	5.3651	134745	5.12951	153866	5.18714	A09100 Metabolism	B 09104 Nucleotide metabolism	C 00230 Purine metabolism [PATH:ko00230]	PRPS, prsA; ribose-phosphate pyrophosphokinase [EC:2.7.6.1]	M00005 PRPP biosynthesis, ribose 5P => PRPP [PATH:map00030 map00230 map01200 map01230 map01100]
K00949	2.39	0.378398	1.9	0.278754	3.46	0.539076	A09100 Metabolism	B 09108 Metabolism of cofactors and vitamins	C 00730 Thiamine metabolism [PATH:ko00730]	thiN, TPK1, THI80; thiamine pyrophosphokinase [EC:2.7.6.2]
K00950	154602	5.18922	89882.4	4.95367	102623	5.01125	A09100 Metabolism	B 09108 Metabolism of cofactors and vitamins	C 00790 Folate biosynthesis [PATH:ko00790]	folK; 2-amino-4-hydroxy-6-hydroxymethyldihydropteridine diphosphokinase [EC:2.7.6.3]	M00126 Tetrahydrofolate biosynthesis, GTP => THF [PATH:map00790 map00670 map01100]
K00951	118.991	2.07552	90.0037	1.95426	94.136	1.97376	A09100 Metabolism	B 09104 Nucleotide metabolism	C 00230 Purine metabolism [PATH:ko00230]	relA; GTP pyrophosphokinase [EC:2.7.6.5]
K00954	157422	5.19706	91510.9	4.96147	104501	5.01912	A09100 Metabolism	B 09108 Metabolism of cofactors and vitamins	C 00770 Pantothenate and CoA biosynthesis [PATH:ko00770]	E2.7.7.3A, coaD, kdtB; pantetheine-phosphate adenylyltransferase [EC:2.7.7.3]	M00120 Coenzyme A biosynthesis, pantothenate => CoA [PATH:map00770 map01100]
K00956	32.427	1.51091	17.64	1.2465	31.1714	1.49376	A09100 Metabolism	B 09102 Energy metabolism	C 00920 Sulfur metabolism [PATH:ko00920]	cysN; sulfate adenylyltransferase subunit 1 [EC:2.7.7.4]	M00176 Assimilatory sulfate reduction, sulfate => H2S [PATH:map00920 map01100 map01120]
K00956	32.427	1.51091	17.64	1.2465	31.1714	1.49376	A09100 Metabolism	B 09104 Nucleotide metabolism	C 00230 Purine metabolism [PATH:ko00230]	cysN; sulfate adenylyltransferase subunit 1 [EC:2.7.7.4]	M00176 Assimilatory sulfate reduction, sulfate => H2S [PATH:map00920 map01100 map01120]
K00956	32.427	1.51091	17.64	1.2465	31.1714	1.49376	A09100 Metabolism	B 09106 Metabolism of other amino acids	C 00450 Selenocompound metabolism [PATH:ko00450]	cysN; sulfate adenylyltransferase subunit 1 [EC:2.7.7.4]	M00176 Assimilatory sulfate reduction, sulfate => H2S [PATH:map00920 map01100 map01120]
K00956	32.427	1.51091	17.64	1.2465	31.1714	1.49376	A09100 Metabolism	B 09110 Biosynthesis of other secondary metabolites	C 00261 Monobactam biosynthesis [PATH:ko00261]	cysN; sulfate adenylyltransferase subunit 1 [EC:2.7.7.4]	M00176 Assimilatory sulfate reduction, sulfate => H2S [PATH:map00920 map01100 map01120]
K00957	293276	5.46728	170478	5.23167	194679	5.28932	A09100 Metabolism	B 09102 Energy metabolism	C 00920 Sulfur metabolism [PATH:ko00920]	cysD; sulfate adenylyltransferase subunit 2 [EC:2.7.7.4]	M00176 Assimilatory sulfate reduction, sulfate => H2S [PATH:map00920 map01100 map01120]
K00957	293276	5.46728	170478	5.23167	194679	5.28932	A09100 Metabolism	B 09104 Nucleotide metabolism	C 00230 Purine metabolism [PATH:ko00230]	cysD; sulfate adenylyltransferase subunit 2 [EC:2.7.7.4]	M00176 Assimilatory sulfate reduction, sulfate => H2S [PATH:map00920 map01100 map01120]
K00957	293276	5.46728	170478	5.23167	194679	5.28932	A09100 Metabolism	B 09106 Metabolism of other amino acids	C 00450 Selenocompound metabolism [PATH:ko00450]	cysD; sulfate adenylyltransferase subunit 2 [EC:2.7.7.4]	M00176 Assimilatory sulfate reduction, sulfate => H2S [PATH:map00920 map01100 map01120]
K00957	293276	5.46728	170478	5.23167	194679	5.28932	A09100 Metabolism	B 09110 Biosynthesis of other secondary metabolites	C 00261 Monobactam biosynthesis [PATH:ko00261]	cysD; sulfate adenylyltransferase subunit 2 [EC:2.7.7.4]	M00176 Assimilatory sulfate reduction, sulfate => H2S [PATH:map00920 map01100 map01120]
K00958	3.44	0.536558	1.9	0.278754	5.06	0.704151	A09100 Metabolism	B 09102 Energy metabolism	C 00920 Sulfur metabolism [PATH:ko00920]	sat, met3; sulfate adenylyltransferase [EC:2.7.7.4]	M00176 Assimilatory sulfate reduction, sulfate => H2S [PATH:map00920 map01100 map01120]
K00958	3.44	0.536558	1.9	0.278754	5.06	0.704151	A09100 Metabolism	B 09104 Nucleotide metabolism	C 00230 Purine metabolism [PATH:ko00230]	sat, met3; sulfate adenylyltransferase [EC:2.7.7.4]	M00176 Assimilatory sulfate reduction, sulfate => H2S [PATH:map00920 map01100 map01120]
K00958	3.44	0.536558	1.9	0.278754	5.06	0.704151	A09100 Metabolism	B 09106 Metabolism of other amino acids	C 00450 Selenocompound metabolism [PATH:ko00450]	sat, met3; sulfate adenylyltransferase [EC:2.7.7.4]	M00176 Assimilatory sulfate reduction, sulfate => H2S [PATH:map00920 map01100 map01120]
K00958	3.44	0.536558	1.9	0.278754	5.06	0.704151	A09100 Metabolism	B 09110 Biosynthesis of other secondary metabolites	C 00261 Monobactam biosynthesis [PATH:ko00261]	sat, met3; sulfate adenylyltransferase [EC:2.7.7.4]	M00176 Assimilatory sulfate reduction, sulfate => H2S [PATH:map00920 map01100 map01120]
K00962	155980	5.19307	90673.3	4.95748	103542	5.01512	A09120 Genetic Information Processing	B 09123 Folding, sorting and degradation	C 03018 RNA degradation [PATH:ko03018]	pnp, PNPT1; polyribonucleotide nucleotidyltransferase [EC:2.7.7.8]	M00394 RNA degradosome [PATH:map03018]
K00962	155980	5.19307	90673.3	4.95748	103542	5.01512	A09180 Brite Hierarchies	B 09182 Protein families: genetic information processing	C 03019 Messenger RNA biogenesis [BR:ko03019]	pnp, PNPT1; polyribonucleotide nucleotidyltransferase [EC:2.7.7.8]	M00394 RNA degradosome [PATH:map03018]
K00962	155980	5.19307	90673.3	4.95748	103542	5.01512	A09180 Brite Hierarchies	B 09182 Protein families: genetic information processing	C 03016 Transfer RNA biogenesis [BR:ko03016]	pnp, PNPT1; polyribonucleotide nucleotidyltransferase [EC:2.7.7.8]	M00394 RNA degradosome [PATH:map03018]
K00963	155991	5.1931	90678	4.9575	103551	5.01516	A09100 Metabolism	B 09101 Carbohydrate metabolism	C 00040 Pentose and glucuronate interconversions [PATH:ko00040]	UGP2, galU, galF; UTP--glucose-1-phosphate uridylyltransferase [EC:2.7.7.9]	M00129 Ascorbate biosynthesis, animals, glucose-1P => ascorbate [PATH:map00040 map00053 map01100]
K00963	155991	5.1931	90678	4.9575	103551	5.01516	A09100 Metabolism	B 09101 Carbohydrate metabolism	C 00052 Galactose metabolism [PATH:ko00052]	UGP2, galU, galF; UTP--glucose-1-phosphate uridylyltransferase [EC:2.7.7.9]	M00129 Ascorbate biosynthesis, animals, glucose-1P => ascorbate [PATH:map00040 map00053 map01100]
K00963	155991	5.1931	90678	4.9575	103551	5.01516	A09100 Metabolism	B 09101 Carbohydrate metabolism	C 00500 Starch and sucrose metabolism [PATH:ko00500]	UGP2, galU, galF; UTP--glucose-1-phosphate uridylyltransferase [EC:2.7.7.9]	M00129 Ascorbate biosynthesis, animals, glucose-1P => ascorbate [PATH:map00040 map00053 map01100]
K00963	155991	5.1931	90678	4.9575	103551	5.01516	A09100 Metabolism	B 09101 Carbohydrate metabolism	C 00520 Amino sugar and nucleotide sugar metabolism [PATH:ko00520]	UGP2, galU, galF; UTP--glucose-1-phosphate uridylyltransferase [EC:2.7.7.9]	M00129 Ascorbate biosynthesis, animals, glucose-1P => ascorbate [PATH:map00040 map00053 map01100]
K00965	16.71	1.22298	13.32	1.1245	22.85	1.35889	A09100 Metabolism	B 09101 Carbohydrate metabolism	C 00052 Galactose metabolism [PATH:ko00052]	galT, GALT; UDPglucose--hexose-1-phosphate uridylyltransferase [EC:2.7.7.12]	M00632 Galactose degradation, Leloir pathway, galactose => alpha-D-glucose-1P [PATH:map00052 map01100]
K00965	16.71	1.22298	13.32	1.1245	22.85	1.35889	A09100 Metabolism	B 09101 Carbohydrate metabolism	C 00520 Amino sugar and nucleotide sugar metabolism [PATH:ko00520]	galT, GALT; UDPglucose--hexose-1-phosphate uridylyltransferase [EC:2.7.7.12]	M00632 Galactose degradation, Leloir pathway, galactose => alpha-D-glucose-1P [PATH:map00052 map01100]
K00965	16.71	1.22298	13.32	1.1245	22.85	1.35889	A09150 Organismal Systems	B 09152 Endocrine system	C 04917 Prolactin signaling pathway [PATH:ko04917]	galT, GALT; UDPglucose--hexose-1-phosphate uridylyltransferase [EC:2.7.7.12]	M00632 Galactose degradation, Leloir pathway, galactose => alpha-D-glucose-1P [PATH:map00052 map01100]
K00966	21.3	1.32838	10.31	1.01326	28.26	1.45117	A09100 Metabolism	B 09101 Carbohydrate metabolism	C 00051 Fructose and mannose metabolism [PATH:ko00051]	GMPP; mannose-1-phosphate guanylyltransferase [EC:2.7.7.13]	M00114 Ascorbate biosynthesis, plants, glucose-6P => ascorbate [PATH:map00010 map00051 map00053 map01100 map01110]
K00966	21.3	1.32838	10.31	1.01326	28.26	1.45117	A09100 Metabolism	B 09101 Carbohydrate metabolism	C 00520 Amino sugar and nucleotide sugar metabolism [PATH:ko00520]	GMPP; mannose-1-phosphate guanylyltransferase [EC:2.7.7.13]	M00114 Ascorbate biosynthesis, plants, glucose-6P => ascorbate [PATH:map00010 map00051 map00053 map01100 map01110]
K00968	3	0.477121	0	#NUM!	0	#NUM!	A09100 Metabolism	B 09103 Lipid metabolism	C 00564 Glycerophospholipid metabolism [PATH:ko00564]	PCYT1; choline-phosphate cytidylyltransferase [EC:2.7.7.15]	M00090 Phosphatidylcholine (PC) biosynthesis, choline => PC [PATH:map00564 map01100]
K00968	3	0.477121	0	#NUM!	0	#NUM!	A09100 Metabolism	B 09106 Metabolism of other amino acids	C 00440 Phosphonate and phosphinate metabolism [PATH:ko00440]	PCYT1; choline-phosphate cytidylyltransferase [EC:2.7.7.15]	M00090 Phosphatidylcholine (PC) biosynthesis, choline => PC [PATH:map00564 map01100]
K00968	3	0.477121	0	#NUM!	0	#NUM!	A09160 Human Diseases	B 09161 Cancers: Overview	C 05231 Choline metabolism in cancer [PATH:ko05231]	PCYT1; choline-phosphate cytidylyltransferase [EC:2.7.7.15]	M00090 Phosphatidylcholine (PC) biosynthesis, choline => PC [PATH:map00564 map01100]
K00969	154559	5.18909	89849	4.95351	102598	5.01114	A09100 Metabolism	B 09108 Metabolism of cofactors and vitamins	C 00760 Nicotinate and nicotinamide metabolism [PATH:ko00760]	nadD; nicotinate-nucleotide adenylyltransferase [EC:2.7.7.18]	M00115 NAD biosynthesis, aspartate => NAD [PATH:map00760 map01100]
K00971	91.0491	1.95928	62.3064	1.79453	38.824	1.5891	A09100 Metabolism	B 09101 Carbohydrate metabolism	C 00051 Fructose and mannose metabolism [PATH:ko00051]	manC, cpsB; mannose-1-phosphate guanylyltransferase [EC:2.7.7.13]	M00114 Ascorbate biosynthesis, plants, glucose-6P => ascorbate [PATH:map00010 map00051 map00053 map01100 map01110]
K00971	91.0491	1.95928	62.3064	1.79453	38.824	1.5891	A09100 Metabolism	B 09101 Carbohydrate metabolism	C 00520 Amino sugar and nucleotide sugar metabolism [PATH:ko00520]	manC, cpsB; mannose-1-phosphate guanylyltransferase [EC:2.7.7.13]	M00114 Ascorbate biosynthesis, plants, glucose-6P => ascorbate [PATH:map00010 map00051 map00053 map01100 map01110]
K00973	198894	5.29862	115616	5.06302	132028	5.12067	A09100 Metabolism	B 09109 Metabolism of terpenoids and polyketides	C 00523 Polyketide sugar unit biosynthesis [PATH:ko00523]	E2.7.7.24, rfbA, rffH; glucose-1-phosphate thymidylyltransferase [EC:2.7.7.24]	M00793 dTDP-L-rhamnose biosynthesis [PATH:map00521 map00523 map01130]
K00973	198894	5.29862	115616	5.06302	132028	5.12067	A09100 Metabolism	B 09110 Biosynthesis of other secondary metabolites	C 00521 Streptomycin biosynthesis [PATH:ko00521]	E2.7.7.24, rfbA, rffH; glucose-1-phosphate thymidylyltransferase [EC:2.7.7.24]	M00793 dTDP-L-rhamnose biosynthesis [PATH:map00521 map00523 map01130]
K00973	198894	5.29862	115616	5.06302	132028	5.12067	A09100 Metabolism	B 09110 Biosynthesis of other secondary metabolites	C 00525 Acarbose and validamycin biosynthesis [PATH:ko00525]	E2.7.7.24, rfbA, rffH; glucose-1-phosphate thymidylyltransferase [EC:2.7.7.24]	M00793 dTDP-L-rhamnose biosynthesis [PATH:map00521 map00523 map01130]
K00975	154480	5.18887	89790.1	4.95323	102537	5.01088	A09100 Metabolism	B 09101 Carbohydrate metabolism	C 00500 Starch and sucrose metabolism [PATH:ko00500]	glgC; glucose-1-phosphate adenylyltransferase [EC:2.7.7.27]	M00854 Glycogen biosynthesis, glucose-1P => glycogen/starch [PATH:map00500 map01100]
K00975	154480	5.18887	89790.1	4.95323	102537	5.01088	A09100 Metabolism	B 09101 Carbohydrate metabolism	C 00520 Amino sugar and nucleotide sugar metabolism [PATH:ko00520]	glgC; glucose-1-phosphate adenylyltransferase [EC:2.7.7.27]	M00854 Glycogen biosynthesis, glucose-1P => glycogen/starch [PATH:map00500 map01100]
K00975	154480	5.18887	89790.1	4.95323	102537	5.01088	A09140 Cellular Processes	B 09145 Cellular community - prokaryotes	C 02026 Biofilm formation - Escherichia coli [PATH:ko02026]	glgC; glucose-1-phosphate adenylyltransferase [EC:2.7.7.27]	M00854 Glycogen biosynthesis, glucose-1P => glycogen/starch [PATH:map00500 map01100]
K00978	154471	5.18885	89781.4	4.95319	102541	5.0109	A09100 Metabolism	B 09101 Carbohydrate metabolism	C 00500 Starch and sucrose metabolism [PATH:ko00500]	rfbF; glucose-1-phosphate cytidylyltransferase [EC:2.7.7.33]
K00978	154471	5.18885	89781.4	4.95319	102541	5.0109	A09100 Metabolism	B 09101 Carbohydrate metabolism	C 00520 Amino sugar and nucleotide sugar metabolism [PATH:ko00520]	rfbF; glucose-1-phosphate cytidylyltransferase [EC:2.7.7.33]
K00979	154524	5.189	89831.1	4.95343	102572	5.01103	A09100 Metabolism	B 09107 Glycan biosynthesis and metabolism	C 00540 Lipopolysaccharide biosynthesis [PATH:ko00540]	kdsB; 3-deoxy-manno-octulosonate cytidylyltransferase (CMP-KDO synthetase) [EC:2.7.7.38]	M00063 CMP-KDO biosynthesis [PATH:map00540 map01100]
K00979	154524	5.189	89831.1	4.95343	102572	5.01103	A09180 Brite Hierarchies	B 09181 Protein families: metabolism	C 01005 Lipopolysaccharide biosynthesis proteins [BR:ko01005]	kdsB; 3-deoxy-manno-octulosonate cytidylyltransferase (CMP-KDO synthetase) [EC:2.7.7.38]	M00063 CMP-KDO biosynthesis [PATH:map00540 map01100]
K00980	3	0.477121	0	#NUM!	0	#NUM!	A09100 Metabolism	B 09103 Lipid metabolism	C 00564 Glycerophospholipid metabolism [PATH:ko00564]	tagD; glycerol-3-phosphate cytidylyltransferase [EC:2.7.7.39]
K00981	154589	5.18918	89872	4.95362	102616	5.01122	A09100 Metabolism	B 09103 Lipid metabolism	C 00564 Glycerophospholipid metabolism [PATH:ko00564]	E2.7.7.41, CDS1, CDS2, cdsA; phosphatidate cytidylyltransferase [EC:2.7.7.41]	M00093 Phosphatidylethanolamine (PE) biosynthesis, PA => PS => PE [PATH:map00564 map01100]
K00981	154589	5.18918	89872	4.95362	102616	5.01122	A09130 Environmental Information Processing	B 09132 Signal transduction	C 04070 Phosphatidylinositol signaling system [PATH:ko04070]	E2.7.7.41, CDS1, CDS2, cdsA; phosphatidate cytidylyltransferase [EC:2.7.7.41]	M00093 Phosphatidylethanolamine (PE) biosynthesis, PA => PS => PE [PATH:map00564 map01100]
K00990	154546	5.18906	89840.3	4.95347	102590	5.0111	A09130 Environmental Information Processing	B 09132 Signal transduction	C 02020 Two-component system [PATH:ko02020]	glnD; [protein-PII] uridylyltransferase [EC:2.7.7.59]
K00991	92.5473	1.96636	68.12	1.83327	68.4722	1.83551	A09100 Metabolism	B 09109 Metabolism of terpenoids and polyketides	C 00900 Terpenoid backbone biosynthesis [PATH:ko00900]	ispD; 2-C-methyl-D-erythritol 4-phosphate cytidylyltransferase [EC:2.7.7.60]	M00096 C5 isoprenoid biosynthesis, non-mevalonate pathway [PATH:map00900 map01100 map01110]
K00995	176062	5.24566	102364	5.01015	116875	5.06772	A09100 Metabolism	B 09103 Lipid metabolism	C 00564 Glycerophospholipid metabolism [PATH:ko00564]	pgsA, PGS1; CDP-diacylglycerol---glycerol-3-phosphate 3-phosphatidyltransferase [EC:2.7.8.5]
K00997	160218	5.20471	93129.5	4.96909	106361	5.02678	A09100 Metabolism	B 09108 Metabolism of cofactors and vitamins	C 00770 Pantothenate and CoA biosynthesis [PATH:ko00770]	acpS; holo-[acyl-carrier protein] synthase [EC:2.7.8.7]
K00998	50.57	1.70389	0	#NUM!	28.98	1.4621	A09100 Metabolism	B 09103 Lipid metabolism	C 00564 Glycerophospholipid metabolism [PATH:ko00564]	pssA; CDP-diacylglycerol---serine O-phosphatidyltransferase [EC:2.7.8.8]	M00093 Phosphatidylethanolamine (PE) biosynthesis, PA => PS => PE [PATH:map00564 map01100]
K00998	50.57	1.70389	0	#NUM!	28.98	1.4621	A09100 Metabolism	B 09105 Amino acid metabolism	C 00260 Glycine, serine and threonine metabolism [PATH:ko00260]	pssA; CDP-diacylglycerol---serine O-phosphatidyltransferase [EC:2.7.8.8]	M00093 Phosphatidylethanolamine (PE) biosynthesis, PA => PS => PE [PATH:map00564 map01100]
K01000	154550	5.18907	89842.2	4.95348	102593	5.01112	A09100 Metabolism	B 09107 Glycan biosynthesis and metabolism	C 00550 Peptidoglycan biosynthesis [PATH:ko00550]	mraY; phospho-N-acetylmuramoyl-pentapeptide-transferase [EC:2.7.8.13]
K01000	154550	5.18907	89842.2	4.95348	102593	5.01112	A09160 Human Diseases	B 09175 Drug resistance: Antimicrobial	C 01502 Vancomycin resistance [PATH:ko01502]	mraY; phospho-N-acetylmuramoyl-pentapeptide-transferase [EC:2.7.8.13]
K01000	154550	5.18907	89842.2	4.95348	102593	5.01112	A09180 Brite Hierarchies	B 09181 Protein families: metabolism	C 01011 Peptidoglycan biosynthesis and degradation proteins [BR:ko01011]	mraY; phospho-N-acetylmuramoyl-pentapeptide-transferase [EC:2.7.8.13]
K01002	3	0.477121	0	#NUM!	0	#NUM!	A09190 Not Included in Pathway or Brite	B 09191 Unclassified: metabolism	C 99980 Enzymes with EC numbers	mdoB; phosphoglycerol transferase [EC:2.7.8.20]
K01004	154504	5.18894	89822.4	4.95338	102560	5.01098	A09100 Metabolism	B 09103 Lipid metabolism	C 00564 Glycerophospholipid metabolism [PATH:ko00564]	pcs; phosphatidylcholine synthase [EC:2.7.8.24]
K01006	197391	5.29533	114732	5.05969	131036	5.11739	A09100 Metabolism	B 09101 Carbohydrate metabolism	C 00620 Pyruvate metabolism [PATH:ko00620]	ppdK; pyruvate, orthophosphate dikinase [EC:2.7.9.1]	M00169 CAM (Crassulacean acid metabolism), light [PATH:map00620 map00710 map01200 map01100 map01120]
K01006	197391	5.29533	114732	5.05969	131036	5.11739	A09100 Metabolism	B 09102 Energy metabolism	C 00710 Carbon fixation in photosynthetic organisms [PATH:ko00710]	ppdK; pyruvate, orthophosphate dikinase [EC:2.7.9.1]	M00169 CAM (Crassulacean acid metabolism), light [PATH:map00620 map00710 map01200 map01100 map01120]
K01006	197391	5.29533	114732	5.05969	131036	5.11739	A09100 Metabolism	B 09102 Energy metabolism	C 00720 Carbon fixation pathways in prokaryotes [PATH:ko00720]	ppdK; pyruvate, orthophosphate dikinase [EC:2.7.9.1]	M00169 CAM (Crassulacean acid metabolism), light [PATH:map00620 map00710 map01200 map01100 map01120]
K01007	87.8788	1.94388	64.4104	1.80896	60.335	1.78057	A09100 Metabolism	B 09101 Carbohydrate metabolism	C 00620 Pyruvate metabolism [PATH:ko00620]	pps, ppsA; pyruvate, water dikinase [EC:2.7.9.2]	M00173 Reductive citrate cycle (Arnon-Buchanan cycle) [PATH:map00720 map01200 map01100 map01120]
K01007	87.8788	1.94388	64.4104	1.80896	60.335	1.78057	A09100 Metabolism	B 09102 Energy metabolism	C 00720 Carbon fixation pathways in prokaryotes [PATH:ko00720]	pps, ppsA; pyruvate, water dikinase [EC:2.7.9.2]	M00173 Reductive citrate cycle (Arnon-Buchanan cycle) [PATH:map00720 map01200 map01100 map01120]
K01007	87.8788	1.94388	64.4104	1.80896	60.335	1.78057	A09100 Metabolism	B 09102 Energy metabolism	C 00680 Methane metabolism [PATH:ko00680]	pps, ppsA; pyruvate, water dikinase [EC:2.7.9.2]	M00173 Reductive citrate cycle (Arnon-Buchanan cycle) [PATH:map00720 map01200 map01100 map01120]
K01008	70.0637	1.84549	55.0662	1.74089	39.8196	1.6001	A09100 Metabolism	B 09106 Metabolism of other amino acids	C 00450 Selenocompound metabolism [PATH:ko00450]	selD, SEPHS; selenide, water dikinase [EC:2.7.9.3]
K01008	70.0637	1.84549	55.0662	1.74089	39.8196	1.6001	A09180 Brite Hierarchies	B 09182 Protein families: genetic information processing	C 03016 Transfer RNA biogenesis [BR:ko03016]	selD, SEPHS; selenide, water dikinase [EC:2.7.9.3]
K01011	855517	5.93223	497298	5.69662	567926	5.75429	A09100 Metabolism	B 09102 Energy metabolism	C 00920 Sulfur metabolism [PATH:ko00920]	TST, MPST, sseA; thiosulfate/3-mercaptopyruvate sulfurtransferase [EC:2.8.1.1 2.8.1.2]
K01011	855517	5.93223	497298	5.69662	567926	5.75429	A09100 Metabolism	B 09105 Amino acid metabolism	C 00270 Cysteine and methionine metabolism [PATH:ko00270]	TST, MPST, sseA; thiosulfate/3-mercaptopyruvate sulfurtransferase [EC:2.8.1.1 2.8.1.2]
K01011	855517	5.93223	497298	5.69662	567926	5.75429	A09120 Genetic Information Processing	B 09123 Folding, sorting and degradation	C 04122 Sulfur relay system [PATH:ko04122]	TST, MPST, sseA; thiosulfate/3-mercaptopyruvate sulfurtransferase [EC:2.8.1.1 2.8.1.2]
K01012	174568	5.24196	101479	5.00637	115884	5.06402	A09100 Metabolism	B 09108 Metabolism of cofactors and vitamins	C 00780 Biotin metabolism [PATH:ko00780]	bioB; biotin synthase [EC:2.8.1.6]	M00123 Biotin biosynthesis, pimeloyl-ACP/CoA => biotin [PATH:map00780 map01100]
K01026	154452	5.18879	0	#NUM!	102531	5.01085	A09100 Metabolism	B 09101 Carbohydrate metabolism	C 00620 Pyruvate metabolism [PATH:ko00620]	pct; propionate CoA-transferase [EC:2.8.3.1]
K01026	154452	5.18879	0	#NUM!	102531	5.01085	A09100 Metabolism	B 09101 Carbohydrate metabolism	C 00640 Propanoate metabolism [PATH:ko00640]	pct; propionate CoA-transferase [EC:2.8.3.1]
K01026	154452	5.18879	0	#NUM!	102531	5.01085	A09100 Metabolism	B 09111 Xenobiotics biodegradation and metabolism	C 00643 Styrene degradation [PATH:ko00643]	pct; propionate CoA-transferase [EC:2.8.3.1]
K01028	170280	5.23116	98976	4.99553	113033	5.0532	A09100 Metabolism	B 09101 Carbohydrate metabolism	C 00650 Butanoate metabolism [PATH:ko00650]	E2.8.3.5A, scoA; 3-oxoacid CoA-transferase subunit A [EC:2.8.3.5]
K01028	170280	5.23116	98976	4.99553	113033	5.0532	A09100 Metabolism	B 09103 Lipid metabolism	C 00072 Synthesis and degradation of ketone bodies [PATH:ko00072]	E2.8.3.5A, scoA; 3-oxoacid CoA-transferase subunit A [EC:2.8.3.5]
K01028	170280	5.23116	98976	4.99553	113033	5.0532	A09100 Metabolism	B 09105 Amino acid metabolism	C 00280 Valine, leucine and isoleucine degradation [PATH:ko00280]	E2.8.3.5A, scoA; 3-oxoacid CoA-transferase subunit A [EC:2.8.3.5]
K01029	167419	5.22381	97313.6	4.98817	111134	5.04585	A09100 Metabolism	B 09101 Carbohydrate metabolism	C 00650 Butanoate metabolism [PATH:ko00650]	E2.8.3.5B, scoB; 3-oxoacid CoA-transferase subunit B [EC:2.8.3.5]
K01029	167419	5.22381	97313.6	4.98817	111134	5.04585	A09100 Metabolism	B 09103 Lipid metabolism	C 00072 Synthesis and degradation of ketone bodies [PATH:ko00072]	E2.8.3.5B, scoB; 3-oxoacid CoA-transferase subunit B [EC:2.8.3.5]
K01029	167419	5.22381	97313.6	4.98817	111134	5.04585	A09100 Metabolism	B 09105 Amino acid metabolism	C 00280 Valine, leucine and isoleucine degradation [PATH:ko00280]	E2.8.3.5B, scoB; 3-oxoacid CoA-transferase subunit B [EC:2.8.3.5]
K01031	25.21	1.40157	27.89	1.44545	8.87	0.947924	A09100 Metabolism	B 09111 Xenobiotics biodegradation and metabolism	C 00362 Benzoate degradation [PATH:ko00362]	pcaI; 3-oxoadipate CoA-transferase, alpha subunit [EC:2.8.3.6]
K01032	25.21	1.40157	27.89	1.44545	8.87	0.947924	A09100 Metabolism	B 09111 Xenobiotics biodegradation and metabolism	C 00362 Benzoate degradation [PATH:ko00362]	pcaJ; 3-oxoadipate CoA-transferase, beta subunit [EC:2.8.3.6]
K01034	260280	5.41544	0	#NUM!	172783	5.2375	A09100 Metabolism	B 09101 Carbohydrate metabolism	C 00640 Propanoate metabolism [PATH:ko00640]	atoD; acetate CoA/acetoacetate CoA-transferase alpha subunit [EC:2.8.3.8 2.8.3.9]
K01034	260280	5.41544	0	#NUM!	172783	5.2375	A09100 Metabolism	B 09101 Carbohydrate metabolism	C 00650 Butanoate metabolism [PATH:ko00650]	atoD; acetate CoA/acetoacetate CoA-transferase alpha subunit [EC:2.8.3.8 2.8.3.9]
K01034	260280	5.41544	0	#NUM!	172783	5.2375	A09100 Metabolism	B 09105 Amino acid metabolism	C 00310 Lysine degradation [PATH:ko00310]	atoD; acetate CoA/acetoacetate CoA-transferase alpha subunit [EC:2.8.3.8 2.8.3.9]
K01034	260280	5.41544	0	#NUM!	172783	5.2375	A09100 Metabolism	B 09111 Xenobiotics biodegradation and metabolism	C 00627 Aminobenzoate degradation [PATH:ko00627]	atoD; acetate CoA/acetoacetate CoA-transferase alpha subunit [EC:2.8.3.8 2.8.3.9]
K01034	260280	5.41544	0	#NUM!	172783	5.2375	A09130 Environmental Information Processing	B 09132 Signal transduction	C 02020 Two-component system [PATH:ko02020]	atoD; acetate CoA/acetoacetate CoA-transferase alpha subunit [EC:2.8.3.8 2.8.3.9]
K01035	260280	5.41544	0	#NUM!	172783	5.2375	A09100 Metabolism	B 09101 Carbohydrate metabolism	C 00640 Propanoate metabolism [PATH:ko00640]	atoA; acetate CoA/acetoacetate CoA-transferase beta subunit [EC:2.8.3.8 2.8.3.9]
K01035	260280	5.41544	0	#NUM!	172783	5.2375	A09100 Metabolism	B 09101 Carbohydrate metabolism	C 00650 Butanoate metabolism [PATH:ko00650]	atoA; acetate CoA/acetoacetate CoA-transferase beta subunit [EC:2.8.3.8 2.8.3.9]
K01035	260280	5.41544	0	#NUM!	172783	5.2375	A09100 Metabolism	B 09105 Amino acid metabolism	C 00310 Lysine degradation [PATH:ko00310]	atoA; acetate CoA/acetoacetate CoA-transferase beta subunit [EC:2.8.3.8 2.8.3.9]
K01035	260280	5.41544	0	#NUM!	172783	5.2375	A09100 Metabolism	B 09111 Xenobiotics biodegradation and metabolism	C 00627 Aminobenzoate degradation [PATH:ko00627]	atoA; acetate CoA/acetoacetate CoA-transferase beta subunit [EC:2.8.3.8 2.8.3.9]
K01035	260280	5.41544	0	#NUM!	172783	5.2375	A09130 Environmental Information Processing	B 09132 Signal transduction	C 02020 Two-component system [PATH:ko02020]	atoA; acetate CoA/acetoacetate CoA-transferase beta subunit [EC:2.8.3.8 2.8.3.9]
K01039	154524	5.189	89838	4.95346	102579	5.01106	A09100 Metabolism	B 09101 Carbohydrate metabolism	C 00650 Butanoate metabolism [PATH:ko00650]	gctA; glutaconate CoA-transferase, subunit A [EC:2.8.3.12]
K01039	154524	5.189	89838	4.95346	102579	5.01106	A09100 Metabolism	B 09111 Xenobiotics biodegradation and metabolism	C 00643 Styrene degradation [PATH:ko00643]	gctA; glutaconate CoA-transferase, subunit A [EC:2.8.3.12]
K01040	154509	5.18895	89830.5	4.95342	102560	5.01098	A09100 Metabolism	B 09101 Carbohydrate metabolism	C 00650 Butanoate metabolism [PATH:ko00650]	gctB; glutaconate CoA-transferase, subunit B [EC:2.8.3.12]
K01040	154509	5.18895	89830.5	4.95342	102560	5.01098	A09100 Metabolism	B 09111 Xenobiotics biodegradation and metabolism	C 00643 Styrene degradation [PATH:ko00643]	gctB; glutaconate CoA-transferase, subunit B [EC:2.8.3.12]
K01042	20.38	1.3092	13.89	1.1427	10.47	1.01995	A09100 Metabolism	B 09106 Metabolism of other amino acids	C 00450 Selenocompound metabolism [PATH:ko00450]	selA; L-seryl-tRNA(Ser) seleniumtransferase [EC:2.9.1.1]
K01042	20.38	1.3092	13.89	1.1427	10.47	1.01995	A09120 Genetic Information Processing	B 09122 Translation	C 00970 Aminoacyl-tRNA biosynthesis [PATH:ko00970]	selA; L-seryl-tRNA(Ser) seleniumtransferase [EC:2.9.1.1]
K01046	80.5369	1.906	67.2638	1.82778	43.8776	1.64224	A09100 Metabolism	B 09103 Lipid metabolism	C 00561 Glycerolipid metabolism [PATH:ko00561]	lip, TGL2; triacylglycerol lipase [EC:3.1.1.3]	M00098 Acylglycerol degradation [PATH:map00561 map01100]
K01048	154468	5.18884	89783.4	4.9532	102534	5.01087	A09100 Metabolism	B 09103 Lipid metabolism	C 00564 Glycerophospholipid metabolism [PATH:ko00564]	pldB; lysophospholipase [EC:3.1.1.5]
K01051	5.5	0.740363	7.5	0.875061	0	#NUM!	A09100 Metabolism	B 09101 Carbohydrate metabolism	C 00040 Pentose and glucuronate interconversions [PATH:ko00040]	E3.1.1.11; pectinesterase [EC:3.1.1.11]	M00081 Pectin degradation [PATH:map00040 map01100]
K01053	1.0154e+06	6.00664	590164	5.77097	674044	5.82869	A09100 Metabolism	B 09101 Carbohydrate metabolism	C 00030 Pentose phosphate pathway [PATH:ko00030]	E3.1.1.17, gnl, RGN; gluconolactonase [EC:3.1.1.17]	M00129 Ascorbate biosynthesis, animals, glucose-1P => ascorbate [PATH:map00040 map00053 map01100]
K01053	1.0154e+06	6.00664	590164	5.77097	674044	5.82869	A09100 Metabolism	B 09101 Carbohydrate metabolism	C 00053 Ascorbate and aldarate metabolism [PATH:ko00053]	E3.1.1.17, gnl, RGN; gluconolactonase [EC:3.1.1.17]	M00129 Ascorbate biosynthesis, animals, glucose-1P => ascorbate [PATH:map00040 map00053 map01100]
K01053	1.0154e+06	6.00664	590164	5.77097	674044	5.82869	A09100 Metabolism	B 09111 Xenobiotics biodegradation and metabolism	C 00930 Caprolactam degradation [PATH:ko00930]	E3.1.1.17, gnl, RGN; gluconolactonase [EC:3.1.1.17]	M00129 Ascorbate biosynthesis, animals, glucose-1P => ascorbate [PATH:map00040 map00053 map01100]
K01053	1.0154e+06	6.00664	590164	5.77097	674044	5.82869	A09180 Brite Hierarchies	B 09183 Protein families: signaling and cellular processes	C 04147 Exosome [BR:ko04147]	E3.1.1.17, gnl, RGN; gluconolactonase [EC:3.1.1.17]	M00129 Ascorbate biosynthesis, animals, glucose-1P => ascorbate [PATH:map00040 map00053 map01100]
K01055	391943	5.59322	227833	5.35762	260172	5.41526	A09100 Metabolism	B 09111 Xenobiotics biodegradation and metabolism	C 00362 Benzoate degradation [PATH:ko00362]	pcaD; 3-oxoadipate enol-lactonase [EC:3.1.1.24]	M00568 Catechol ortho-cleavage, catechol => 3-oxoadipate [PATH:map00362 map01220 map01100 map01120]
K01057	154538	5.18904	89819.9	4.95337	102581	5.01107	A09100 Metabolism	B 09101 Carbohydrate metabolism	C 00030 Pentose phosphate pathway [PATH:ko00030]	PGLS, pgl, devB; 6-phosphogluconolactonase [EC:3.1.1.31]	M00004 Pentose phosphate pathway (Pentose phosphate cycle) [PATH:map00030 map01200 map01100 map01120]
K01058	27.06	1.43233	12.78	1.10653	20.94	1.32098	A09100 Metabolism	B 09103 Lipid metabolism	C 00564 Glycerophospholipid metabolism [PATH:ko00564]	pldA; phospholipase A1/A2 [EC:3.1.1.32 3.1.1.4]
K01058	27.06	1.43233	12.78	1.10653	20.94	1.32098	A09100 Metabolism	B 09103 Lipid metabolism	C 00565 Ether lipid metabolism [PATH:ko00565]	pldA; phospholipase A1/A2 [EC:3.1.1.32 3.1.1.4]
K01058	27.06	1.43233	12.78	1.10653	20.94	1.32098	A09100 Metabolism	B 09103 Lipid metabolism	C 00590 Arachidonic acid metabolism [PATH:ko00590]	pldA; phospholipase A1/A2 [EC:3.1.1.32 3.1.1.4]
K01058	27.06	1.43233	12.78	1.10653	20.94	1.32098	A09100 Metabolism	B 09103 Lipid metabolism	C 00591 Linoleic acid metabolism [PATH:ko00591]	pldA; phospholipase A1/A2 [EC:3.1.1.32 3.1.1.4]
K01058	27.06	1.43233	12.78	1.10653	20.94	1.32098	A09100 Metabolism	B 09103 Lipid metabolism	C 00592 alpha-Linolenic acid metabolism [PATH:ko00592]	pldA; phospholipase A1/A2 [EC:3.1.1.32 3.1.1.4]
K01060	17.0811	1.23252	7.5	0.875061	19.5065	1.29018	A09100 Metabolism	B 09110 Biosynthesis of other secondary metabolites	C 00311 Penicillin and cephalosporin biosynthesis [PATH:ko00311]	cah; cephalosporin-C deacetylase [EC:3.1.1.41]
K01061	629390	5.79892	365830	5.56328	417792	5.62096	A09100 Metabolism	B 09111 Xenobiotics biodegradation and metabolism	C 00364 Fluorobenzoate degradation [PATH:ko00364]	E3.1.1.45; carboxymethylenebutenolidase [EC:3.1.1.45]
K01061	629390	5.79892	365830	5.56328	417792	5.62096	A09100 Metabolism	B 09111 Xenobiotics biodegradation and metabolism	C 00361 Chlorocyclohexane and chlorobenzene degradation [PATH:ko00361]	E3.1.1.45; carboxymethylenebutenolidase [EC:3.1.1.45]
K01061	629390	5.79892	365830	5.56328	417792	5.62096	A09100 Metabolism	B 09111 Xenobiotics biodegradation and metabolism	C 00623 Toluene degradation [PATH:ko00623]	E3.1.1.45; carboxymethylenebutenolidase [EC:3.1.1.45]
K01066	293282	5.46728	170471	5.23165	194677	5.28932	A09190 Not Included in Pathway or Brite	B 09191 Unclassified: metabolism	C 99980 Enzymes with EC numbers	aes; acetyl esterase [EC:3.1.1.-]
K01069	154536	5.18903	89838.1	4.95346	102574	5.01104	A09100 Metabolism	B 09101 Carbohydrate metabolism	C 00620 Pyruvate metabolism [PATH:ko00620]	gloB, gloC, HAGH; hydroxyacylglutathione hydrolase [EC:3.1.2.6]
K01070	154534	5.18902	89816.4	4.95336	102572	5.01103	A09100 Metabolism	B 09102 Energy metabolism	C 00680 Methane metabolism [PATH:ko00680]	frmB, ESD, fghA; S-formylglutathione hydrolase [EC:3.1.2.12]
K01071	5.5	0.740363	7.5	0.875061	0	#NUM!	A09100 Metabolism	B 09103 Lipid metabolism	C 00061 Fatty acid biosynthesis [PATH:ko00061]	MCH; medium-chain acyl-[acyl-carrier-protein] hydrolase [EC:3.1.2.21]
K01071	5.5	0.740363	7.5	0.875061	0	#NUM!	A09180 Brite Hierarchies	B 09181 Protein families: metabolism	C 01004 Lipid biosynthesis proteins [BR:ko01004]	MCH; medium-chain acyl-[acyl-carrier-protein] hydrolase [EC:3.1.2.21]
K01075	171668	5.23469	0	#NUM!	113952	5.05672	A09100 Metabolism	B 09108 Metabolism of cofactors and vitamins	C 00130 Ubiquinone and other terpenoid-quinone biosynthesis [PATH:ko00130]	E3.1.2.23; 4-hydroxybenzoyl-CoA thioesterase [EC:3.1.2.23]
K01075	171668	5.23469	0	#NUM!	113952	5.05672	A09100 Metabolism	B 09111 Xenobiotics biodegradation and metabolism	C 00362 Benzoate degradation [PATH:ko00362]	E3.1.2.23; 4-hydroxybenzoyl-CoA thioesterase [EC:3.1.2.23]
K01077	154481	5.18888	89786.2	4.95321	102546	5.01092	A09100 Metabolism	B 09108 Metabolism of cofactors and vitamins	C 00730 Thiamine metabolism [PATH:ko00730]	E3.1.3.1, phoA, phoB; alkaline phosphatase [EC:3.1.3.1]	M00126 Tetrahydrofolate biosynthesis, GTP => THF [PATH:map00790 map00670 map01100]
K01077	154481	5.18888	89786.2	4.95321	102546	5.01092	A09100 Metabolism	B 09108 Metabolism of cofactors and vitamins	C 00790 Folate biosynthesis [PATH:ko00790]	E3.1.3.1, phoA, phoB; alkaline phosphatase [EC:3.1.3.1]	M00126 Tetrahydrofolate biosynthesis, GTP => THF [PATH:map00790 map00670 map01100]
K01077	154481	5.18888	89786.2	4.95321	102546	5.01092	A09130 Environmental Information Processing	B 09132 Signal transduction	C 02020 Two-component system [PATH:ko02020]	E3.1.3.1, phoA, phoB; alkaline phosphatase [EC:3.1.3.1]	M00126 Tetrahydrofolate biosynthesis, GTP => THF [PATH:map00790 map00670 map01100]
K01077	154481	5.18888	89786.2	4.95321	102546	5.01092	A09180 Brite Hierarchies	B 09183 Protein families: signaling and cellular processes	C 04147 Exosome [BR:ko04147]	E3.1.3.1, phoA, phoB; alkaline phosphatase [EC:3.1.3.1]	M00126 Tetrahydrofolate biosynthesis, GTP => THF [PATH:map00790 map00670 map01100]
K01077	154481	5.18888	89786.2	4.95321	102546	5.01092	A09180 Brite Hierarchies	B 09183 Protein families: signaling and cellular processes	C 00537 Glycosylphosphatidylinositol (GPI)-anchored proteins [BR:ko00537]	E3.1.3.1, phoA, phoB; alkaline phosphatase [EC:3.1.3.1]	M00126 Tetrahydrofolate biosynthesis, GTP => THF [PATH:map00790 map00670 map01100]
K01078	19.0138	1.27907	14.8362	1.17132	15.1529	1.1805	A09100 Metabolism	B 09108 Metabolism of cofactors and vitamins	C 00730 Thiamine metabolism [PATH:ko00730]	PHO; acid phosphatase [EC:3.1.3.2]
K01078	19.0138	1.27907	14.8362	1.17132	15.1529	1.1805	A09100 Metabolism	B 09108 Metabolism of cofactors and vitamins	C 00740 Riboflavin metabolism [PATH:ko00740]	PHO; acid phosphatase [EC:3.1.3.2]
K01079	154553	5.18908	89841.5	4.95348	102597	5.01113	A09100 Metabolism	B 09102 Energy metabolism	C 00680 Methane metabolism [PATH:ko00680]	serB, PSPH; phosphoserine phosphatase [EC:3.1.3.3]	M00020 Serine biosynthesis, glycerate-3P => serine [PATH:map00260 map00680 map01200 map01230 map01100]
K01079	154553	5.18908	89841.5	4.95348	102597	5.01113	A09100 Metabolism	B 09105 Amino acid metabolism	C 00260 Glycine, serine and threonine metabolism [PATH:ko00260]	serB, PSPH; phosphoserine phosphatase [EC:3.1.3.3]	M00020 Serine biosynthesis, glycerate-3P => serine [PATH:map00260 map00680 map01200 map01230 map01100]
K01079	154553	5.18908	89841.5	4.95348	102597	5.01113	A09180 Brite Hierarchies	B 09181 Protein families: metabolism	C 01009 Protein phosphatases and associated proteins [BR:ko01009]	serB, PSPH; phosphoserine phosphatase [EC:3.1.3.3]	M00020 Serine biosynthesis, glycerate-3P => serine [PATH:map00260 map00680 map01200 map01230 map01100]
K01081	154556	5.18909	89832.5	4.95343	102603	5.01116	A09100 Metabolism	B 09104 Nucleotide metabolism	C 00230 Purine metabolism [PATH:ko00230]	E3.1.3.5; 5'-nucleotidase [EC:3.1.3.5]
K01081	154556	5.18909	89832.5	4.95343	102603	5.01116	A09100 Metabolism	B 09104 Nucleotide metabolism	C 00240 Pyrimidine metabolism [PATH:ko00240]	E3.1.3.5; 5'-nucleotidase [EC:3.1.3.5]
K01081	154556	5.18909	89832.5	4.95343	102603	5.01116	A09100 Metabolism	B 09108 Metabolism of cofactors and vitamins	C 00760 Nicotinate and nicotinamide metabolism [PATH:ko00760]	E3.1.3.5; 5'-nucleotidase [EC:3.1.3.5]
K01082	157386	5.19697	91496.9	4.96141	104460	5.01895	A09100 Metabolism	B 09102 Energy metabolism	C 00920 Sulfur metabolism [PATH:ko00920]	cysQ, MET22, BPNT1; 3'(2'), 5'-bisphosphate nucleotidase [EC:3.1.3.7]
K01082	157386	5.19697	91496.9	4.96141	104460	5.01895	A09180 Brite Hierarchies	B 09182 Protein families: genetic information processing	C 03016 Transfer RNA biogenesis [BR:ko03016]	cysQ, MET22, BPNT1; 3'(2'), 5'-bisphosphate nucleotidase [EC:3.1.3.7]
K01083	11.13	1.0465	6.39	0.805501	8.87	0.947924	A09100 Metabolism	B 09101 Carbohydrate metabolism	C 00562 Inositol phosphate metabolism [PATH:ko00562]	E3.1.3.8; 3-phytase [EC:3.1.3.8]
K01087	154490	5.1889	89791.8	4.95324	102561	5.01098	A09100 Metabolism	B 09101 Carbohydrate metabolism	C 00500 Starch and sucrose metabolism [PATH:ko00500]	otsB; trehalose 6-phosphate phosphatase [EC:3.1.3.12]
K01089	4.8	0.681241	0	#NUM!	3.2	0.50515	A09100 Metabolism	B 09105 Amino acid metabolism	C 00340 Histidine metabolism [PATH:ko00340]	hisB; imidazoleglycerol-phosphate dehydratase / histidinol-phosphatase [EC:4.2.1.19 3.1.3.15]	M00026 Histidine biosynthesis, PRPP => histidine [PATH:map00340 map01230 map01100 map01110]
K01091	533717	5.72731	310232	5.49169	354281	5.54935	A09100 Metabolism	B 09101 Carbohydrate metabolism	C 00630 Glyoxylate and dicarboxylate metabolism [PATH:ko00630]	gph; phosphoglycolate phosphatase [EC:3.1.3.18]
K01092	480679	5.68186	279414	5.44625	319080	5.5039	A09100 Metabolism	B 09101 Carbohydrate metabolism	C 00562 Inositol phosphate metabolism [PATH:ko00562]	E3.1.3.25, IMPA, suhB; myo-inositol-1(or 4)-monophosphatase [EC:3.1.3.25]	M00131 Inositol phosphate metabolism, Ins(1,3,4,5)P4 => Ins(1,3,4)P3 => myo-inositol [PATH:map00562 map01100]
K01092	480679	5.68186	279414	5.44625	319080	5.5039	A09100 Metabolism	B 09110 Biosynthesis of other secondary metabolites	C 00521 Streptomycin biosynthesis [PATH:ko00521]	E3.1.3.25, IMPA, suhB; myo-inositol-1(or 4)-monophosphatase [EC:3.1.3.25]	M00131 Inositol phosphate metabolism, Ins(1,3,4,5)P4 => Ins(1,3,4)P3 => myo-inositol [PATH:map00562 map01100]
K01092	480679	5.68186	279414	5.44625	319080	5.5039	A09130 Environmental Information Processing	B 09132 Signal transduction	C 04070 Phosphatidylinositol signaling system [PATH:ko04070]	E3.1.3.25, IMPA, suhB; myo-inositol-1(or 4)-monophosphatase [EC:3.1.3.25]	M00131 Inositol phosphate metabolism, Ins(1,3,4,5)P4 => Ins(1,3,4)P3 => myo-inositol [PATH:map00562 map01100]
K01093	22.3302	1.34889	5.5	0.740363	1.77778	0.249877	A09100 Metabolism	B 09101 Carbohydrate metabolism	C 00562 Inositol phosphate metabolism [PATH:ko00562]	appA; 4-phytase / acid phosphatase [EC:3.1.3.26 3.1.3.2]
K01093	22.3302	1.34889	0	#NUM!	1.77778	0.249877	A09100 Metabolism	B 09108 Metabolism of cofactors and vitamins	C 00740 Riboflavin metabolism [PATH:ko00740]	appA; 4-phytase / acid phosphatase [EC:3.1.3.26 3.1.3.2]
K01095	52.97	1.72403	40.91	1.61183	30.58	1.48544	A09100 Metabolism	B 09103 Lipid metabolism	C 00564 Glycerophospholipid metabolism [PATH:ko00564]	pgpA; phosphatidylglycerophosphatase A [EC:3.1.3.27]
K01101	1.04	0.0170333	1.9	0.278754	3.46	0.539076	A09100 Metabolism	B 09111 Xenobiotics biodegradation and metabolism	C 00627 Aminobenzoate degradation [PATH:ko00627]	E3.1.3.41; 4-nitrophenyl phosphatase [EC:3.1.3.41]
K01114	193123	5.28583	112230	5.05011	128218	5.10795	A09100 Metabolism	B 09101 Carbohydrate metabolism	C 00562 Inositol phosphate metabolism [PATH:ko00562]	plc; phospholipase C [EC:3.1.4.3]
K01114	193123	5.28583	112230	5.05011	128218	5.10795	A09100 Metabolism	B 09103 Lipid metabolism	C 00564 Glycerophospholipid metabolism [PATH:ko00564]	plc; phospholipase C [EC:3.1.4.3]
K01114	193123	5.28583	112230	5.05011	128218	5.10795	A09100 Metabolism	B 09103 Lipid metabolism	C 00565 Ether lipid metabolism [PATH:ko00565]	plc; phospholipase C [EC:3.1.4.3]
K01114	193123	5.28583	112230	5.05011	128218	5.10795	A09140 Cellular Processes	B 09145 Cellular community - prokaryotes	C 02024 Quorum sensing [PATH:ko02024]	plc; phospholipase C [EC:3.1.4.3]
K01114	193123	5.28583	112230	5.05011	128218	5.10795	A09150 Organismal Systems	B 09152 Endocrine system	C 04919 Thyroid hormone signaling pathway [PATH:ko04919]	plc; phospholipase C [EC:3.1.4.3]
K01114	193123	5.28583	112230	5.05011	128218	5.10795	A09180 Brite Hierarchies	B 09183 Protein families: signaling and cellular processes	C 02042 Bacterial toxins [BR:ko02042]	plc; phospholipase C [EC:3.1.4.3]
K01115	1.35	0.130334	0	#NUM!	0	#NUM!	A09100 Metabolism	B 09103 Lipid metabolism	C 00564 Glycerophospholipid metabolism [PATH:ko00564]	PLD1_2; phospholipase D1/2 [EC:3.1.4.4]
K01115	1.35	0.130334	0	#NUM!	0	#NUM!	A09100 Metabolism	B 09103 Lipid metabolism	C 00565 Ether lipid metabolism [PATH:ko00565]	PLD1_2; phospholipase D1/2 [EC:3.1.4.4]
K01115	1.35	0.130334	0	#NUM!	0	#NUM!	A09130 Environmental Information Processing	B 09132 Signal transduction	C 04014 Ras signaling pathway [PATH:ko04014]	PLD1_2; phospholipase D1/2 [EC:3.1.4.4]
K01115	1.35	0.130334	0	#NUM!	0	#NUM!	A09130 Environmental Information Processing	B 09132 Signal transduction	C 04072 Phospholipase D signaling pathway [PATH:ko04072]	PLD1_2; phospholipase D1/2 [EC:3.1.4.4]
K01115	1.35	0.130334	0	#NUM!	0	#NUM!	A09130 Environmental Information Processing	B 09132 Signal transduction	C 04071 Sphingolipid signaling pathway [PATH:ko04071]	PLD1_2; phospholipase D1/2 [EC:3.1.4.4]
K01115	1.35	0.130334	0	#NUM!	0	#NUM!	A09130 Environmental Information Processing	B 09132 Signal transduction	C 04024 cAMP signaling pathway [PATH:ko04024]	PLD1_2; phospholipase D1/2 [EC:3.1.4.4]
K01115	1.35	0.130334	0	#NUM!	0	#NUM!	A09140 Cellular Processes	B 09141 Transport and catabolism	C 04144 Endocytosis [PATH:ko04144]	PLD1_2; phospholipase D1/2 [EC:3.1.4.4]
K01115	1.35	0.130334	0	#NUM!	0	#NUM!	A09150 Organismal Systems	B 09151 Immune system	C 04666 Fc gamma R-mediated phagocytosis [PATH:ko04666]	PLD1_2; phospholipase D1/2 [EC:3.1.4.4]
K01115	1.35	0.130334	0	#NUM!	0	#NUM!	A09150 Organismal Systems	B 09152 Endocrine system	C 04912 GnRH signaling pathway [PATH:ko04912]	PLD1_2; phospholipase D1/2 [EC:3.1.4.4]
K01115	1.35	0.130334	0	#NUM!	0	#NUM!	A09150 Organismal Systems	B 09152 Endocrine system	C 04928 Parathyroid hormone synthesis, secretion and action [PATH:ko04928]	PLD1_2; phospholipase D1/2 [EC:3.1.4.4]
K01115	1.35	0.130334	0	#NUM!	0	#NUM!	A09150 Organismal Systems	B 09156 Nervous system	C 04724 Glutamatergic synapse [PATH:ko04724]	PLD1_2; phospholipase D1/2 [EC:3.1.4.4]
K01115	1.35	0.130334	0	#NUM!	0	#NUM!	A09160 Human Diseases	B 09161 Cancers: Overview	C 05231 Choline metabolism in cancer [PATH:ko05231]	PLD1_2; phospholipase D1/2 [EC:3.1.4.4]
K01115	1.35	0.130334	0	#NUM!	0	#NUM!	A09180 Brite Hierarchies	B 09182 Protein families: genetic information processing	C 04131 Membrane trafficking [BR:ko04131]	PLD1_2; phospholipase D1/2 [EC:3.1.4.4]
K01119	70.1578	1.84608	25.0275	1.39842	74.5082	1.8722	A09100 Metabolism	B 09104 Nucleotide metabolism	C 00230 Purine metabolism [PATH:ko00230]	cpdB; 2',3'-cyclic-nucleotide 2'-phosphodiesterase / 3'-nucleotidase [EC:3.1.4.16 3.1.3.6]
K01119	70.1578	1.84608	25.0275	1.39842	74.5082	1.8722	A09100 Metabolism	B 09104 Nucleotide metabolism	C 00240 Pyrimidine metabolism [PATH:ko00240]	cpdB; 2',3'-cyclic-nucleotide 2'-phosphodiesterase / 3'-nucleotidase [EC:3.1.4.16 3.1.3.6]
K01126	310609	5.49221	180545	5.25659	206234	5.31436	A09100 Metabolism	B 09103 Lipid metabolism	C 00564 Glycerophospholipid metabolism [PATH:ko00564]	E3.1.4.46, glpQ, ugpQ; glycerophosphoryl diester phosphodiesterase [EC:3.1.4.46]
K01129	160290	5.20491	93182	4.96933	106393	5.02691	A09100 Metabolism	B 09104 Nucleotide metabolism	C 00230 Purine metabolism [PATH:ko00230]	dgt; dGTPase [EC:3.1.5.1]
K01130	526285	5.72122	305900	5.48558	349367	5.54328	A09100 Metabolism	B 09103 Lipid metabolism	C 00140 Steroid hormone biosynthesis [PATH:ko00140]	E3.1.6.1, aslA; arylsulfatase [EC:3.1.6.1]
K01130	526285	5.72122	305900	5.48558	349367	5.54328	A09100 Metabolism	B 09103 Lipid metabolism	C 00600 Sphingolipid metabolism [PATH:ko00600]	E3.1.6.1, aslA; arylsulfatase [EC:3.1.6.1]
K01139	283216	5.45212	0	#NUM!	188004	5.27417	A09100 Metabolism	B 09104 Nucleotide metabolism	C 00230 Purine metabolism [PATH:ko00230]	spoT; GTP diphosphokinase / guanosine-3',5'-bis(diphosphate) 3'-diphosphatase [EC:2.7.6.5 3.1.7.2]
K01139	283216	5.45212	0	#NUM!	188004	5.27417	A09180 Brite Hierarchies	B 09182 Protein families: genetic information processing	C 03009 Ribosome biogenesis [BR:ko03009]	spoT; GTP diphosphokinase / guanosine-3',5'-bis(diphosphate) 3'-diphosphatase [EC:2.7.6.5 3.1.7.2]
K01141	64.1803	1.8074	47.3649	1.67546	39.496	1.59655	A09120 Genetic Information Processing	B 09124 Replication and repair	C 03430 Mismatch repair [PATH:ko03430]	sbcB, exoI; exodeoxyribonuclease I [EC:3.1.11.1]
K01141	64.1803	1.8074	47.3649	1.67546	39.496	1.59655	A09180 Brite Hierarchies	B 09182 Protein families: genetic information processing	C 03400 DNA repair and recombination proteins [BR:ko03400]	sbcB, exoI; exodeoxyribonuclease I [EC:3.1.11.1]
K01142	455002	5.65801	264484	5.4224	302028	5.48005	A09120 Genetic Information Processing	B 09124 Replication and repair	C 03410 Base excision repair [PATH:ko03410]	E3.1.11.2, xthA; exodeoxyribonuclease III [EC:3.1.11.2]
K01142	455002	5.65801	264484	5.4224	302028	5.48005	A09180 Brite Hierarchies	B 09182 Protein families: genetic information processing	C 03400 DNA repair and recombination proteins [BR:ko03400]	E3.1.11.2, xthA; exodeoxyribonuclease III [EC:3.1.11.2]
K01151	16.71	1.22298	13.4317	1.12813	22.85	1.35889	A09120 Genetic Information Processing	B 09124 Replication and repair	C 03410 Base excision repair [PATH:ko03410]	nfo; deoxyribonuclease IV [EC:3.1.21.2]
K01151	16.71	1.22298	13.4317	1.12813	22.85	1.35889	A09180 Brite Hierarchies	B 09182 Protein families: genetic information processing	C 03400 DNA repair and recombination proteins [BR:ko03400]	nfo; deoxyribonuclease IV [EC:3.1.21.2]
K01159	157409	5.19703	91502.6	4.96143	104488	5.01907	A09120 Genetic Information Processing	B 09124 Replication and repair	C 03440 Homologous recombination [PATH:ko03440]	ruvC; crossover junction endodeoxyribonuclease RuvC [EC:3.1.22.4]
K01159	157409	5.19703	91502.6	4.96143	104488	5.01907	A09180 Brite Hierarchies	B 09182 Protein families: genetic information processing	C 03400 DNA repair and recombination proteins [BR:ko03400]	ruvC; crossover junction endodeoxyribonuclease RuvC [EC:3.1.22.4]
K01173	61.7	1.79029	47.3	1.67486	37.85	1.57807	A09140 Cellular Processes	B 09143 Cell growth and death	C 04210 Apoptosis [PATH:ko04210]	ENDOG; endonuclease G, mitochondrial
K01173	61.7	1.79029	47.3	1.67486	37.85	1.57807	A09180 Brite Hierarchies	B 09182 Protein families: genetic information processing	C 03029 Mitochondrial biogenesis [BR:ko03029]	ENDOG; endonuclease G, mitochondrial
K01176	33.8643	1.52974	17.0134	1.23079	34.649	1.53969	A09100 Metabolism	B 09101 Carbohydrate metabolism	C 00500 Starch and sucrose metabolism [PATH:ko00500]	AMY, amyA, malS; alpha-amylase [EC:3.2.1.1]
K01176	33.8643	1.52974	17.0134	1.23079	34.649	1.53969	A09150 Organismal Systems	B 09154 Digestive system	C 04973 Carbohydrate digestion and absorption [PATH:ko04973]	AMY, amyA, malS; alpha-amylase [EC:3.2.1.1]
K01178	6.85	0.835691	7.5	0.875061	0	#NUM!	A09100 Metabolism	B 09101 Carbohydrate metabolism	C 00500 Starch and sucrose metabolism [PATH:ko00500]	SGA1; glucoamylase [EC:3.2.1.3]
K01179	178832	5.25244	103927	5.01673	118727	5.07455	A09100 Metabolism	B 09101 Carbohydrate metabolism	C 00500 Starch and sucrose metabolism [PATH:ko00500]	E3.2.1.4; endoglucanase [EC:3.2.1.4]
K01182	2.08	0.318063	3.8	0.579784	6.92	0.840106	A09100 Metabolism	B 09101 Carbohydrate metabolism	C 00052 Galactose metabolism [PATH:ko00052]	IMA, malL; oligo-1,6-glucosidase [EC:3.2.1.10]
K01182	2.08	0.318063	3.8	0.579784	6.92	0.840106	A09100 Metabolism	B 09101 Carbohydrate metabolism	C 00500 Starch and sucrose metabolism [PATH:ko00500]	IMA, malL; oligo-1,6-glucosidase [EC:3.2.1.10]
K01183	72.9497	1.86302	26.67	1.42602	85.8281	1.93363	A09100 Metabolism	B 09101 Carbohydrate metabolism	C 00520 Amino sugar and nucleotide sugar metabolism [PATH:ko00520]	E3.2.1.14; chitinase [EC:3.2.1.14]
K01184	154452	5.18879	0	#NUM!	102531	5.01085	A09100 Metabolism	B 09101 Carbohydrate metabolism	C 00040 Pentose and glucuronate interconversions [PATH:ko00040]	E3.2.1.15; polygalacturonase [EC:3.2.1.15]	M00081 Pectin degradation [PATH:map00040 map01100]
K01186	15.67	1.19507	7.5	0.875061	19.39	1.28758	A09100 Metabolism	B 09103 Lipid metabolism	C 00600 Sphingolipid metabolism [PATH:ko00600]	NEU1; sialidase-1 [EC:3.2.1.18]
K01186	15.67	1.19507	7.5	0.875061	19.39	1.28758	A09100 Metabolism	B 09107 Glycan biosynthesis and metabolism	C 00511 Other glycan degradation [PATH:ko00511]	NEU1; sialidase-1 [EC:3.2.1.18]
K01186	15.67	1.19507	7.5	0.875061	19.39	1.28758	A09140 Cellular Processes	B 09141 Transport and catabolism	C 04142 Lysosome [PATH:ko04142]	NEU1; sialidase-1 [EC:3.2.1.18]
K01186	15.67	1.19507	7.5	0.875061	19.39	1.28758	A09180 Brite Hierarchies	B 09183 Protein families: signaling and cellular processes	C 02042 Bacterial toxins [BR:ko02042]	NEU1; sialidase-1 [EC:3.2.1.18]
K01187	201760	5.30484	117256	5.06913	133949	5.12694	A09100 Metabolism	B 09101 Carbohydrate metabolism	C 00052 Galactose metabolism [PATH:ko00052]	malZ; alpha-glucosidase [EC:3.2.1.20]
K01187	201760	5.30484	117256	5.06913	133949	5.12694	A09100 Metabolism	B 09101 Carbohydrate metabolism	C 00500 Starch and sucrose metabolism [PATH:ko00500]	malZ; alpha-glucosidase [EC:3.2.1.20]
K01190	69.4962	1.84196	26.25	1.41913	33.8306	1.52931	A09100 Metabolism	B 09101 Carbohydrate metabolism	C 00052 Galactose metabolism [PATH:ko00052]	lacZ; beta-galactosidase [EC:3.2.1.23]
K01190	69.4962	1.84196	26.25	1.41913	33.8306	1.52931	A09100 Metabolism	B 09103 Lipid metabolism	C 00600 Sphingolipid metabolism [PATH:ko00600]	lacZ; beta-galactosidase [EC:3.2.1.23]
K01190	69.4962	1.84196	26.25	1.41913	33.8306	1.52931	A09100 Metabolism	B 09107 Glycan biosynthesis and metabolism	C 00511 Other glycan degradation [PATH:ko00511]	lacZ; beta-galactosidase [EC:3.2.1.23]
K01191	18.3332	1.26324	7.5	0.875061	21.8938	1.34032	A09100 Metabolism	B 09107 Glycan biosynthesis and metabolism	C 00511 Other glycan degradation [PATH:ko00511]	MAN2C1; alpha-mannosidase [EC:3.2.1.24]
K01191	18.3332	1.26324	7.5	0.875061	21.8938	1.34032	A09180 Brite Hierarchies	B 09182 Protein families: genetic information processing	C 04131 Membrane trafficking [BR:ko04131]	MAN2C1; alpha-mannosidase [EC:3.2.1.24]
K01192	24.6308	1.39148	7.5	0.875061	1.6	0.20412	A09100 Metabolism	B 09107 Glycan biosynthesis and metabolism	C 00511 Other glycan degradation [PATH:ko00511]	E3.2.1.25, MANBA, manB; beta-mannosidase [EC:3.2.1.25]
K01192	24.6308	1.39148	7.5	0.875061	1.6	0.20412	A09140 Cellular Processes	B 09141 Transport and catabolism	C 04142 Lysosome [PATH:ko04142]	E3.2.1.25, MANBA, manB; beta-mannosidase [EC:3.2.1.25]
K01193	2.76818	0.442195	2.59091	0.413452	4.71818	0.673775	A09100 Metabolism	B 09101 Carbohydrate metabolism	C 00052 Galactose metabolism [PATH:ko00052]	INV, sacA; beta-fructofuranosidase [EC:3.2.1.26]
K01193	2.76818	0.442195	2.59091	0.413452	4.71818	0.673775	A09100 Metabolism	B 09101 Carbohydrate metabolism	C 00500 Starch and sucrose metabolism [PATH:ko00500]	INV, sacA; beta-fructofuranosidase [EC:3.2.1.26]
K01194	13.4	1.1271	0	#NUM!	0	#NUM!	A09100 Metabolism	B 09101 Carbohydrate metabolism	C 00500 Starch and sucrose metabolism [PATH:ko00500]	TREH, treA, treF; alpha,alpha-trehalase [EC:3.2.1.28]
K01194	13.4	1.1271	0	#NUM!	0	#NUM!	A09180 Brite Hierarchies	B 09183 Protein families: signaling and cellular processes	C 00537 Glycosylphosphatidylinositol (GPI)-anchored proteins [BR:ko00537]	TREH, treA, treF; alpha,alpha-trehalase [EC:3.2.1.28]
K01197	10.17	1.00732	0	#NUM!	19.39	1.28758	A09100 Metabolism	B 09107 Glycan biosynthesis and metabolism	C 00531 Glycosaminoglycan degradation [PATH:ko00531]	hya; hyaluronoglucosaminidase [EC:3.2.1.35]	M00076 Dermatan sulfate degradation [PATH:map00531 map01100]
K01197	10.17	1.00732	0	#NUM!	19.39	1.28758	A09180 Brite Hierarchies	B 09183 Protein families: signaling and cellular processes	C 02042 Bacterial toxins [BR:ko02042]	hya; hyaluronoglucosaminidase [EC:3.2.1.35]	M00076 Dermatan sulfate degradation [PATH:map00531 map01100]
K01197	10.17	1.00732	0	#NUM!	19.39	1.28758	A09180 Brite Hierarchies	B 09183 Protein families: signaling and cellular processes	C 00536 Glycosaminoglycan binding proteins [BR:ko00536]	hya; hyaluronoglucosaminidase [EC:3.2.1.35]	M00076 Dermatan sulfate degradation [PATH:map00531 map01100]
K01197	10.17	1.00732	0	#NUM!	19.39	1.28758	A09180 Brite Hierarchies	B 09183 Protein families: signaling and cellular processes	C 00537 Glycosylphosphatidylinositol (GPI)-anchored proteins [BR:ko00537]	hya; hyaluronoglucosaminidase [EC:3.2.1.35]	M00076 Dermatan sulfate degradation [PATH:map00531 map01100]
K01198	22.446	1.35114	7.5	0.875061	0	#NUM!	A09100 Metabolism	B 09101 Carbohydrate metabolism	C 00520 Amino sugar and nucleotide sugar metabolism [PATH:ko00520]	xynB; xylan 1,4-beta-xylosidase [EC:3.2.1.37]
K01201	12.13	1.08386	7.5	0.875061	1.6	0.20412	A09100 Metabolism	B 09103 Lipid metabolism	C 00600 Sphingolipid metabolism [PATH:ko00600]	GBA, srfJ; glucosylceramidase [EC:3.2.1.45]
K01201	12.13	1.08386	7.5	0.875061	1.6	0.20412	A09100 Metabolism	B 09107 Glycan biosynthesis and metabolism	C 00511 Other glycan degradation [PATH:ko00511]	GBA, srfJ; glucosylceramidase [EC:3.2.1.45]
K01201	12.13	1.08386	7.5	0.875061	1.6	0.20412	A09140 Cellular Processes	B 09141 Transport and catabolism	C 04142 Lysosome [PATH:ko04142]	GBA, srfJ; glucosylceramidase [EC:3.2.1.45]
K01206	50.9644	1.70727	7.5	0.875061	30.273	1.48106	A09100 Metabolism	B 09107 Glycan biosynthesis and metabolism	C 00511 Other glycan degradation [PATH:ko00511]	FUCA; alpha-L-fucosidase [EC:3.2.1.51]
K01206	50.9644	1.70727	7.5	0.875061	30.273	1.48106	A09180 Brite Hierarchies	B 09183 Protein families: signaling and cellular processes	C 04147 Exosome [BR:ko04147]	FUCA; alpha-L-fucosidase [EC:3.2.1.51]
K01207	319034	5.50384	185438	5.2682	211794	5.32591	A09100 Metabolism	B 09101 Carbohydrate metabolism	C 00520 Amino sugar and nucleotide sugar metabolism [PATH:ko00520]	nagZ; beta-N-acetylhexosaminidase [EC:3.2.1.52]	M00628 beta-Lactam resistance, AmpC system [PATH:map01501]
K01207	319034	5.50384	185438	5.2682	211794	5.32591	A09100 Metabolism	B 09107 Glycan biosynthesis and metabolism	C 00531 Glycosaminoglycan degradation [PATH:ko00531]	nagZ; beta-N-acetylhexosaminidase [EC:3.2.1.52]	M00628 beta-Lactam resistance, AmpC system [PATH:map01501]
K01207	319034	5.50384	185438	5.2682	211794	5.32591	A09160 Human Diseases	B 09175 Drug resistance: Antimicrobial	C 01501 beta-Lactam resistance [PATH:ko01501]	nagZ; beta-N-acetylhexosaminidase [EC:3.2.1.52]	M00628 beta-Lactam resistance, AmpC system [PATH:map01501]
K01209	51.4585	1.71146	13.89	1.1427	28.26	1.45117	A09100 Metabolism	B 09101 Carbohydrate metabolism	C 00520 Amino sugar and nucleotide sugar metabolism [PATH:ko00520]	abfA; alpha-N-arabinofuranosidase [EC:3.2.1.55]
K01210	173043	5.23815	0	#NUM!	114872	5.06022	A09100 Metabolism	B 09101 Carbohydrate metabolism	C 00500 Starch and sucrose metabolism [PATH:ko00500]	E3.2.1.58; glucan 1,3-beta-glucosidase [EC:3.2.1.58]
K01218	11	1.04139	15	1.17609	0	#NUM!	A09100 Metabolism	B 09101 Carbohydrate metabolism	C 00051 Fructose and mannose metabolism [PATH:ko00051]	gmuG; mannan endo-1,4-beta-mannosidase [EC:3.2.1.78]
K01218	11	1.04139	15	1.17609	0	#NUM!	A09140 Cellular Processes	B 09145 Cellular community - prokaryotes	C 02024 Quorum sensing [PATH:ko02024]	gmuG; mannan endo-1,4-beta-mannosidase [EC:3.2.1.78]
K01222	30.2405	1.48059	7.5	0.875061	36.1293	1.55786	A09100 Metabolism	B 09101 Carbohydrate metabolism	C 00010 Glycolysis / Gluconeogenesis [PATH:ko00010]	E3.2.1.86A, celF; 6-phospho-beta-glucosidase [EC:3.2.1.86]
K01222	30.2405	1.48059	7.5	0.875061	36.1293	1.55786	A09100 Metabolism	B 09101 Carbohydrate metabolism	C 00500 Starch and sucrose metabolism [PATH:ko00500]	E3.2.1.86A, celF; 6-phospho-beta-glucosidase [EC:3.2.1.86]
K01226	1.04	0.0170333	1.9	0.278754	3.46	0.539076	A09100 Metabolism	B 09101 Carbohydrate metabolism	C 00500 Starch and sucrose metabolism [PATH:ko00500]	treC; trehalose-6-phosphate hydrolase [EC:3.2.1.93]
K01233	10.17	1.00732	0	#NUM!	19.39	1.28758	A09100 Metabolism	B 09101 Carbohydrate metabolism	C 00520 Amino sugar and nucleotide sugar metabolism [PATH:ko00520]	csn; chitosanase [EC:3.2.1.132]
K01239	78.384	1.89423	61.0902	1.78597	41.129	1.61415	A09100 Metabolism	B 09104 Nucleotide metabolism	C 00230 Purine metabolism [PATH:ko00230]	iunH; purine nucleosidase [EC:3.2.2.1]
K01239	78.384	1.89423	61.0902	1.78597	41.129	1.61415	A09100 Metabolism	B 09108 Metabolism of cofactors and vitamins	C 00760 Nicotinate and nicotinamide metabolism [PATH:ko00760]	iunH; purine nucleosidase [EC:3.2.2.1]
K01241	154531	5.18901	89814.8	4.95335	102570	5.01102	A09100 Metabolism	B 09104 Nucleotide metabolism	C 00230 Purine metabolism [PATH:ko00230]	amn; AMP nucleosidase [EC:3.2.2.4]
K01243	26.25	1.41913	40.71	1.6097	12.33	1.09096	A09100 Metabolism	B 09105 Amino acid metabolism	C 00270 Cysteine and methionine metabolism [PATH:ko00270]	mtnN, mtn, pfs; adenosylhomocysteine nucleosidase [EC:3.2.2.9]	M00609 Cysteine biosynthesis, methionine => cysteine [PATH:map00270 map01230 map01100]
K01246	154547	5.18906	89846.2	4.9535	102596	5.01113	A09120 Genetic Information Processing	B 09124 Replication and repair	C 03410 Base excision repair [PATH:ko03410]	tag; DNA-3-methyladenine glycosylase I [EC:3.2.2.20]
K01246	154547	5.18906	89846.2	4.9535	102596	5.01113	A09180 Brite Hierarchies	B 09182 Protein families: genetic information processing	C 03400 DNA repair and recombination proteins [BR:ko03400]	tag; DNA-3-methyladenine glycosylase I [EC:3.2.2.20]
K01247	157406	5.19702	91507	4.96145	104480	5.01903	A09120 Genetic Information Processing	B 09124 Replication and repair	C 03410 Base excision repair [PATH:ko03410]	alkA; DNA-3-methyladenine glycosylase II [EC:3.2.2.21]
K01247	157406	5.19702	91507	4.96145	104480	5.01903	A09180 Brite Hierarchies	B 09182 Protein families: genetic information processing	C 03400 DNA repair and recombination proteins [BR:ko03400]	alkA; DNA-3-methyladenine glycosylase II [EC:3.2.2.21]
K01251	155981	5.19307	90671.4	4.95747	103541	5.01511	A09100 Metabolism	B 09105 Amino acid metabolism	C 00270 Cysteine and methionine metabolism [PATH:ko00270]	E3.3.1.1, ahcY; adenosylhomocysteinase [EC:3.3.1.1]	M00035 Methionine degradation [PATH:map00270 map01100]
K01251	155981	5.19307	90671.4	4.95747	103541	5.01511	A09180 Brite Hierarchies	B 09181 Protein families: metabolism	C 01009 Protein phosphatases and associated proteins [BR:ko01009]	E3.3.1.1, ahcY; adenosylhomocysteinase [EC:3.3.1.1]	M00035 Methionine degradation [PATH:map00270 map01100]
K01251	155981	5.19307	90671.4	4.95747	103541	5.01511	A09180 Brite Hierarchies	B 09183 Protein families: signaling and cellular processes	C 04147 Exosome [BR:ko04147]	E3.3.1.1, ahcY; adenosylhomocysteinase [EC:3.3.1.1]	M00035 Methionine degradation [PATH:map00270 map01100]
K01255	309021	5.48999	179630	5.25438	205122	5.31201	A09100 Metabolism	B 09106 Metabolism of other amino acids	C 00480 Glutathione metabolism [PATH:ko00480]	CARP, pepA; leucyl aminopeptidase [EC:3.4.11.1]
K01255	309021	5.48999	179630	5.25438	205122	5.31201	A09180 Brite Hierarchies	B 09181 Protein families: metabolism	C 01002 Peptidases [BR:ko01002]	CARP, pepA; leucyl aminopeptidase [EC:3.4.11.1]
K01256	135.925	2.1333	66.4412	1.82244	105.804	2.0245	A09100 Metabolism	B 09106 Metabolism of other amino acids	C 00480 Glutathione metabolism [PATH:ko00480]	pepN; aminopeptidase N [EC:3.4.11.2]
K01256	135.925	2.1333	66.4412	1.82244	105.804	2.0245	A09180 Brite Hierarchies	B 09181 Protein families: metabolism	C 01002 Peptidases [BR:ko01002]	pepN; aminopeptidase N [EC:3.4.11.2]
K01259	357660	5.55347	207893	5.31784	237417	5.37551	A09100 Metabolism	B 09105 Amino acid metabolism	C 00330 Arginine and proline metabolism [PATH:ko00330]	pip; proline iminopeptidase [EC:3.4.11.5]
K01259	357660	5.55347	207893	5.31784	237417	5.37551	A09180 Brite Hierarchies	B 09181 Protein families: metabolism	C 01002 Peptidases [BR:ko01002]	pip; proline iminopeptidase [EC:3.4.11.5]
K01283	13.4	1.1271	0	#NUM!	0	#NUM!	A09150 Organismal Systems	B 09152 Endocrine system	C 04924 Renin secretion [PATH:ko04924]	ACE, CD143; peptidyl-dipeptidase A [EC:3.4.15.1]
K01283	13.4	1.1271	0	#NUM!	0	#NUM!	A09150 Organismal Systems	B 09152 Endocrine system	C 04614 Renin-angiotensin system [PATH:ko04614]	ACE, CD143; peptidyl-dipeptidase A [EC:3.4.15.1]
K01283	13.4	1.1271	0	#NUM!	0	#NUM!	A09160 Human Diseases	B 09166 Cardiovascular diseases	C 05410 Hypertrophic cardiomyopathy (HCM) [PATH:ko05410]	ACE, CD143; peptidyl-dipeptidase A [EC:3.4.15.1]
K01283	13.4	1.1271	0	#NUM!	0	#NUM!	A09160 Human Diseases	B 09174 Infectious diseases: Parasitic	C 05142 Chagas disease (American trypanosomiasis) [PATH:ko05142]	ACE, CD143; peptidyl-dipeptidase A [EC:3.4.15.1]
K01283	13.4	1.1271	0	#NUM!	0	#NUM!	A09180 Brite Hierarchies	B 09181 Protein families: metabolism	C 01002 Peptidases [BR:ko01002]	ACE, CD143; peptidyl-dipeptidase A [EC:3.4.15.1]
K01283	13.4	1.1271	0	#NUM!	0	#NUM!	A09180 Brite Hierarchies	B 09183 Protein families: signaling and cellular processes	C 04147 Exosome [BR:ko04147]	ACE, CD143; peptidyl-dipeptidase A [EC:3.4.15.1]
K01283	13.4	1.1271	0	#NUM!	0	#NUM!	A09180 Brite Hierarchies	B 09183 Protein families: signaling and cellular processes	C 04090 CD molecules [BR:ko04090]	ACE, CD143; peptidyl-dipeptidase A [EC:3.4.15.1]
K01424	154549	5.18907	89846.2	4.9535	102586	5.01109	A09100 Metabolism	B 09105 Amino acid metabolism	C 00250 Alanine, aspartate and glutamate metabolism [PATH:ko00250]	E3.5.1.1, ansA, ansB; L-asparaginase [EC:3.5.1.1]
K01424	154549	5.18907	89846.2	4.9535	102586	5.01109	A09100 Metabolism	B 09106 Metabolism of other amino acids	C 00460 Cyanoamino acid metabolism [PATH:ko00460]	E3.5.1.1, ansA, ansB; L-asparaginase [EC:3.5.1.1]
K01425	230318	5.36233	133875	5.1267	152895	5.18439	A09100 Metabolism	B 09105 Amino acid metabolism	C 00250 Alanine, aspartate and glutamate metabolism [PATH:ko00250]	glsA, GLS; glutaminase [EC:3.5.1.2]
K01425	230318	5.36233	133875	5.1267	152895	5.18439	A09100 Metabolism	B 09105 Amino acid metabolism	C 00220 Arginine biosynthesis [PATH:ko00220]	glsA, GLS; glutaminase [EC:3.5.1.2]
K01425	230318	5.36233	133875	5.1267	152895	5.18439	A09100 Metabolism	B 09106 Metabolism of other amino acids	C 00471 D-Glutamine and D-glutamate metabolism [PATH:ko00471]	glsA, GLS; glutaminase [EC:3.5.1.2]
K01425	230318	5.36233	133875	5.1267	152895	5.18439	A09150 Organismal Systems	B 09155 Excretory system	C 04964 Proximal tubule bicarbonate reclamation [PATH:ko04964]	glsA, GLS; glutaminase [EC:3.5.1.2]
K01425	230318	5.36233	133875	5.1267	152895	5.18439	A09150 Organismal Systems	B 09156 Nervous system	C 04724 Glutamatergic synapse [PATH:ko04724]	glsA, GLS; glutaminase [EC:3.5.1.2]
K01425	230318	5.36233	133875	5.1267	152895	5.18439	A09150 Organismal Systems	B 09156 Nervous system	C 04727 GABAergic synapse [PATH:ko04727]	glsA, GLS; glutaminase [EC:3.5.1.2]
K01425	230318	5.36233	133875	5.1267	152895	5.18439	A09160 Human Diseases	B 09161 Cancers: Overview	C 05230 Central carbon metabolism in cancer [PATH:ko05230]	glsA, GLS; glutaminase [EC:3.5.1.2]
K01425	230318	5.36233	133875	5.1267	152895	5.18439	A09160 Human Diseases	B 09161 Cancers: Overview	C 05206 MicroRNAs in cancer [PATH:ko05206]	glsA, GLS; glutaminase [EC:3.5.1.2]
K01426	1.58624e+06	6.20037	921985	5.96472	1.05299e+06	6.02242	A09100 Metabolism	B 09105 Amino acid metabolism	C 00330 Arginine and proline metabolism [PATH:ko00330]	E3.5.1.4, amiE; amidase [EC:3.5.1.4]
K01426	1.58624e+06	6.20037	921985	5.96472	1.05299e+06	6.02242	A09100 Metabolism	B 09105 Amino acid metabolism	C 00360 Phenylalanine metabolism [PATH:ko00360]	E3.5.1.4, amiE; amidase [EC:3.5.1.4]
K01426	1.58624e+06	6.20037	921985	5.96472	1.05299e+06	6.02242	A09100 Metabolism	B 09105 Amino acid metabolism	C 00380 Tryptophan metabolism [PATH:ko00380]	E3.5.1.4, amiE; amidase [EC:3.5.1.4]
K01426	1.58624e+06	6.20037	921985	5.96472	1.05299e+06	6.02242	A09100 Metabolism	B 09111 Xenobiotics biodegradation and metabolism	C 00627 Aminobenzoate degradation [PATH:ko00627]	E3.5.1.4, amiE; amidase [EC:3.5.1.4]
K01426	1.58624e+06	6.20037	921985	5.96472	1.05299e+06	6.02242	A09100 Metabolism	B 09111 Xenobiotics biodegradation and metabolism	C 00643 Styrene degradation [PATH:ko00643]	E3.5.1.4, amiE; amidase [EC:3.5.1.4]
K01428	208888	5.31991	121430	5.08433	138680	5.14201	A09100 Metabolism	B 09104 Nucleotide metabolism	C 00230 Purine metabolism [PATH:ko00230]	ureC; urease subunit alpha [EC:3.5.1.5]
K01428	208888	5.31991	121430	5.08433	138680	5.14201	A09100 Metabolism	B 09105 Amino acid metabolism	C 00220 Arginine biosynthesis [PATH:ko00220]	ureC; urease subunit alpha [EC:3.5.1.5]
K01428	208888	5.31991	121430	5.08433	138680	5.14201	A09100 Metabolism	B 09111 Xenobiotics biodegradation and metabolism	C 00791 Atrazine degradation [PATH:ko00791]	ureC; urease subunit alpha [EC:3.5.1.5]
K01428	208888	5.31991	121430	5.08433	138680	5.14201	A09160 Human Diseases	B 09171 Infectious diseases: Bacterial	C 05120 Epithelial cell signaling in Helicobacter pylori infection [PATH:ko05120]	ureC; urease subunit alpha [EC:3.5.1.5]
K01429	190283	5.2794	110620	5.04383	126322	5.10148	A09100 Metabolism	B 09104 Nucleotide metabolism	C 00230 Purine metabolism [PATH:ko00230]	ureB; urease subunit beta [EC:3.5.1.5]
K01429	190283	5.2794	110620	5.04383	126322	5.10148	A09100 Metabolism	B 09105 Amino acid metabolism	C 00220 Arginine biosynthesis [PATH:ko00220]	ureB; urease subunit beta [EC:3.5.1.5]
K01429	190283	5.2794	110620	5.04383	126322	5.10148	A09100 Metabolism	B 09111 Xenobiotics biodegradation and metabolism	C 00791 Atrazine degradation [PATH:ko00791]	ureB; urease subunit beta [EC:3.5.1.5]
K01430	188853	5.27612	109789	5.04056	125373	5.0982	A09100 Metabolism	B 09104 Nucleotide metabolism	C 00230 Purine metabolism [PATH:ko00230]	ureA; urease subunit gamma [EC:3.5.1.5]
K01430	188853	5.27612	109789	5.04056	125373	5.0982	A09100 Metabolism	B 09105 Amino acid metabolism	C 00220 Arginine biosynthesis [PATH:ko00220]	ureA; urease subunit gamma [EC:3.5.1.5]
K01430	188853	5.27612	109789	5.04056	125373	5.0982	A09100 Metabolism	B 09111 Xenobiotics biodegradation and metabolism	C 00791 Atrazine degradation [PATH:ko00791]	ureA; urease subunit gamma [EC:3.5.1.5]
K01432	5.5	0.740363	7.5	0.875061	0	#NUM!	A09100 Metabolism	B 09101 Carbohydrate metabolism	C 00630 Glyoxylate and dicarboxylate metabolism [PATH:ko00630]	AFMID; arylformamidase [EC:3.5.1.9]	M00038 Tryptophan metabolism, tryptophan => kynurenine => 2-aminomuconate [PATH:map00380 map01100]
K01432	5.5	0.740363	7.5	0.875061	0	#NUM!	A09100 Metabolism	B 09105 Amino acid metabolism	C 00380 Tryptophan metabolism [PATH:ko00380]	AFMID; arylformamidase [EC:3.5.1.9]	M00038 Tryptophan metabolism, tryptophan => kynurenine => 2-aminomuconate [PATH:map00380 map01100]
K01433	226136	5.35437	131458	5.11879	150105	5.17639	A09100 Metabolism	B 09101 Carbohydrate metabolism	C 00630 Glyoxylate and dicarboxylate metabolism [PATH:ko00630]	purU; formyltetrahydrofolate deformylase [EC:3.5.1.10]
K01433	226136	5.35437	131458	5.11879	150105	5.17639	A09100 Metabolism	B 09108 Metabolism of cofactors and vitamins	C 00670 One carbon pool by folate [PATH:ko00670]	purU; formyltetrahydrofolate deformylase [EC:3.5.1.10]
K01434	79.3237	1.8994	53.9296	1.73183	64.2168	1.80765	A09100 Metabolism	B 09110 Biosynthesis of other secondary metabolites	C 00311 Penicillin and cephalosporin biosynthesis [PATH:ko00311]	E3.5.1.11; penicillin amidase [EC:3.5.1.11]
K01434	79.3237	1.8994	53.9296	1.73183	64.2168	1.80765	A09180 Brite Hierarchies	B 09181 Protein families: metabolism	C 01002 Peptidases [BR:ko01002]	E3.5.1.11; penicillin amidase [EC:3.5.1.11]
K01436	15.67	1.19507	11.42	1.05767	19.39	1.28758	A09180 Brite Hierarchies	B 09181 Protein families: metabolism	C 01002 Peptidases [BR:ko01002]	K01436; amidohydrolase [EC:3.5.1.-]
K01438	390540	5.59167	227018	5.35606	259241	5.4137	A09100 Metabolism	B 09105 Amino acid metabolism	C 00220 Arginine biosynthesis [PATH:ko00220]	argE; acetylornithine deacetylase [EC:3.5.1.16]	M00028 Ornithine biosynthesis, glutamate => ornithine [PATH:map00220 map01210 map01230 map01100]
K01439	173154	5.23843	100661	5.00286	114942	5.06048	A09100 Metabolism	B 09105 Amino acid metabolism	C 00300 Lysine biosynthesis [PATH:ko00300]	dapE; succinyl-diaminopimelate desuccinylase [EC:3.5.1.18]	M00016 Lysine biosynthesis, succinyl-DAP pathway, aspartate => lysine [PATH:map00300 map01230 map01100]
K01440	9.17	0.962369	0	#NUM!	0	#NUM!	A09100 Metabolism	B 09108 Metabolism of cofactors and vitamins	C 00760 Nicotinate and nicotinamide metabolism [PATH:ko00760]	PNC1; nicotinamidase [EC:3.5.1.19]
K01440	9.17	0.962369	0	#NUM!	0	#NUM!	A09150 Organismal Systems	B 09149 Aging	C 04213 Longevity regulating pathway - multiple species [PATH:ko04213]	PNC1; nicotinamidase [EC:3.5.1.19]
K01442	3	0.477121	0	#NUM!	0	#NUM!	A09100 Metabolism	B 09103 Lipid metabolism	C 00120 Primary bile acid biosynthesis [PATH:ko00120]	E3.5.1.24; choloylglycine hydrolase [EC:3.5.1.24]
K01442	3	0.477121	0	#NUM!	0	#NUM!	A09100 Metabolism	B 09103 Lipid metabolism	C 00121 Secondary bile acid biosynthesis [PATH:ko00121]	E3.5.1.24; choloylglycine hydrolase [EC:3.5.1.24]
K01443	107.743	2.03239	67.5425	1.82958	71.9092	1.85678	A09100 Metabolism	B 09101 Carbohydrate metabolism	C 00520 Amino sugar and nucleotide sugar metabolism [PATH:ko00520]	nagA, AMDHD2; N-acetylglucosamine-6-phosphate deacetylase [EC:3.5.1.25]
K01444	11.57	1.06333	0	#NUM!	1.6	0.20412	A09100 Metabolism	B 09107 Glycan biosynthesis and metabolism	C 00511 Other glycan degradation [PATH:ko00511]	AGA, aspG; N4-(beta-N-acetylglucosaminyl)-L-asparaginase [EC:3.5.1.26]
K01444	11.57	1.06333	0	#NUM!	1.6	0.20412	A09140 Cellular Processes	B 09141 Transport and catabolism	C 04142 Lysosome [PATH:ko04142]	AGA, aspG; N4-(beta-N-acetylglucosaminyl)-L-asparaginase [EC:3.5.1.26]
K01447	154472	5.18885	89785	4.9532	102534	5.01087	A09190 Not Included in Pathway or Brite	B 09191 Unclassified: metabolism	C 99980 Enzymes with EC numbers	xlyAB; N-acetylmuramoyl-L-alanine amidase [EC:3.5.1.28]
K01448	283307	5.45226	164695	5.21668	188069	5.27432	A09160 Human Diseases	B 09175 Drug resistance: Antimicrobial	C 01503 Cationic antimicrobial peptide (CAMP) resistance [PATH:ko01503]	amiABC; N-acetylmuramoyl-L-alanine amidase [EC:3.5.1.28]	M00727 Cationic antimicrobial peptide (CAMP) resistance, N-acetylmuramoyl-L-alanine amidase AmiA and AmiC [PATH:map01503]
K01448	283307	5.45226	164695	5.21668	188069	5.27432	A09180 Brite Hierarchies	B 09181 Protein families: metabolism	C 01011 Peptidoglycan biosynthesis and degradation proteins [BR:ko01011]	amiABC; N-acetylmuramoyl-L-alanine amidase [EC:3.5.1.28]	M00727 Cationic antimicrobial peptide (CAMP) resistance, N-acetylmuramoyl-L-alanine amidase AmiA and AmiC [PATH:map01503]
K01448	283307	5.45226	164695	5.21668	188069	5.27432	A09180 Brite Hierarchies	B 09182 Protein families: genetic information processing	C 03036 Chromosome and associated proteins [BR:ko03036]	amiABC; N-acetylmuramoyl-L-alanine amidase [EC:3.5.1.28]	M00727 Cationic antimicrobial peptide (CAMP) resistance, N-acetylmuramoyl-L-alanine amidase AmiA and AmiC [PATH:map01503]
K01449	2.93091	0.467002	5.35455	0.728723	9.75091	0.989045	A09190 Not Included in Pathway or Brite	B 09191 Unclassified: metabolism	C 99980 Enzymes with EC numbers	cwlJ, sleB; N-acetylmuramoyl-L-alanine amidase [EC:3.5.1.28]
K01451	667976	5.82476	388256	5.58912	443412	5.64681	A09100 Metabolism	B 09105 Amino acid metabolism	C 00360 Phenylalanine metabolism [PATH:ko00360]	hipO; hippurate hydrolase [EC:3.5.1.32]
K01451	667976	5.82476	388256	5.58912	443412	5.64681	A09180 Brite Hierarchies	B 09181 Protein families: metabolism	C 01002 Peptidases [BR:ko01002]	hipO; hippurate hydrolase [EC:3.5.1.32]
K01455	211659	5.32564	123015	5.08996	140505	5.14769	A09100 Metabolism	B 09101 Carbohydrate metabolism	C 00630 Glyoxylate and dicarboxylate metabolism [PATH:ko00630]	E3.5.1.49; formamidase [EC:3.5.1.49]
K01455	211659	5.32564	123015	5.08996	140505	5.14769	A09100 Metabolism	B 09102 Energy metabolism	C 00910 Nitrogen metabolism [PATH:ko00910]	E3.5.1.49; formamidase [EC:3.5.1.49]
K01455	211659	5.32564	123015	5.08996	140505	5.14769	A09100 Metabolism	B 09106 Metabolism of other amino acids	C 00460 Cyanoamino acid metabolism [PATH:ko00460]	E3.5.1.49; formamidase [EC:3.5.1.49]
K01457	184541	5.26609	107277	5.03051	122496	5.08812	A09100 Metabolism	B 09105 Amino acid metabolism	C 00220 Arginine biosynthesis [PATH:ko00220]	atzF; allophanate hydrolase [EC:3.5.1.54]
K01457	184541	5.26609	107277	5.03051	122496	5.08812	A09100 Metabolism	B 09111 Xenobiotics biodegradation and metabolism	C 00791 Atrazine degradation [PATH:ko00791]	atzF; allophanate hydrolase [EC:3.5.1.54]
K01458	15.3438	1.18593	20.6562	1.31505	10.8396	1.03501	A09100 Metabolism	B 09101 Carbohydrate metabolism	C 00630 Glyoxylate and dicarboxylate metabolism [PATH:ko00630]	hutG; N-formylglutamate deformylase [EC:3.5.1.68]	M00045 Histidine degradation, histidine => N-formiminoglutamate => glutamate [PATH:map00340 map01100]
K01458	15.3438	1.18593	20.6562	1.31505	10.8396	1.03501	A09100 Metabolism	B 09105 Amino acid metabolism	C 00340 Histidine metabolism [PATH:ko00340]	hutG; N-formylglutamate deformylase [EC:3.5.1.68]	M00045 Histidine degradation, histidine => N-formiminoglutamate => glutamate [PATH:map00340 map01100]
K01464	256069	5.40836	148836	5.17271	169992	5.23043	A09100 Metabolism	B 09104 Nucleotide metabolism	C 00240 Pyrimidine metabolism [PATH:ko00240]	DPYS, dht, hydA; dihydropyrimidinase [EC:3.5.2.2]	M00046 Pyrimidine degradation, uracil => beta-alanine, thymine => 3-aminoisobutanoate [PATH:map00240 map01100]
K01464	256069	5.40836	148836	5.17271	169992	5.23043	A09100 Metabolism	B 09106 Metabolism of other amino acids	C 00410 beta-Alanine metabolism [PATH:ko00410]	DPYS, dht, hydA; dihydropyrimidinase [EC:3.5.2.2]	M00046 Pyrimidine degradation, uracil => beta-alanine, thymine => 3-aminoisobutanoate [PATH:map00240 map01100]
K01464	256069	5.40836	148836	5.17271	169992	5.23043	A09100 Metabolism	B 09108 Metabolism of cofactors and vitamins	C 00770 Pantothenate and CoA biosynthesis [PATH:ko00770]	DPYS, dht, hydA; dihydropyrimidinase [EC:3.5.2.2]	M00046 Pyrimidine degradation, uracil => beta-alanine, thymine => 3-aminoisobutanoate [PATH:map00240 map01100]
K01464	256069	5.40836	148836	5.17271	169992	5.23043	A09100 Metabolism	B 09111 Xenobiotics biodegradation and metabolism	C 00983 Drug metabolism - other enzymes [PATH:ko00983]	DPYS, dht, hydA; dihydropyrimidinase [EC:3.5.2.2]	M00046 Pyrimidine degradation, uracil => beta-alanine, thymine => 3-aminoisobutanoate [PATH:map00240 map01100]
K01464	256069	5.40836	148836	5.17271	169992	5.23043	A09180 Brite Hierarchies	B 09183 Protein families: signaling and cellular processes	C 04147 Exosome [BR:ko04147]	DPYS, dht, hydA; dihydropyrimidinase [EC:3.5.2.2]	M00046 Pyrimidine degradation, uracil => beta-alanine, thymine => 3-aminoisobutanoate [PATH:map00240 map01100]
K01465	549366	5.73986	319333	5.50424	364670	5.5619	A09100 Metabolism	B 09104 Nucleotide metabolism	C 00240 Pyrimidine metabolism [PATH:ko00240]	URA4, pyrC; dihydroorotase [EC:3.5.2.3]	M00051 Uridine monophosphate biosynthesis, glutamine (+ PRPP) => UMP [PATH:map00240 map01100]
K01466	17.02	1.23096	7.5	0.875061	19.39	1.28758	A09100 Metabolism	B 09104 Nucleotide metabolism	C 00230 Purine metabolism [PATH:ko00230]	allB; allantoinase [EC:3.5.2.5]	M00546 Purine degradation, xanthine => urea [PATH:map00230 map01100]
K01467	154506	5.18895	0	#NUM!	102561	5.01098	A09130 Environmental Information Processing	B 09132 Signal transduction	C 02020 Two-component system [PATH:ko02020]	ampC; beta-lactamase class C [EC:3.5.2.6]	M00628 beta-Lactam resistance, AmpC system [PATH:map01501]
K01467	154506	5.18895	0	#NUM!	102561	5.01098	A09160 Human Diseases	B 09175 Drug resistance: Antimicrobial	C 01501 beta-Lactam resistance [PATH:ko01501]	ampC; beta-lactamase class C [EC:3.5.2.6]	M00628 beta-Lactam resistance, AmpC system [PATH:map01501]
K01468	163122	5.21251	94811.3	4.97686	108289	5.03458	A09100 Metabolism	B 09105 Amino acid metabolism	C 00340 Histidine metabolism [PATH:ko00340]	hutI, AMDHD1; imidazolonepropionase [EC:3.5.2.7]	M00045 Histidine degradation, histidine => N-formiminoglutamate => glutamate [PATH:map00340 map01100]
K01469	22.2275	1.34689	10.8425	1.03513	28.9992	1.46239	A09100 Metabolism	B 09106 Metabolism of other amino acids	C 00480 Glutathione metabolism [PATH:ko00480]	OPLAH, OXP1, oplAH; 5-oxoprolinase (ATP-hydrolysing) [EC:3.5.2.9]
K01470	256016	5.40827	148814	5.17264	169955	5.23033	A09100 Metabolism	B 09105 Amino acid metabolism	C 00330 Arginine and proline metabolism [PATH:ko00330]	E3.5.2.10; creatinine amidohydrolase [EC:3.5.2.10]
K01473	341811	5.53379	198660	5.29811	226897	5.35583	A09100 Metabolism	B 09105 Amino acid metabolism	C 00330 Arginine and proline metabolism [PATH:ko00330]	hyuA; N-methylhydantoinase A [EC:3.5.2.14]
K01474	347532	5.54099	201984	5.30532	230694	5.36304	A09100 Metabolism	B 09105 Amino acid metabolism	C 00330 Arginine and proline metabolism [PATH:ko00330]	hyuB; N-methylhydantoinase B [EC:3.5.2.14]
K01476	165906	5.21986	96440.4	4.98426	110131	5.04191	A09100 Metabolism	B 09105 Amino acid metabolism	C 00220 Arginine biosynthesis [PATH:ko00220]	E3.5.3.1, rocF, arg; arginase [EC:3.5.3.1]	M00029 Urea cycle [PATH:map00220 map01230 map01100]
K01476	165906	5.21986	96440.4	4.98426	110131	5.04191	A09100 Metabolism	B 09105 Amino acid metabolism	C 00330 Arginine and proline metabolism [PATH:ko00330]	E3.5.3.1, rocF, arg; arginase [EC:3.5.3.1]	M00029 Urea cycle [PATH:map00220 map01230 map01100]
K01476	165906	5.21986	96440.4	4.98426	110131	5.04191	A09160 Human Diseases	B 09174 Infectious diseases: Parasitic	C 05146 Amoebiasis [PATH:ko05146]	E3.5.3.1, rocF, arg; arginase [EC:3.5.3.1]	M00029 Urea cycle [PATH:map00220 map01230 map01100]
K01477	67.1562	1.82709	48.41	1.68494	50.1168	1.69998	A09100 Metabolism	B 09104 Nucleotide metabolism	C 00230 Purine metabolism [PATH:ko00230]	alc, ALLC; allantoicase [EC:3.5.3.4]	M00546 Purine degradation, xanthine => urea [PATH:map00230 map01100]
K01478	67.9808	1.83239	52.464	1.71986	51.689	1.7134	A09100 Metabolism	B 09105 Amino acid metabolism	C 00220 Arginine biosynthesis [PATH:ko00220]	arcA; arginine deiminase [EC:3.5.3.6]
K01479	69.2204	1.84023	50.1154	1.69997	37.615	1.57536	A09100 Metabolism	B 09105 Amino acid metabolism	C 00340 Histidine metabolism [PATH:ko00340]	hutG; formiminoglutamase [EC:3.5.3.8]	M00045 Histidine degradation, histidine => N-formiminoglutamate => glutamate [PATH:map00340 map01100]
K01480	27.7812	1.44375	9.91818	0.996432	26.2392	1.41895	A09100 Metabolism	B 09105 Amino acid metabolism	C 00330 Arginine and proline metabolism [PATH:ko00330]	speB; agmatinase [EC:3.5.3.11]	M00133 Polyamine biosynthesis, arginine => agmatine => putrescine => spermidine [PATH:map00330 map01100]
K01483	51.9999	1.716	0	#NUM!	28.98	1.4621	A09100 Metabolism	B 09104 Nucleotide metabolism	C 00230 Purine metabolism [PATH:ko00230]	allA; ureidoglycolate lyase [EC:4.3.2.3]
K01484	75.1	1.87564	0	#NUM!	37.85	1.57807	A09100 Metabolism	B 09105 Amino acid metabolism	C 00330 Arginine and proline metabolism [PATH:ko00330]	astB; succinylarginine dihydrolase [EC:3.5.3.23]
K01485	349055	5.54289	202893	5.30727	231723	5.36497	A09100 Metabolism	B 09104 Nucleotide metabolism	C 00240 Pyrimidine metabolism [PATH:ko00240]	codA; cytosine/creatinine deaminase [EC:3.5.4.1 3.5.4.21]
K01485	349055	5.54289	202893	5.30727	231723	5.36497	A09100 Metabolism	B 09105 Amino acid metabolism	C 00330 Arginine and proline metabolism [PATH:ko00330]	codA; cytosine/creatinine deaminase [EC:3.5.4.1 3.5.4.21]
K01486	154457	5.18881	89771.5	4.95314	102538	5.01088	A09100 Metabolism	B 09104 Nucleotide metabolism	C 00230 Purine metabolism [PATH:ko00230]	ade; adenine deaminase [EC:3.5.4.2]
K01487	154529	5.18901	89822.4	4.95338	102574	5.01104	A09100 Metabolism	B 09104 Nucleotide metabolism	C 00230 Purine metabolism [PATH:ko00230]	E3.5.4.3, guaD; guanine deaminase [EC:3.5.4.3]
K01488	146.799	2.16672	78.7207	1.89609	119.075	2.07582	A09100 Metabolism	B 09104 Nucleotide metabolism	C 00230 Purine metabolism [PATH:ko00230]	add, ADA; adenosine deaminase [EC:3.5.4.4]
K01488	146.799	2.16672	78.7207	1.89609	119.075	2.07582	A09160 Human Diseases	B 09163 Immune diseases	C 05340 Primary immunodeficiency [PATH:ko05340]	add, ADA; adenosine deaminase [EC:3.5.4.4]
K01489	50.3868	1.70232	20.2425	1.30626	39.3883	1.59537	A09100 Metabolism	B 09104 Nucleotide metabolism	C 00240 Pyrimidine metabolism [PATH:ko00240]	cdd, CDA; cytidine deaminase [EC:3.5.4.5]
K01489	50.3868	1.70232	20.2425	1.30626	39.3883	1.59537	A09100 Metabolism	B 09111 Xenobiotics biodegradation and metabolism	C 00983 Drug metabolism - other enzymes [PATH:ko00983]	cdd, CDA; cytidine deaminase [EC:3.5.4.5]
K01491	483644	5.68453	281131	5.44891	321055	5.50658	A09100 Metabolism	B 09102 Energy metabolism	C 00720 Carbon fixation pathways in prokaryotes [PATH:ko00720]	folD; methylenetetrahydrofolate dehydrogenase (NADP+) / methenyltetrahydrofolate cyclohydrolase [EC:1.5.1.5 3.5.4.9]	M00377 Reductive acetyl-CoA pathway (Wood-Ljungdahl pathway) [PATH:map00720 map01200 map01120]
K01491	483644	5.68453	281131	5.44891	321055	5.50658	A09100 Metabolism	B 09108 Metabolism of cofactors and vitamins	C 00670 One carbon pool by folate [PATH:ko00670]	folD; methylenetetrahydrofolate dehydrogenase (NADP+) / methenyltetrahydrofolate cyclohydrolase [EC:1.5.1.5 3.5.4.9]	M00377 Reductive acetyl-CoA pathway (Wood-Ljungdahl pathway) [PATH:map00720 map01200 map01120]
K01493	1.04	0.0170333	1.9	0.278754	3.46	0.539076	A09100 Metabolism	B 09104 Nucleotide metabolism	C 00240 Pyrimidine metabolism [PATH:ko00240]	comEB; dCMP deaminase [EC:3.5.4.12]	M00429 Competence-related DNA transformation transporter [BR:ko02044]
K01493	1.04	0.0170333	1.9	0.278754	3.46	0.539076	A09180 Brite Hierarchies	B 09183 Protein families: signaling and cellular processes	C 02044 Secretion system [BR:ko02044]	comEB; dCMP deaminase [EC:3.5.4.12]	M00429 Competence-related DNA transformation transporter [BR:ko02044]
K01494	161719	5.20876	94012.2	4.97318	107349	5.0308	A09100 Metabolism	B 09104 Nucleotide metabolism	C 00240 Pyrimidine metabolism [PATH:ko00240]	dcd; dCTP deaminase [EC:3.5.4.13]	M00053 Pyrimidine deoxyribonuleotide biosynthesis, CDP/CTP => dCDP/dCTP,dTDP/dTTP [PATH:map00240 map01100]
K01495	251860	5.40116	146421	5.1656	167186	5.2232	A09100 Metabolism	B 09108 Metabolism of cofactors and vitamins	C 00790 Folate biosynthesis [PATH:ko00790]	GCH1, folE; GTP cyclohydrolase IA [EC:3.5.4.16]	M00126 Tetrahydrofolate biosynthesis, GTP => THF [PATH:map00790 map00670 map01100]
K01496	154555	5.18908	89850.1	4.95352	102592	5.01112	A09100 Metabolism	B 09105 Amino acid metabolism	C 00340 Histidine metabolism [PATH:ko00340]	hisI; phosphoribosyl-AMP cyclohydrolase [EC:3.5.4.19]	M00026 Histidine biosynthesis, PRPP => histidine [PATH:map00340 map01230 map01100 map01110]
K01497	96.3788	1.98398	56.9104	1.75519	58.735	1.7689	A09100 Metabolism	B 09108 Metabolism of cofactors and vitamins	C 00740 Riboflavin metabolism [PATH:ko00740]	ribA, RIB1; GTP cyclohydrolase II [EC:3.5.4.25]	M00125 Riboflavin biosynthesis, GTP => riboflavin/FMN/FAD [PATH:map00740 map01100 map01110]
K01497	96.3788	1.98398	56.9104	1.75519	58.735	1.7689	A09100 Metabolism	B 09108 Metabolism of cofactors and vitamins	C 00790 Folate biosynthesis [PATH:ko00790]	ribA, RIB1; GTP cyclohydrolase II [EC:3.5.4.25]	M00125 Riboflavin biosynthesis, GTP => riboflavin/FMN/FAD [PATH:map00740 map01100 map01110]
K01497	96.3788	1.98398	56.9104	1.75519	58.735	1.7689	A09140 Cellular Processes	B 09145 Cellular community - prokaryotes	C 02024 Quorum sensing [PATH:ko02024]	ribA, RIB1; GTP cyclohydrolase II [EC:3.5.4.25]	M00125 Riboflavin biosynthesis, GTP => riboflavin/FMN/FAD [PATH:map00740 map01100 map01110]
K01501	71.43	1.85388	54.8	1.73878	37.85	1.57807	A09100 Metabolism	B 09102 Energy metabolism	C 00910 Nitrogen metabolism [PATH:ko00910]	E3.5.5.1; nitrilase [EC:3.5.5.1]
K01501	71.43	1.85388	54.8	1.73878	37.85	1.57807	A09100 Metabolism	B 09105 Amino acid metabolism	C 00380 Tryptophan metabolism [PATH:ko00380]	E3.5.5.1; nitrilase [EC:3.5.5.1]
K01501	71.43	1.85388	54.8	1.73878	37.85	1.57807	A09100 Metabolism	B 09106 Metabolism of other amino acids	C 00460 Cyanoamino acid metabolism [PATH:ko00460]	E3.5.5.1; nitrilase [EC:3.5.5.1]
K01501	71.43	1.85388	54.8	1.73878	37.85	1.57807	A09100 Metabolism	B 09111 Xenobiotics biodegradation and metabolism	C 00627 Aminobenzoate degradation [PATH:ko00627]	E3.5.5.1; nitrilase [EC:3.5.5.1]
K01501	71.43	1.85388	54.8	1.73878	37.85	1.57807	A09100 Metabolism	B 09111 Xenobiotics biodegradation and metabolism	C 00643 Styrene degradation [PATH:ko00643]	E3.5.5.1; nitrilase [EC:3.5.5.1]
K01502	211656	5.32563	0	#NUM!	140505	5.14769	A09100 Metabolism	B 09111 Xenobiotics biodegradation and metabolism	C 00643 Styrene degradation [PATH:ko00643]	E3.5.5.7; aliphatic nitrilase [EC:3.5.5.7]
K01505	154533	5.18902	89827.8	4.95341	102587	5.01109	A09100 Metabolism	B 09105 Amino acid metabolism	C 00270 Cysteine and methionine metabolism [PATH:ko00270]	E3.5.99.7; 1-aminocyclopropane-1-carboxylate deaminase [EC:3.5.99.7]
K01507	193180	5.28596	112301	5.05038	128236	5.10801	A09100 Metabolism	B 09102 Energy metabolism	C 00190 Oxidative phosphorylation [PATH:ko00190]	ppa; inorganic pyrophosphatase [EC:3.6.1.1]
K01512	154482	5.18888	89794.9	4.95325	102556	5.01096	A09100 Metabolism	B 09101 Carbohydrate metabolism	C 00620 Pyruvate metabolism [PATH:ko00620]	acyP; acylphosphatase [EC:3.6.1.7]
K01512	154482	5.18888	89794.9	4.95325	102556	5.01096	A09100 Metabolism	B 09111 Xenobiotics biodegradation and metabolism	C 00627 Aminobenzoate degradation [PATH:ko00627]	acyP; acylphosphatase [EC:3.6.1.7]
K01515	132.816	2.12325	88.7549	1.94819	84.5209	1.92696	A09100 Metabolism	B 09104 Nucleotide metabolism	C 00230 Purine metabolism [PATH:ko00230]	nudF; ADP-ribose pyrophosphatase [EC:3.6.1.13]
K01520	154549	5.18907	89840.3	4.95347	102590	5.0111	A09100 Metabolism	B 09104 Nucleotide metabolism	C 00240 Pyrimidine metabolism [PATH:ko00240]	dut, DUT; dUTP pyrophosphatase [EC:3.6.1.23]	M00053 Pyrimidine deoxyribonuleotide biosynthesis, CDP/CTP => dCDP/dCTP,dTDP/dTTP [PATH:map00240 map01100]
K01520	154549	5.18907	89840.3	4.95347	102590	5.0111	A09100 Metabolism	B 09111 Xenobiotics biodegradation and metabolism	C 00983 Drug metabolism - other enzymes [PATH:ko00983]	dut, DUT; dUTP pyrophosphatase [EC:3.6.1.23]	M00053 Pyrimidine deoxyribonuleotide biosynthesis, CDP/CTP => dCDP/dCTP,dTDP/dTTP [PATH:map00240 map01100]
K01520	154549	5.18907	89840.3	4.95347	102590	5.0111	A09180 Brite Hierarchies	B 09182 Protein families: genetic information processing	C 03400 DNA repair and recombination proteins [BR:ko03400]	dut, DUT; dUTP pyrophosphatase [EC:3.6.1.23]	M00053 Pyrimidine deoxyribonuleotide biosynthesis, CDP/CTP => dCDP/dCTP,dTDP/dTTP [PATH:map00240 map01100]
K01523	307569	5.48794	178794	5.25235	204169	5.30999	A09100 Metabolism	B 09105 Amino acid metabolism	C 00340 Histidine metabolism [PATH:ko00340]	hisE; phosphoribosyl-ATP pyrophosphohydrolase [EC:3.6.1.31]	M00026 Histidine biosynthesis, PRPP => histidine [PATH:map00340 map01230 map01100 map01110]
K01524	615237	5.78904	357637	5.55344	408409	5.6111	A09100 Metabolism	B 09104 Nucleotide metabolism	C 00230 Purine metabolism [PATH:ko00230]	ppx-gppA; exopolyphosphatase / guanosine-5'-triphosphate,3'-diphosphate pyrophosphatase [EC:3.6.1.11 3.6.1.40]
K01525	64.1	1.80686	47.3	1.67486	39.45	1.59605	A09100 Metabolism	B 09104 Nucleotide metabolism	C 00230 Purine metabolism [PATH:ko00230]	apaH; bis(5'-nucleosyl)-tetraphosphatase (symmetrical) [EC:3.6.1.41]
K01545	50.57	1.70389	0	#NUM!	28.98	1.4621	A09130 Environmental Information Processing	B 09132 Signal transduction	C 02020 Two-component system [PATH:ko02020]	kdpF; K+-transporting ATPase ATPase F chain
K01546	154554	5.18908	89843.7	4.95349	102592	5.01111	A09130 Environmental Information Processing	B 09132 Signal transduction	C 02020 Two-component system [PATH:ko02020]	kdpA; K+-transporting ATPase ATPase A chain [EC:3.6.3.12]
K01547	154554	5.18908	89843.4	4.95349	102594	5.01112	A09130 Environmental Information Processing	B 09132 Signal transduction	C 02020 Two-component system [PATH:ko02020]	kdpB; K+-transporting ATPase ATPase B chain [EC:3.6.3.12]
K01548	154553	5.18908	89843.5	4.95349	102592	5.01111	A09130 Environmental Information Processing	B 09132 Signal transduction	C 02020 Two-component system [PATH:ko02020]	kdpC; K+-transporting ATPase ATPase C chain [EC:3.6.3.12]
K01555	170253	5.2311	98972.9	4.99552	113022	5.05316	A09100 Metabolism	B 09105 Amino acid metabolism	C 00350 Tyrosine metabolism [PATH:ko00350]	FAH, fahA; fumarylacetoacetase [EC:3.7.1.2]	M00044 Tyrosine degradation, tyrosine => homogentisate [PATH:map00350 map01100]
K01555	170253	5.2311	98972.9	4.99552	113022	5.05316	A09100 Metabolism	B 09111 Xenobiotics biodegradation and metabolism	C 00643 Styrene degradation [PATH:ko00643]	FAH, fahA; fumarylacetoacetase [EC:3.7.1.2]	M00044 Tyrosine degradation, tyrosine => homogentisate [PATH:map00350 map01100]
K01555	170253	5.2311	98972.9	4.99552	113022	5.05316	A09180 Brite Hierarchies	B 09183 Protein families: signaling and cellular processes	C 04147 Exosome [BR:ko04147]	FAH, fahA; fumarylacetoacetase [EC:3.7.1.2]	M00044 Tyrosine degradation, tyrosine => homogentisate [PATH:map00350 map01100]
K01556	154486	5.18889	89782	4.95319	102563	5.01099	A09100 Metabolism	B 09105 Amino acid metabolism	C 00380 Tryptophan metabolism [PATH:ko00380]	KYNU, kynU; kynureninase [EC:3.7.1.3]	M00038 Tryptophan metabolism, tryptophan => kynurenine => 2-aminomuconate [PATH:map00380 map01100]
K01560	474897	5.6766	276052	5.44099	315234	5.49863	A09100 Metabolism	B 09111 Xenobiotics biodegradation and metabolism	C 00625 Chloroalkane and chloroalkene degradation [PATH:ko00625]	E3.8.1.2; 2-haloacid dehalogenase [EC:3.8.1.2]
K01560	474897	5.6766	276052	5.44099	315234	5.49863	A09100 Metabolism	B 09111 Xenobiotics biodegradation and metabolism	C 00361 Chlorocyclohexane and chlorobenzene degradation [PATH:ko00361]	E3.8.1.2; 2-haloacid dehalogenase [EC:3.8.1.2]
K01561	218813	5.34007	127192	5.10446	145252	5.16212	A09100 Metabolism	B 09111 Xenobiotics biodegradation and metabolism	C 00625 Chloroalkane and chloroalkene degradation [PATH:ko00625]	dehH; haloacetate dehalogenase [EC:3.8.1.3]
K01561	218813	5.34007	127192	5.10446	145252	5.16212	A09100 Metabolism	B 09111 Xenobiotics biodegradation and metabolism	C 00361 Chlorocyclohexane and chlorobenzene degradation [PATH:ko00361]	dehH; haloacetate dehalogenase [EC:3.8.1.3]
K01563	160180	5.20461	93130.1	4.96909	106328	5.02665	A09100 Metabolism	B 09111 Xenobiotics biodegradation and metabolism	C 00625 Chloroalkane and chloroalkene degradation [PATH:ko00625]	dhaA; haloalkane dehalogenase [EC:3.8.1.5]
K01563	160180	5.20461	93130.1	4.96909	106328	5.02665	A09100 Metabolism	B 09111 Xenobiotics biodegradation and metabolism	C 00361 Chlorocyclohexane and chlorobenzene degradation [PATH:ko00361]	dhaA; haloalkane dehalogenase [EC:3.8.1.5]
K01569	154452	5.18879	89767.5	4.95312	102531	5.01085	A09100 Metabolism	B 09101 Carbohydrate metabolism	C 00630 Glyoxylate and dicarboxylate metabolism [PATH:ko00630]	oxdD; oxalate decarboxylase [EC:4.1.1.2]
K01571	5.01333	0.700127	0	#NUM!	0	#NUM!	A09100 Metabolism	B 09101 Carbohydrate metabolism	C 00620 Pyruvate metabolism [PATH:ko00620]	oadA; oxaloacetate decarboxylase (Na+ extruding), alpha subunit [EC:7.2.4.2]
K01571	5.01333	0.700127	0	#NUM!	0	#NUM!	A09180 Brite Hierarchies	B 09183 Protein families: signaling and cellular processes	C 02000 Transporters [BR:ko02000]	oadA; oxaloacetate decarboxylase (Na+ extruding), alpha subunit [EC:7.2.4.2]
K01574	307473	5.48781	178718	5.25217	204112	5.30987	A09100 Metabolism	B 09101 Carbohydrate metabolism	C 00640 Propanoate metabolism [PATH:ko00640]	adc; acetoacetate decarboxylase [EC:4.1.1.4]	M00088 Ketone body biosynthesis, acetyl-CoA => acetoacetate/3-hydroxybutyrate/acetone [PATH:map00072 map01100]
K01574	307473	5.48781	178718	5.25217	204112	5.30987	A09100 Metabolism	B 09103 Lipid metabolism	C 00072 Synthesis and degradation of ketone bodies [PATH:ko00072]	adc; acetoacetate decarboxylase [EC:4.1.1.4]	M00088 Ketone body biosynthesis, acetyl-CoA => acetoacetate/3-hydroxybutyrate/acetone [PATH:map00072 map01100]
K01576	346096	5.5392	201153	5.30353	229745	5.36125	A09100 Metabolism	B 09111 Xenobiotics biodegradation and metabolism	C 00627 Aminobenzoate degradation [PATH:ko00627]	mdlC; benzoylformate decarboxylase [EC:4.1.1.7]
K01577	154452	5.18879	89785.5	4.95321	102531	5.01085	A09100 Metabolism	B 09101 Carbohydrate metabolism	C 00630 Glyoxylate and dicarboxylate metabolism [PATH:ko00630]	oxc; oxalyl-CoA decarboxylase [EC:4.1.1.8]
K01578	194500	5.28892	113058	5.0533	129113	5.11097	A09100 Metabolism	B 09101 Carbohydrate metabolism	C 00640 Propanoate metabolism [PATH:ko00640]	MLYCD; malonyl-CoA decarboxylase [EC:4.1.1.9]
K01578	194500	5.28892	113058	5.0533	129113	5.11097	A09100 Metabolism	B 09106 Metabolism of other amino acids	C 00410 beta-Alanine metabolism [PATH:ko00410]	MLYCD; malonyl-CoA decarboxylase [EC:4.1.1.9]
K01578	194500	5.28892	113058	5.0533	129113	5.11097	A09130 Environmental Information Processing	B 09132 Signal transduction	C 04152 AMPK signaling pathway [PATH:ko04152]	MLYCD; malonyl-CoA decarboxylase [EC:4.1.1.9]
K01578	194500	5.28892	113058	5.0533	129113	5.11097	A09140 Cellular Processes	B 09141 Transport and catabolism	C 04146 Peroxisome [PATH:ko04146]	MLYCD; malonyl-CoA decarboxylase [EC:4.1.1.9]
K01579	154474	5.18886	89802.1	4.95329	102556	5.01096	A09100 Metabolism	B 09106 Metabolism of other amino acids	C 00410 beta-Alanine metabolism [PATH:ko00410]	panD; aspartate 1-decarboxylase [EC:4.1.1.11]	M00119 Pantothenate biosynthesis, valine/L-aspartate => pantothenate [PATH:map00770 map01100 map01110]
K01579	154474	5.18886	89802.1	4.95329	102556	5.01096	A09100 Metabolism	B 09108 Metabolism of cofactors and vitamins	C 00770 Pantothenate and CoA biosynthesis [PATH:ko00770]	panD; aspartate 1-decarboxylase [EC:4.1.1.11]	M00119 Pantothenate biosynthesis, valine/L-aspartate => pantothenate [PATH:map00770 map01100 map01110]
K01580	29.8	1.47422	17.81	1.25066	28.26	1.45117	A09100 Metabolism	B 09101 Carbohydrate metabolism	C 00650 Butanoate metabolism [PATH:ko00650]	E4.1.1.15, gadB, gadA, GAD; glutamate decarboxylase [EC:4.1.1.15]	M00027 GABA (gamma-Aminobutyrate) shunt [PATH:map00250 map00650 map01100]
K01580	29.8	1.47422	17.81	1.25066	28.26	1.45117	A09100 Metabolism	B 09105 Amino acid metabolism	C 00250 Alanine, aspartate and glutamate metabolism [PATH:ko00250]	E4.1.1.15, gadB, gadA, GAD; glutamate decarboxylase [EC:4.1.1.15]	M00027 GABA (gamma-Aminobutyrate) shunt [PATH:map00250 map00650 map01100]
K01580	29.8	1.47422	17.81	1.25066	28.26	1.45117	A09100 Metabolism	B 09106 Metabolism of other amino acids	C 00410 beta-Alanine metabolism [PATH:ko00410]	E4.1.1.15, gadB, gadA, GAD; glutamate decarboxylase [EC:4.1.1.15]	M00027 GABA (gamma-Aminobutyrate) shunt [PATH:map00250 map00650 map01100]
K01580	29.8	1.47422	17.81	1.25066	28.26	1.45117	A09100 Metabolism	B 09106 Metabolism of other amino acids	C 00430 Taurine and hypotaurine metabolism [PATH:ko00430]	E4.1.1.15, gadB, gadA, GAD; glutamate decarboxylase [EC:4.1.1.15]	M00027 GABA (gamma-Aminobutyrate) shunt [PATH:map00250 map00650 map01100]
K01580	29.8	1.47422	17.81	1.25066	28.26	1.45117	A09140 Cellular Processes	B 09145 Cellular community - prokaryotes	C 02024 Quorum sensing [PATH:ko02024]	E4.1.1.15, gadB, gadA, GAD; glutamate decarboxylase [EC:4.1.1.15]	M00027 GABA (gamma-Aminobutyrate) shunt [PATH:map00250 map00650 map01100]
K01580	29.8	1.47422	17.81	1.25066	28.26	1.45117	A09150 Organismal Systems	B 09156 Nervous system	C 04727 GABAergic synapse [PATH:ko04727]	E4.1.1.15, gadB, gadA, GAD; glutamate decarboxylase [EC:4.1.1.15]	M00027 GABA (gamma-Aminobutyrate) shunt [PATH:map00250 map00650 map01100]
K01580	29.8	1.47422	17.81	1.25066	28.26	1.45117	A09160 Human Diseases	B 09167 Endocrine and metabolic diseases	C 04940 Type I diabetes mellitus [PATH:ko04940]	E4.1.1.15, gadB, gadA, GAD; glutamate decarboxylase [EC:4.1.1.15]	M00027 GABA (gamma-Aminobutyrate) shunt [PATH:map00250 map00650 map01100]
K01581	267503	5.42733	155491	5.19171	177563	5.24935	A09100 Metabolism	B 09105 Amino acid metabolism	C 00330 Arginine and proline metabolism [PATH:ko00330]	E4.1.1.17, ODC1, speC, speF; ornithine decarboxylase [EC:4.1.1.17]	M00134 Polyamine biosynthesis, arginine => ornithine => putrescine [PATH:map00330 map01100]
K01581	267503	5.42733	155491	5.19171	177563	5.24935	A09100 Metabolism	B 09106 Metabolism of other amino acids	C 00480 Glutathione metabolism [PATH:ko00480]	E4.1.1.17, ODC1, speC, speF; ornithine decarboxylase [EC:4.1.1.17]	M00134 Polyamine biosynthesis, arginine => ornithine => putrescine [PATH:map00330 map01100]
K01582	1.41818	0.151732	2.59091	0.413452	4.71818	0.673775	A09100 Metabolism	B 09105 Amino acid metabolism	C 00310 Lysine degradation [PATH:ko00310]	E4.1.1.18, ldcC, cadA; lysine decarboxylase [EC:4.1.1.18]
K01582	1.41818	0.151732	2.59091	0.413452	4.71818	0.673775	A09100 Metabolism	B 09110 Biosynthesis of other secondary metabolites	C 00960 Tropane, piperidine and pyridine alkaloid biosynthesis [PATH:ko00960]	E4.1.1.18, ldcC, cadA; lysine decarboxylase [EC:4.1.1.18]
K01584	188839	5.27609	109767	5.04047	125353	5.09814	A09100 Metabolism	B 09105 Amino acid metabolism	C 00330 Arginine and proline metabolism [PATH:ko00330]	adiA; arginine decarboxylase [EC:4.1.1.19]	M00133 Polyamine biosynthesis, arginine => agmatine => putrescine => spermidine [PATH:map00330 map01100]
K01585	55.97	1.74796	0	#NUM!	30.58	1.48544	A09100 Metabolism	B 09105 Amino acid metabolism	C 00330 Arginine and proline metabolism [PATH:ko00330]	speA; arginine decarboxylase [EC:4.1.1.19]	M00133 Polyamine biosynthesis, arginine => agmatine => putrescine => spermidine [PATH:map00330 map01100]
K01586	177519	5.24924	103174	5.01357	117856	5.07135	A09100 Metabolism	B 09105 Amino acid metabolism	C 00300 Lysine biosynthesis [PATH:ko00300]	lysA; diaminopimelate decarboxylase [EC:4.1.1.20]	M00016 Lysine biosynthesis, succinyl-DAP pathway, aspartate => lysine [PATH:map00300 map01230 map01100]
K01588	154553	5.18908	89845.9	4.9535	102593	5.01112	A09100 Metabolism	B 09104 Nucleotide metabolism	C 00230 Purine metabolism [PATH:ko00230]	purE; 5-(carboxyamino)imidazole ribonucleotide mutase [EC:5.4.99.18]	M00048 Inosine monophosphate biosynthesis, PRPP + glutamine => IMP [PATH:map00230 map01100]
K01589	154550	5.18907	89842.2	4.95348	102593	5.01112	A09100 Metabolism	B 09104 Nucleotide metabolism	C 00230 Purine metabolism [PATH:ko00230]	purK; 5-(carboxyamino)imidazole ribonucleotide synthase [EC:6.3.4.18]	M00048 Inosine monophosphate biosynthesis, PRPP + glutamine => IMP [PATH:map00230 map01100]
K01591	160271	5.20485	93166.9	4.96926	106390	5.0269	A09100 Metabolism	B 09104 Nucleotide metabolism	C 00240 Pyrimidine metabolism [PATH:ko00240]	pyrF; orotidine-5'-phosphate decarboxylase [EC:4.1.1.23]	M00051 Uridine monophosphate biosynthesis, glutamine (+ PRPP) => UMP [PATH:map00240 map01100]
K01593	13.75	1.1383	18.75	1.273	0	#NUM!	A09100 Metabolism	B 09105 Amino acid metabolism	C 00350 Tyrosine metabolism [PATH:ko00350]	DDC, TDC; aromatic-L-amino-acid/L-tryptophan decarboxylase [EC:4.1.1.28 4.1.1.105]	M00042 Catecholamine biosynthesis, tyrosine => dopamine => noradrenaline => adrenaline [PATH:map00350 map01100]
K01593	13.75	1.1383	18.75	1.273	0	#NUM!	A09100 Metabolism	B 09105 Amino acid metabolism	C 00360 Phenylalanine metabolism [PATH:ko00360]	DDC, TDC; aromatic-L-amino-acid/L-tryptophan decarboxylase [EC:4.1.1.28 4.1.1.105]	M00042 Catecholamine biosynthesis, tyrosine => dopamine => noradrenaline => adrenaline [PATH:map00350 map01100]
K01593	13.75	1.1383	18.75	1.273	0	#NUM!	A09100 Metabolism	B 09105 Amino acid metabolism	C 00380 Tryptophan metabolism [PATH:ko00380]	DDC, TDC; aromatic-L-amino-acid/L-tryptophan decarboxylase [EC:4.1.1.28 4.1.1.105]	M00042 Catecholamine biosynthesis, tyrosine => dopamine => noradrenaline => adrenaline [PATH:map00350 map01100]
K01593	13.75	1.1383	18.75	1.273	0	#NUM!	A09100 Metabolism	B 09110 Biosynthesis of other secondary metabolites	C 00901 Indole alkaloid biosynthesis [PATH:ko00901]	DDC, TDC; aromatic-L-amino-acid/L-tryptophan decarboxylase [EC:4.1.1.28 4.1.1.105]	M00042 Catecholamine biosynthesis, tyrosine => dopamine => noradrenaline => adrenaline [PATH:map00350 map01100]
K01593	13.75	1.1383	18.75	1.273	0	#NUM!	A09100 Metabolism	B 09110 Biosynthesis of other secondary metabolites	C 00950 Isoquinoline alkaloid biosynthesis [PATH:ko00950]	DDC, TDC; aromatic-L-amino-acid/L-tryptophan decarboxylase [EC:4.1.1.28 4.1.1.105]	M00042 Catecholamine biosynthesis, tyrosine => dopamine => noradrenaline => adrenaline [PATH:map00350 map01100]
K01593	13.75	1.1383	18.75	1.273	0	#NUM!	A09100 Metabolism	B 09110 Biosynthesis of other secondary metabolites	C 00965 Betalain biosynthesis [PATH:ko00965]	DDC, TDC; aromatic-L-amino-acid/L-tryptophan decarboxylase [EC:4.1.1.28 4.1.1.105]	M00042 Catecholamine biosynthesis, tyrosine => dopamine => noradrenaline => adrenaline [PATH:map00350 map01100]
K01593	13.75	1.1383	18.75	1.273	0	#NUM!	A09150 Organismal Systems	B 09156 Nervous system	C 04728 Dopaminergic synapse [PATH:ko04728]	DDC, TDC; aromatic-L-amino-acid/L-tryptophan decarboxylase [EC:4.1.1.28 4.1.1.105]	M00042 Catecholamine biosynthesis, tyrosine => dopamine => noradrenaline => adrenaline [PATH:map00350 map01100]
K01593	13.75	1.1383	18.75	1.273	0	#NUM!	A09150 Organismal Systems	B 09156 Nervous system	C 04726 Serotonergic synapse [PATH:ko04726]	DDC, TDC; aromatic-L-amino-acid/L-tryptophan decarboxylase [EC:4.1.1.28 4.1.1.105]	M00042 Catecholamine biosynthesis, tyrosine => dopamine => noradrenaline => adrenaline [PATH:map00350 map01100]
K01593	13.75	1.1383	18.75	1.273	0	#NUM!	A09160 Human Diseases	B 09165 Substance dependence	C 05030 Cocaine addiction [PATH:ko05030]	DDC, TDC; aromatic-L-amino-acid/L-tryptophan decarboxylase [EC:4.1.1.28 4.1.1.105]	M00042 Catecholamine biosynthesis, tyrosine => dopamine => noradrenaline => adrenaline [PATH:map00350 map01100]
K01593	13.75	1.1383	18.75	1.273	0	#NUM!	A09160 Human Diseases	B 09165 Substance dependence	C 05031 Amphetamine addiction [PATH:ko05031]	DDC, TDC; aromatic-L-amino-acid/L-tryptophan decarboxylase [EC:4.1.1.28 4.1.1.105]	M00042 Catecholamine biosynthesis, tyrosine => dopamine => noradrenaline => adrenaline [PATH:map00350 map01100]
K01593	13.75	1.1383	18.75	1.273	0	#NUM!	A09160 Human Diseases	B 09165 Substance dependence	C 05034 Alcoholism [PATH:ko05034]	DDC, TDC; aromatic-L-amino-acid/L-tryptophan decarboxylase [EC:4.1.1.28 4.1.1.105]	M00042 Catecholamine biosynthesis, tyrosine => dopamine => noradrenaline => adrenaline [PATH:map00350 map01100]
K01593	13.75	1.1383	18.75	1.273	0	#NUM!	A09180 Brite Hierarchies	B 09183 Protein families: signaling and cellular processes	C 04147 Exosome [BR:ko04147]	DDC, TDC; aromatic-L-amino-acid/L-tryptophan decarboxylase [EC:4.1.1.28 4.1.1.105]	M00042 Catecholamine biosynthesis, tyrosine => dopamine => noradrenaline => adrenaline [PATH:map00350 map01100]
K01595	154549	5.18907	89834.4	4.95344	102597	5.01114	A09100 Metabolism	B 09101 Carbohydrate metabolism	C 00620 Pyruvate metabolism [PATH:ko00620]	ppc; phosphoenolpyruvate carboxylase [EC:4.1.1.31]	M00168 CAM (Crassulacean acid metabolism), dark [PATH:map00620 map00710 map01200 map01100 map01120]
K01595	154549	5.18907	89834.4	4.95344	102597	5.01114	A09100 Metabolism	B 09102 Energy metabolism	C 00710 Carbon fixation in photosynthetic organisms [PATH:ko00710]	ppc; phosphoenolpyruvate carboxylase [EC:4.1.1.31]	M00168 CAM (Crassulacean acid metabolism), dark [PATH:map00620 map00710 map01200 map01100 map01120]
K01595	154549	5.18907	89834.4	4.95344	102597	5.01114	A09100 Metabolism	B 09102 Energy metabolism	C 00720 Carbon fixation pathways in prokaryotes [PATH:ko00720]	ppc; phosphoenolpyruvate carboxylase [EC:4.1.1.31]	M00168 CAM (Crassulacean acid metabolism), dark [PATH:map00620 map00710 map01200 map01100 map01120]
K01595	154549	5.18907	89834.4	4.95344	102597	5.01114	A09100 Metabolism	B 09102 Energy metabolism	C 00680 Methane metabolism [PATH:ko00680]	ppc; phosphoenolpyruvate carboxylase [EC:4.1.1.31]	M00168 CAM (Crassulacean acid metabolism), dark [PATH:map00620 map00710 map01200 map01100 map01120]
K01596	32.2	1.50786	17.81	1.25066	29.86	1.47509	A09100 Metabolism	B 09101 Carbohydrate metabolism	C 00010 Glycolysis / Gluconeogenesis [PATH:ko00010]	E4.1.1.32, pckA, PCK; phosphoenolpyruvate carboxykinase (GTP) [EC:4.1.1.32]	M00003 Gluconeogenesis, oxaloacetate => fructose-6P [PATH:map00010 map00020 map01100]
K01596	32.2	1.50786	17.81	1.25066	29.86	1.47509	A09100 Metabolism	B 09101 Carbohydrate metabolism	C 00020 Citrate cycle (TCA cycle) [PATH:ko00020]	E4.1.1.32, pckA, PCK; phosphoenolpyruvate carboxykinase (GTP) [EC:4.1.1.32]	M00003 Gluconeogenesis, oxaloacetate => fructose-6P [PATH:map00010 map00020 map01100]
K01596	32.2	1.50786	17.81	1.25066	29.86	1.47509	A09100 Metabolism	B 09101 Carbohydrate metabolism	C 00620 Pyruvate metabolism [PATH:ko00620]	E4.1.1.32, pckA, PCK; phosphoenolpyruvate carboxykinase (GTP) [EC:4.1.1.32]	M00003 Gluconeogenesis, oxaloacetate => fructose-6P [PATH:map00010 map00020 map01100]
K01596	32.2	1.50786	17.81	1.25066	29.86	1.47509	A09130 Environmental Information Processing	B 09132 Signal transduction	C 04068 FoxO signaling pathway [PATH:ko04068]	E4.1.1.32, pckA, PCK; phosphoenolpyruvate carboxykinase (GTP) [EC:4.1.1.32]	M00003 Gluconeogenesis, oxaloacetate => fructose-6P [PATH:map00010 map00020 map01100]
K01596	32.2	1.50786	17.81	1.25066	29.86	1.47509	A09130 Environmental Information Processing	B 09132 Signal transduction	C 04151 PI3K-Akt signaling pathway [PATH:ko04151]	E4.1.1.32, pckA, PCK; phosphoenolpyruvate carboxykinase (GTP) [EC:4.1.1.32]	M00003 Gluconeogenesis, oxaloacetate => fructose-6P [PATH:map00010 map00020 map01100]
K01596	32.2	1.50786	17.81	1.25066	29.86	1.47509	A09130 Environmental Information Processing	B 09132 Signal transduction	C 04152 AMPK signaling pathway [PATH:ko04152]	E4.1.1.32, pckA, PCK; phosphoenolpyruvate carboxykinase (GTP) [EC:4.1.1.32]	M00003 Gluconeogenesis, oxaloacetate => fructose-6P [PATH:map00010 map00020 map01100]
K01596	32.2	1.50786	17.81	1.25066	29.86	1.47509	A09150 Organismal Systems	B 09152 Endocrine system	C 04910 Insulin signaling pathway [PATH:ko04910]	E4.1.1.32, pckA, PCK; phosphoenolpyruvate carboxykinase (GTP) [EC:4.1.1.32]	M00003 Gluconeogenesis, oxaloacetate => fructose-6P [PATH:map00010 map00020 map01100]
K01596	32.2	1.50786	17.81	1.25066	29.86	1.47509	A09150 Organismal Systems	B 09152 Endocrine system	C 04922 Glucagon signaling pathway [PATH:ko04922]	E4.1.1.32, pckA, PCK; phosphoenolpyruvate carboxykinase (GTP) [EC:4.1.1.32]	M00003 Gluconeogenesis, oxaloacetate => fructose-6P [PATH:map00010 map00020 map01100]
K01596	32.2	1.50786	17.81	1.25066	29.86	1.47509	A09150 Organismal Systems	B 09152 Endocrine system	C 04920 Adipocytokine signaling pathway [PATH:ko04920]	E4.1.1.32, pckA, PCK; phosphoenolpyruvate carboxykinase (GTP) [EC:4.1.1.32]	M00003 Gluconeogenesis, oxaloacetate => fructose-6P [PATH:map00010 map00020 map01100]
K01596	32.2	1.50786	17.81	1.25066	29.86	1.47509	A09150 Organismal Systems	B 09152 Endocrine system	C 03320 PPAR signaling pathway [PATH:ko03320]	E4.1.1.32, pckA, PCK; phosphoenolpyruvate carboxykinase (GTP) [EC:4.1.1.32]	M00003 Gluconeogenesis, oxaloacetate => fructose-6P [PATH:map00010 map00020 map01100]
K01596	32.2	1.50786	17.81	1.25066	29.86	1.47509	A09150 Organismal Systems	B 09155 Excretory system	C 04964 Proximal tubule bicarbonate reclamation [PATH:ko04964]	E4.1.1.32, pckA, PCK; phosphoenolpyruvate carboxykinase (GTP) [EC:4.1.1.32]	M00003 Gluconeogenesis, oxaloacetate => fructose-6P [PATH:map00010 map00020 map01100]
K01596	32.2	1.50786	17.81	1.25066	29.86	1.47509	A09160 Human Diseases	B 09167 Endocrine and metabolic diseases	C 04931 Insulin resistance [PATH:ko04931]	E4.1.1.32, pckA, PCK; phosphoenolpyruvate carboxykinase (GTP) [EC:4.1.1.32]	M00003 Gluconeogenesis, oxaloacetate => fructose-6P [PATH:map00010 map00020 map01100]
K01597	3	0.477121	0	#NUM!	0	#NUM!	A09100 Metabolism	B 09109 Metabolism of terpenoids and polyketides	C 00900 Terpenoid backbone biosynthesis [PATH:ko00900]	MVD, mvaD; diphosphomevalonate decarboxylase [EC:4.1.1.33]	M00095 C5 isoprenoid biosynthesis, mevalonate pathway [PATH:map00900 map01100 map01110]
K01599	163134	5.21254	94833	4.97696	108289	5.03458	A09100 Metabolism	B 09108 Metabolism of cofactors and vitamins	C 00860 Porphyrin and chlorophyll metabolism [PATH:ko00860]	hemE, UROD; uroporphyrinogen decarboxylase [EC:4.1.1.37]	M00121 Heme biosynthesis, glutamate => heme [PATH:map00860 map01100 map01110]
K01601	167324	5.22356	97248.2	4.98788	111075	5.04562	A09100 Metabolism	B 09101 Carbohydrate metabolism	C 00630 Glyoxylate and dicarboxylate metabolism [PATH:ko00630]	rbcL; ribulose-bisphosphate carboxylase large chain [EC:4.1.1.39]	M00532 Photorespiration [PATH:map00630 map01200 map01100 map01110]
K01601	167324	5.22356	97248.2	4.98788	111075	5.04562	A09100 Metabolism	B 09102 Energy metabolism	C 00710 Carbon fixation in photosynthetic organisms [PATH:ko00710]	rbcL; ribulose-bisphosphate carboxylase large chain [EC:4.1.1.39]	M00532 Photorespiration [PATH:map00630 map01200 map01100 map01110]
K01602	154452	5.18879	89767.5	4.95312	102531	5.01085	A09100 Metabolism	B 09101 Carbohydrate metabolism	C 00630 Glyoxylate and dicarboxylate metabolism [PATH:ko00630]	rbcS; ribulose-bisphosphate carboxylase small chain [EC:4.1.1.39]	M00532 Photorespiration [PATH:map00630 map01200 map01100 map01110]
K01602	154452	5.18879	89767.5	4.95312	102531	5.01085	A09100 Metabolism	B 09102 Energy metabolism	C 00710 Carbon fixation in photosynthetic organisms [PATH:ko00710]	rbcS; ribulose-bisphosphate carboxylase small chain [EC:4.1.1.39]	M00532 Photorespiration [PATH:map00630 map01200 map01100 map01110]
K01607	939736	5.97301	546253	5.73739	623811	5.79505	A09100 Metabolism	B 09111 Xenobiotics biodegradation and metabolism	C 00362 Benzoate degradation [PATH:ko00362]	pcaC; 4-carboxymuconolactone decarboxylase [EC:4.1.1.44]
K01608	154521	5.18899	89837.2	4.95346	102579	5.01106	A09100 Metabolism	B 09101 Carbohydrate metabolism	C 00630 Glyoxylate and dicarboxylate metabolism [PATH:ko00630]	gcl; tartronate-semialdehyde synthase [EC:4.1.1.47]
K01609	188878	5.27618	109793	5.04058	125382	5.09824	A09100 Metabolism	B 09105 Amino acid metabolism	C 00400 Phenylalanine, tyrosine and tryptophan biosynthesis [PATH:ko00400]	trpC; indole-3-glycerol phosphate synthase [EC:4.1.1.48]	M00023 Tryptophan biosynthesis, chorismate => tryptophan [PATH:map00400 map01230 map01100 map01110]
K01610	154518	5.18898	89824.3	4.95339	102563	5.01099	A09100 Metabolism	B 09101 Carbohydrate metabolism	C 00010 Glycolysis / Gluconeogenesis [PATH:ko00010]	E4.1.1.49, pckA; phosphoenolpyruvate carboxykinase (ATP) [EC:4.1.1.49]	M00003 Gluconeogenesis, oxaloacetate => fructose-6P [PATH:map00010 map00020 map01100]
K01610	154518	5.18898	89824.3	4.95339	102563	5.01099	A09100 Metabolism	B 09101 Carbohydrate metabolism	C 00020 Citrate cycle (TCA cycle) [PATH:ko00020]	E4.1.1.49, pckA; phosphoenolpyruvate carboxykinase (ATP) [EC:4.1.1.49]	M00003 Gluconeogenesis, oxaloacetate => fructose-6P [PATH:map00010 map00020 map01100]
K01610	154518	5.18898	89824.3	4.95339	102563	5.01099	A09100 Metabolism	B 09101 Carbohydrate metabolism	C 00620 Pyruvate metabolism [PATH:ko00620]	E4.1.1.49, pckA; phosphoenolpyruvate carboxykinase (ATP) [EC:4.1.1.49]	M00003 Gluconeogenesis, oxaloacetate => fructose-6P [PATH:map00010 map00020 map01100]
K01610	154518	5.18898	89824.3	4.95339	102563	5.01099	A09100 Metabolism	B 09102 Energy metabolism	C 00710 Carbon fixation in photosynthetic organisms [PATH:ko00710]	E4.1.1.49, pckA; phosphoenolpyruvate carboxykinase (ATP) [EC:4.1.1.49]	M00003 Gluconeogenesis, oxaloacetate => fructose-6P [PATH:map00010 map00020 map01100]
K01611	65.8964	1.81886	64.5818	1.81011	45.4264	1.65731	A09100 Metabolism	B 09105 Amino acid metabolism	C 00270 Cysteine and methionine metabolism [PATH:ko00270]	speD, AMD1; S-adenosylmethionine decarboxylase [EC:4.1.1.50]	M00034 Methionine salvage pathway [PATH:map00270 map01100]
K01611	65.8964	1.81886	64.5818	1.81011	45.4264	1.65731	A09100 Metabolism	B 09105 Amino acid metabolism	C 00330 Arginine and proline metabolism [PATH:ko00330]	speD, AMD1; S-adenosylmethionine decarboxylase [EC:4.1.1.50]	M00034 Methionine salvage pathway [PATH:map00270 map01100]
K01612	50.57	1.70389	40.91	1.61183	28.98	1.4621	A09100 Metabolism	B 09111 Xenobiotics biodegradation and metabolism	C 00627 Aminobenzoate degradation [PATH:ko00627]	bsdC; vanillate/4-hydroxybenzoate decarboxylase subunit C [EC:4.1.1.- 4.1.1.61]
K01613	304716	5.48389	177121	5.24827	202276	5.30595	A09100 Metabolism	B 09103 Lipid metabolism	C 00564 Glycerophospholipid metabolism [PATH:ko00564]	psd, PISD; phosphatidylserine decarboxylase [EC:4.1.1.65]	M00093 Phosphatidylethanolamine (PE) biosynthesis, PA => PS => PE [PATH:map00564 map01100]
K01617	0	#NUM!	14	1.14613	0	#NUM!	A09100 Metabolism	B 09111 Xenobiotics biodegradation and metabolism	C 00362 Benzoate degradation [PATH:ko00362]	dmpH, xylI, nahK; 2-oxo-3-hexenedioate decarboxylase [EC:4.1.1.77]	M00569 Catechol meta-cleavage, catechol => acetyl-CoA / 4-methylcatechol => propanoyl-CoA [PATH:map00362 map00622 map01220 map01100 map01120]
K01617	0	#NUM!	14	1.14613	0	#NUM!	A09100 Metabolism	B 09111 Xenobiotics biodegradation and metabolism	C 00622 Xylene degradation [PATH:ko00622]	dmpH, xylI, nahK; 2-oxo-3-hexenedioate decarboxylase [EC:4.1.1.77]	M00569 Catechol meta-cleavage, catechol => acetyl-CoA / 4-methylcatechol => propanoyl-CoA [PATH:map00362 map00622 map01220 map01100 map01120]
K01617	0	#NUM!	14	1.14613	0	#NUM!	A09100 Metabolism	B 09111 Xenobiotics biodegradation and metabolism	C 00621 Dioxin degradation [PATH:ko00621]	dmpH, xylI, nahK; 2-oxo-3-hexenedioate decarboxylase [EC:4.1.1.77]	M00569 Catechol meta-cleavage, catechol => acetyl-CoA / 4-methylcatechol => propanoyl-CoA [PATH:map00362 map00622 map01220 map01100 map01120]
K01619	32.4155	1.51075	19.71	1.29469	31.72	1.50133	A09100 Metabolism	B 09101 Carbohydrate metabolism	C 00030 Pentose phosphate pathway [PATH:ko00030]	deoC, DERA; deoxyribose-phosphate aldolase [EC:4.1.2.4]
K01620	198929	5.2987	115636	5.06309	132044	5.12072	A09100 Metabolism	B 09105 Amino acid metabolism	C 00260 Glycine, serine and threonine metabolism [PATH:ko00260]	ltaE; threonine aldolase [EC:4.1.2.48]
K01621	308933	5.48986	179543	5.25417	205098	5.31196	A09100 Metabolism	B 09101 Carbohydrate metabolism	C 00030 Pentose phosphate pathway [PATH:ko00030]	xfp, xpk; xylulose-5-phosphate/fructose-6-phosphate phosphoketolase [EC:4.1.2.9 4.1.2.22]
K01621	308933	5.48986	179543	5.25417	205098	5.31196	A09100 Metabolism	B 09102 Energy metabolism	C 00710 Carbon fixation in photosynthetic organisms [PATH:ko00710]	xfp, xpk; xylulose-5-phosphate/fructose-6-phosphate phosphoketolase [EC:4.1.2.9 4.1.2.22]
K01623	154460	5.18882	0	#NUM!	102532	5.01086	A09100 Metabolism	B 09101 Carbohydrate metabolism	C 00010 Glycolysis / Gluconeogenesis [PATH:ko00010]	ALDO; fructose-bisphosphate aldolase, class I [EC:4.1.2.13]	M00001 Glycolysis (Embden-Meyerhof pathway), glucose => pyruvate [PATH:map00010 map01200 map01100]
K01623	154460	5.18882	122432	5.0879	102532	5.01086	A09100 Metabolism	B 09101 Carbohydrate metabolism	C 00030 Pentose phosphate pathway [PATH:ko00030]	ALDO; fructose-bisphosphate aldolase, class I [EC:4.1.2.13]	M00001 Glycolysis (Embden-Meyerhof pathway), glucose => pyruvate [PATH:map00010 map01200 map01100]
K01623	154460	5.18882	0	#NUM!	102532	5.01086	A09100 Metabolism	B 09101 Carbohydrate metabolism	C 00051 Fructose and mannose metabolism [PATH:ko00051]	ALDO; fructose-bisphosphate aldolase, class I [EC:4.1.2.13]	M00001 Glycolysis (Embden-Meyerhof pathway), glucose => pyruvate [PATH:map00010 map01200 map01100]
K01623	154460	5.18882	0	#NUM!	102532	5.01086	A09100 Metabolism	B 09102 Energy metabolism	C 00710 Carbon fixation in photosynthetic organisms [PATH:ko00710]	ALDO; fructose-bisphosphate aldolase, class I [EC:4.1.2.13]	M00001 Glycolysis (Embden-Meyerhof pathway), glucose => pyruvate [PATH:map00010 map01200 map01100]
K01623	154460	5.18882	0	#NUM!	102532	5.01086	A09100 Metabolism	B 09102 Energy metabolism	C 00680 Methane metabolism [PATH:ko00680]	ALDO; fructose-bisphosphate aldolase, class I [EC:4.1.2.13]	M00001 Glycolysis (Embden-Meyerhof pathway), glucose => pyruvate [PATH:map00010 map01200 map01100]
K01623	154460	5.18882	0	#NUM!	102532	5.01086	A09180 Brite Hierarchies	B 09182 Protein families: genetic information processing	C 04131 Membrane trafficking [BR:ko04131]	ALDO; fructose-bisphosphate aldolase, class I [EC:4.1.2.13]	M00001 Glycolysis (Embden-Meyerhof pathway), glucose => pyruvate [PATH:map00010 map01200 map01100]
K01623	154460	5.18882	0	#NUM!	102532	5.01086	A09180 Brite Hierarchies	B 09182 Protein families: genetic information processing	C 03036 Chromosome and associated proteins [BR:ko03036]	ALDO; fructose-bisphosphate aldolase, class I [EC:4.1.2.13]	M00001 Glycolysis (Embden-Meyerhof pathway), glucose => pyruvate [PATH:map00010 map01200 map01100]
K01623	154460	5.18882	0	#NUM!	102532	5.01086	A09180 Brite Hierarchies	B 09183 Protein families: signaling and cellular processes	C 04147 Exosome [BR:ko04147]	ALDO; fructose-bisphosphate aldolase, class I [EC:4.1.2.13]	M00001 Glycolysis (Embden-Meyerhof pathway), glucose => pyruvate [PATH:map00010 map01200 map01100]
K01624	307568	5.48794	178782	5.25232	204192	5.31004	A09100 Metabolism	B 09101 Carbohydrate metabolism	C 00010 Glycolysis / Gluconeogenesis [PATH:ko00010]	FBA, fbaA; fructose-bisphosphate aldolase, class II [EC:4.1.2.13]	M00001 Glycolysis (Embden-Meyerhof pathway), glucose => pyruvate [PATH:map00010 map01200 map01100]
K01624	307568	5.48794	178782	5.25232	204192	5.31004	A09100 Metabolism	B 09101 Carbohydrate metabolism	C 00030 Pentose phosphate pathway [PATH:ko00030]	FBA, fbaA; fructose-bisphosphate aldolase, class II [EC:4.1.2.13]	M00001 Glycolysis (Embden-Meyerhof pathway), glucose => pyruvate [PATH:map00010 map01200 map01100]
K01624	307568	5.48794	178782	5.25232	204192	5.31004	A09100 Metabolism	B 09101 Carbohydrate metabolism	C 00051 Fructose and mannose metabolism [PATH:ko00051]	FBA, fbaA; fructose-bisphosphate aldolase, class II [EC:4.1.2.13]	M00001 Glycolysis (Embden-Meyerhof pathway), glucose => pyruvate [PATH:map00010 map01200 map01100]
K01624	307568	5.48794	178782	5.25232	204192	5.31004	A09100 Metabolism	B 09102 Energy metabolism	C 00710 Carbon fixation in photosynthetic organisms [PATH:ko00710]	FBA, fbaA; fructose-bisphosphate aldolase, class II [EC:4.1.2.13]	M00001 Glycolysis (Embden-Meyerhof pathway), glucose => pyruvate [PATH:map00010 map01200 map01100]
K01624	307568	5.48794	178782	5.25232	204192	5.31004	A09100 Metabolism	B 09102 Energy metabolism	C 00680 Methane metabolism [PATH:ko00680]	FBA, fbaA; fructose-bisphosphate aldolase, class II [EC:4.1.2.13]	M00001 Glycolysis (Embden-Meyerhof pathway), glucose => pyruvate [PATH:map00010 map01200 map01100]
K01625	314864	5.49812	183016	5.26249	209025	5.3202	A09100 Metabolism	B 09101 Carbohydrate metabolism	C 00030 Pentose phosphate pathway [PATH:ko00030]	eda; 2-dehydro-3-deoxyphosphogluconate aldolase / (4S)-4-hydroxy-2-oxoglutarate aldolase [EC:4.1.2.14 4.1.3.42]	M00008 Entner-Doudoroff pathway, glucose-6P => glyceraldehyde-3P + pyruvate [PATH:map00030 map01200 map01100 map01120]
K01625	314864	5.49812	183016	5.26249	209025	5.3202	A09100 Metabolism	B 09101 Carbohydrate metabolism	C 00630 Glyoxylate and dicarboxylate metabolism [PATH:ko00630]	eda; 2-dehydro-3-deoxyphosphogluconate aldolase / (4S)-4-hydroxy-2-oxoglutarate aldolase [EC:4.1.2.14 4.1.3.42]	M00008 Entner-Doudoroff pathway, glucose-6P => glyceraldehyde-3P + pyruvate [PATH:map00030 map01200 map01100 map01120]
K01626	303421	5.48205	176393	5.24648	201409	5.30408	A09100 Metabolism	B 09105 Amino acid metabolism	C 00400 Phenylalanine, tyrosine and tryptophan biosynthesis [PATH:ko00400]	E2.5.1.54, aroF, aroG, aroH; 3-deoxy-7-phosphoheptulonate synthase [EC:2.5.1.54]	M00022 Shikimate pathway, phosphoenolpyruvate + erythrose-4P => chorismate [PATH:map00400 map01230 map01100 map01110 map01130]
K01626	303421	5.48205	176393	5.24648	201409	5.30408	A09140 Cellular Processes	B 09145 Cellular community - prokaryotes	C 02024 Quorum sensing [PATH:ko02024]	E2.5.1.54, aroF, aroG, aroH; 3-deoxy-7-phosphoheptulonate synthase [EC:2.5.1.54]	M00022 Shikimate pathway, phosphoenolpyruvate + erythrose-4P => chorismate [PATH:map00400 map01230 map01100 map01110 map01130]
K01627	154523	5.18899	89830.4	4.95342	102571	5.01103	A09100 Metabolism	B 09107 Glycan biosynthesis and metabolism	C 00540 Lipopolysaccharide biosynthesis [PATH:ko00540]	kdsA; 2-dehydro-3-deoxyphosphooctonate aldolase (KDO 8-P synthase) [EC:2.5.1.55]	M00063 CMP-KDO biosynthesis [PATH:map00540 map01100]
K01627	154523	5.18899	89830.4	4.95342	102571	5.01103	A09180 Brite Hierarchies	B 09181 Protein families: metabolism	C 01005 Lipopolysaccharide biosynthesis proteins [BR:ko01005]	kdsA; 2-dehydro-3-deoxyphosphooctonate aldolase (KDO 8-P synthase) [EC:2.5.1.55]	M00063 CMP-KDO biosynthesis [PATH:map00540 map01100]
K01628	210302	5.32284	122240	5.08721	139604	5.1449	A09100 Metabolism	B 09101 Carbohydrate metabolism	C 00051 Fructose and mannose metabolism [PATH:ko00051]	fucA; L-fuculose-phosphate aldolase [EC:4.1.2.17]
K01630	5.5	0.740363	7.5	0.875061	0	#NUM!	A09100 Metabolism	B 09101 Carbohydrate metabolism	C 00053 Ascorbate and aldarate metabolism [PATH:ko00053]	garL; 2-dehydro-3-deoxyglucarate aldolase [EC:4.1.2.20]
K01631	154519	5.18898	89808.4	4.95332	102561	5.01098	A09100 Metabolism	B 09101 Carbohydrate metabolism	C 00052 Galactose metabolism [PATH:ko00052]	dgoA; 2-dehydro-3-deoxyphosphogalactonate aldolase [EC:4.1.2.21]	M00552 D-galactonate degradation, De Ley-Doudoroff pathway, D-galactonate => glycerate-3P [PATH:map00052 map01100]
K01633	168855	5.22751	98154	4.99191	112087	5.04955	A09100 Metabolism	B 09108 Metabolism of cofactors and vitamins	C 00790 Folate biosynthesis [PATH:ko00790]	folB; 7,8-dihydroneopterin aldolase/epimerase/oxygenase [EC:4.1.2.25 5.1.99.8 1.13.11.81]	M00126 Tetrahydrofolate biosynthesis, GTP => THF [PATH:map00790 map00670 map01100]
K01637	154536	5.18903	89838.8	4.95346	102575	5.01104	A09100 Metabolism	B 09101 Carbohydrate metabolism	C 00630 Glyoxylate and dicarboxylate metabolism [PATH:ko00630]	E4.1.3.1, aceA; isocitrate lyase [EC:4.1.3.1]	M00012 Glyoxylate cycle [PATH:map00630 map01200 map01100 map01110]
K01638	157421	5.19706	91511.4	4.96148	104500	5.01912	A09100 Metabolism	B 09101 Carbohydrate metabolism	C 00620 Pyruvate metabolism [PATH:ko00620]	aceB, glcB; malate synthase [EC:2.3.3.9]	M00012 Glyoxylate cycle [PATH:map00630 map01200 map01100 map01110]
K01638	157421	5.19706	91511.4	4.96148	104500	5.01912	A09100 Metabolism	B 09101 Carbohydrate metabolism	C 00630 Glyoxylate and dicarboxylate metabolism [PATH:ko00630]	aceB, glcB; malate synthase [EC:2.3.3.9]	M00012 Glyoxylate cycle [PATH:map00630 map01200 map01100 map01110]
K01640	323311	5.50962	187936	5.27401	214628	5.33169	A09100 Metabolism	B 09101 Carbohydrate metabolism	C 00650 Butanoate metabolism [PATH:ko00650]	E4.1.3.4, HMGCL, hmgL; hydroxymethylglutaryl-CoA lyase [EC:4.1.3.4]	M00088 Ketone body biosynthesis, acetyl-CoA => acetoacetate/3-hydroxybutyrate/acetone [PATH:map00072 map01100]
K01640	323311	5.50962	187936	5.27401	214628	5.33169	A09100 Metabolism	B 09103 Lipid metabolism	C 00072 Synthesis and degradation of ketone bodies [PATH:ko00072]	E4.1.3.4, HMGCL, hmgL; hydroxymethylglutaryl-CoA lyase [EC:4.1.3.4]	M00088 Ketone body biosynthesis, acetyl-CoA => acetoacetate/3-hydroxybutyrate/acetone [PATH:map00072 map01100]
K01640	323311	5.50962	187936	5.27401	214628	5.33169	A09100 Metabolism	B 09105 Amino acid metabolism	C 00280 Valine, leucine and isoleucine degradation [PATH:ko00280]	E4.1.3.4, HMGCL, hmgL; hydroxymethylglutaryl-CoA lyase [EC:4.1.3.4]	M00088 Ketone body biosynthesis, acetyl-CoA => acetoacetate/3-hydroxybutyrate/acetone [PATH:map00072 map01100]
K01640	323311	5.50962	187936	5.27401	214628	5.33169	A09100 Metabolism	B 09109 Metabolism of terpenoids and polyketides	C 00281 Geraniol degradation [PATH:ko00281]	E4.1.3.4, HMGCL, hmgL; hydroxymethylglutaryl-CoA lyase [EC:4.1.3.4]	M00088 Ketone body biosynthesis, acetyl-CoA => acetoacetate/3-hydroxybutyrate/acetone [PATH:map00072 map01100]
K01640	323311	5.50962	187936	5.27401	214628	5.33169	A09140 Cellular Processes	B 09141 Transport and catabolism	C 04146 Peroxisome [PATH:ko04146]	E4.1.3.4, HMGCL, hmgL; hydroxymethylglutaryl-CoA lyase [EC:4.1.3.4]	M00088 Ketone body biosynthesis, acetyl-CoA => acetoacetate/3-hydroxybutyrate/acetone [PATH:map00072 map01100]
K01641	3	0.477121	0	#NUM!	0	#NUM!	A09100 Metabolism	B 09101 Carbohydrate metabolism	C 00650 Butanoate metabolism [PATH:ko00650]	E2.3.3.10; hydroxymethylglutaryl-CoA synthase [EC:2.3.3.10]	M00088 Ketone body biosynthesis, acetyl-CoA => acetoacetate/3-hydroxybutyrate/acetone [PATH:map00072 map01100]
K01641	3	0.477121	0	#NUM!	0	#NUM!	A09100 Metabolism	B 09103 Lipid metabolism	C 00072 Synthesis and degradation of ketone bodies [PATH:ko00072]	E2.3.3.10; hydroxymethylglutaryl-CoA synthase [EC:2.3.3.10]	M00088 Ketone body biosynthesis, acetyl-CoA => acetoacetate/3-hydroxybutyrate/acetone [PATH:map00072 map01100]
K01641	3	0.477121	0	#NUM!	0	#NUM!	A09100 Metabolism	B 09105 Amino acid metabolism	C 00280 Valine, leucine and isoleucine degradation [PATH:ko00280]	E2.3.3.10; hydroxymethylglutaryl-CoA synthase [EC:2.3.3.10]	M00088 Ketone body biosynthesis, acetyl-CoA => acetoacetate/3-hydroxybutyrate/acetone [PATH:map00072 map01100]
K01641	3	0.477121	0	#NUM!	0	#NUM!	A09100 Metabolism	B 09109 Metabolism of terpenoids and polyketides	C 00900 Terpenoid backbone biosynthesis [PATH:ko00900]	E2.3.3.10; hydroxymethylglutaryl-CoA synthase [EC:2.3.3.10]	M00088 Ketone body biosynthesis, acetyl-CoA => acetoacetate/3-hydroxybutyrate/acetone [PATH:map00072 map01100]
K01644	366187	5.5637	212841	5.32806	243086	5.38576	A09130 Environmental Information Processing	B 09132 Signal transduction	C 02020 Two-component system [PATH:ko02020]	citE; citrate lyase subunit beta / citryl-CoA lyase [EC:4.1.3.34]
K01647	496407	5.69584	288533	5.4602	329545	5.51792	A09100 Metabolism	B 09101 Carbohydrate metabolism	C 00020 Citrate cycle (TCA cycle) [PATH:ko00020]	CS, gltA; citrate synthase [EC:2.3.3.1]	M00009 Citrate cycle (TCA cycle, Krebs cycle) [PATH:map00020 map01200 map01100]
K01647	496407	5.69584	288533	5.4602	329545	5.51792	A09100 Metabolism	B 09101 Carbohydrate metabolism	C 00630 Glyoxylate and dicarboxylate metabolism [PATH:ko00630]	CS, gltA; citrate synthase [EC:2.3.3.1]	M00009 Citrate cycle (TCA cycle, Krebs cycle) [PATH:map00020 map01200 map01100]
K01649	307623	5.48802	178823	5.25242	204217	5.31009	A09100 Metabolism	B 09101 Carbohydrate metabolism	C 00620 Pyruvate metabolism [PATH:ko00620]	leuA, IMS; 2-isopropylmalate synthase [EC:2.3.3.13]	M00432 Leucine biosynthesis, 2-oxoisovalerate => 2-oxoisocaproate [PATH:map00290 map01210 map01230 map01100 map01110]
K01649	307623	5.48802	178823	5.25242	204217	5.31009	A09100 Metabolism	B 09105 Amino acid metabolism	C 00290 Valine, leucine and isoleucine biosynthesis [PATH:ko00290]	leuA, IMS; 2-isopropylmalate synthase [EC:2.3.3.13]	M00432 Leucine biosynthesis, 2-oxoisovalerate => 2-oxoisocaproate [PATH:map00290 map01210 map01230 map01100 map01110]
K01652	1.02567e+06	6.01101	596181	5.77538	680863	5.83306	A09100 Metabolism	B 09101 Carbohydrate metabolism	C 00650 Butanoate metabolism [PATH:ko00650]	E2.2.1.6L, ilvB, ilvG, ilvI; acetolactate synthase I/II/III large subunit [EC:2.2.1.6]	M00019 Valine/isoleucine biosynthesis, pyruvate => valine / 2-oxobutanoate => isoleucine [PATH:map00290 map00770 map01210 map01230 map01100 map01110]
K01652	1.02567e+06	6.01101	596181	5.77538	680863	5.83306	A09100 Metabolism	B 09101 Carbohydrate metabolism	C 00660 C5-Branched dibasic acid metabolism [PATH:ko00660]	E2.2.1.6L, ilvB, ilvG, ilvI; acetolactate synthase I/II/III large subunit [EC:2.2.1.6]	M00019 Valine/isoleucine biosynthesis, pyruvate => valine / 2-oxobutanoate => isoleucine [PATH:map00290 map00770 map01210 map01230 map01100 map01110]
K01652	1.02567e+06	6.01101	596181	5.77538	680863	5.83306	A09100 Metabolism	B 09105 Amino acid metabolism	C 00290 Valine, leucine and isoleucine biosynthesis [PATH:ko00290]	E2.2.1.6L, ilvB, ilvG, ilvI; acetolactate synthase I/II/III large subunit [EC:2.2.1.6]	M00019 Valine/isoleucine biosynthesis, pyruvate => valine / 2-oxobutanoate => isoleucine [PATH:map00290 map00770 map01210 map01230 map01100 map01110]
K01652	1.02567e+06	6.01101	596181	5.77538	680863	5.83306	A09100 Metabolism	B 09108 Metabolism of cofactors and vitamins	C 00770 Pantothenate and CoA biosynthesis [PATH:ko00770]	E2.2.1.6L, ilvB, ilvG, ilvI; acetolactate synthase I/II/III large subunit [EC:2.2.1.6]	M00019 Valine/isoleucine biosynthesis, pyruvate => valine / 2-oxobutanoate => isoleucine [PATH:map00290 map00770 map01210 map01230 map01100 map01110]
K01653	154550	5.18907	89842.2	4.95348	102593	5.01112	A09100 Metabolism	B 09101 Carbohydrate metabolism	C 00650 Butanoate metabolism [PATH:ko00650]	E2.2.1.6S, ilvH, ilvN; acetolactate synthase I/III small subunit [EC:2.2.1.6]	M00019 Valine/isoleucine biosynthesis, pyruvate => valine / 2-oxobutanoate => isoleucine [PATH:map00290 map00770 map01210 map01230 map01100 map01110]
K01653	154550	5.18907	89842.2	4.95348	102593	5.01112	A09100 Metabolism	B 09101 Carbohydrate metabolism	C 00660 C5-Branched dibasic acid metabolism [PATH:ko00660]	E2.2.1.6S, ilvH, ilvN; acetolactate synthase I/III small subunit [EC:2.2.1.6]	M00019 Valine/isoleucine biosynthesis, pyruvate => valine / 2-oxobutanoate => isoleucine [PATH:map00290 map00770 map01210 map01230 map01100 map01110]
K01653	154550	5.18907	89842.2	4.95348	102593	5.01112	A09100 Metabolism	B 09105 Amino acid metabolism	C 00290 Valine, leucine and isoleucine biosynthesis [PATH:ko00290]	E2.2.1.6S, ilvH, ilvN; acetolactate synthase I/III small subunit [EC:2.2.1.6]	M00019 Valine/isoleucine biosynthesis, pyruvate => valine / 2-oxobutanoate => isoleucine [PATH:map00290 map00770 map01210 map01230 map01100 map01110]
K01653	154550	5.18907	89842.2	4.95348	102593	5.01112	A09100 Metabolism	B 09108 Metabolism of cofactors and vitamins	C 00770 Pantothenate and CoA biosynthesis [PATH:ko00770]	E2.2.1.6S, ilvH, ilvN; acetolactate synthase I/III small subunit [EC:2.2.1.6]	M00019 Valine/isoleucine biosynthesis, pyruvate => valine / 2-oxobutanoate => isoleucine [PATH:map00290 map00770 map01210 map01230 map01100 map01110]
K01654	8.25	0.916454	11.25	1.05115	0	#NUM!	A09100 Metabolism	B 09101 Carbohydrate metabolism	C 00520 Amino sugar and nucleotide sugar metabolism [PATH:ko00520]	E2.5.1.56, neuB; N-acetylneuraminate synthase [EC:2.5.1.56]
[truncated: 2,695 more rows]

## Sheet: KO_small nodule pathway
KO IDs	R2_Small (abundance)	R2_Small(log10)	R4_Small (abundance)	R4_Small(log10)	R7_Small (abundance)	R7_Small(log10)	A	B	C	EC	Pathway_Module
[truncated: 5,145 more rows]

[truncated: 6 more sheets: KO_big nodule_Nitrogen, KO_small nodule_Nitrogen, KO_big nodule_Phosphate, KO_smal nodule_phosphate, Nitrogen_small nodule_unique, Phosphate_small nodule_unique]
