# Supplementary material for: Microbiome analysis revealed distinct microbial communities occupying different sized nodules in field-grown peanut
Source: Front Microbiol. 2023 Mar 2;14:1075575. doi: 10.3389/fmicb.2023.1075575 (PMC10017544; doi:10.3389/fmicb.2023.1075575)
Supplement: Supplementary file 7 [file Table_7.XLSX]

## Sheet: Sheet1
Supplemetary Table 7. Unique Pathway genes that were enriched only in small nodules (log10 abundance > 4.0).
KO IDs (small)	R2_Small (abundance)	R2_Small(log10)	R4_Small (abundance)	R4_Small(log10)	R7_Small (abundance)	R7_Small(log10)	A	B	C	EC	Pathway_Module
K01195	28439.5	4.45392	33042.8	4.51908	43173.4	4.63522	A09100 Metabolism	B 09102 Energy metabolism	C 00720 Carbon fixation pathways in prokaryotes [PATH:ko00720]	ACO, acnA; aconitate hydratase [EC:4.2.1.3]	M00009 Citrate cycle (TCA cycle, Krebs cycle) [PATH:map00020 map01200 map01100]
K01730	26400.9	4.42162	37044.2	4.56872	51684.5	4.71336	A09100 Metabolism	B 09111 Xenobiotics biodegradation and metabolism	C 00983 Drug metabolism - other enzymes [PATH:ko00983]	IMPDH, guaB; IMP dehydrogenase [EC:1.1.1.205]	M00050 Guanine ribonucleotide biosynthesis IMP => GDP,GTP [PATH:map00230 map01100]
K01205	26315	4.4202	22895.2	4.35974	26629.3	4.42536	A09130 Environmental Information Processing	B 09132 Signal transduction	C 02020 Two-component system [PATH:ko02020]	gltL, aatP; glutamate/aspartate transport system ATP-binding protein [EC:7.4.2.1]	M00230 Glutamate/aspartate transport system [PATH:map02010] [BR:ko02000]
K02473	26246.4	4.41907	26293.9	4.41986	33892.1	4.5301	A09100 Metabolism	B 09108 Metabolism of cofactors and vitamins	C 00860 Porphyrin and chlorophyll metabolism [PATH:ko00860]	CPOX, hemF; coproporphyrinogen III oxidase [EC:1.3.3.3]	M00121 Heme biosynthesis, glutamate => heme [PATH:map00860 map01100 map01110]
K07713	26157.8	4.4176	35199.7	4.54654	50321.4	4.70175	A09100 Metabolism	B 09101 Carbohydrate metabolism	C 00052 Galactose metabolism [PATH:ko00052]	galM, GALM; aldose 1-epimerase [EC:5.1.3.3]	M00632 Galactose degradation, Leloir pathway, galactose => alpha-D-glucose-1P [PATH:map00052 map01100]
K00469	26144.6	4.41738	29152.5	4.46468	36500.7	4.5623	A09100 Metabolism	B 09108 Metabolism of cofactors and vitamins	C 00770 Pantothenate and CoA biosynthesis [PATH:ko00770]	acpS; holo-[acyl-carrier protein] synthase [EC:2.7.8.7]
K04516	25898.1	4.41327	33989.3	4.53134	50521	4.70347	A09100 Metabolism	B 09102 Energy metabolism	C 00190 Oxidative phosphorylation [PATH:ko00190]	nuoN; NADH-quinone oxidoreductase subunit N [EC:7.1.1.2]	M00144 NADH:quinone oxidoreductase, prokaryotes [PATH:map00190]
K01120	25881.9	4.413	33642.7	4.52689	49748.6	4.69678	A09100 Metabolism	B 09102 Energy metabolism	C 00190 Oxidative phosphorylation [PATH:ko00190]	nuoK; NADH-quinone oxidoreductase subunit K [EC:7.1.1.2]	M00144 NADH:quinone oxidoreductase, prokaryotes [PATH:map00190]
K05776	25879.5	4.41296	33440.2	4.52427	49333.5	4.69314	A09100 Metabolism	B 09102 Energy metabolism	C 00190 Oxidative phosphorylation [PATH:ko00190]	nuoJ; NADH-quinone oxidoreductase subunit J [EC:7.1.1.2]	M00144 NADH:quinone oxidoreductase, prokaryotes [PATH:map00190]
K00367	25878.2	4.41293	26401.9	4.42164	30262.2	4.4809	A09130 Environmental Information Processing	B 09131 Membrane transport	C 02010 ABC transporters [PATH:ko02010]	phnD; phosphonate transport system substrate-binding protein	M00223 Phosphonate transport system [PATH:map02010] [BR:ko02000]
K03150	25866.6	4.41274	29924.8	4.47603	39935.9	4.60136	A09180 Brite Hierarchies	B 09181 Protein families: metabolism	C 00194 Photosynthesis proteins [BR:ko00194]	ATPF1B, atpD; F-type H+/Na+-transporting ATPase subunit beta [EC:7.1.2.2 7.2.2.1]	M00157 F-type ATPase, prokaryotes and chloroplasts [PATH:map00190 map00195]
K06606	25858.8	4.41261	29831.5	4.47467	39818.4	4.60008	A09180 Brite Hierarchies	B 09182 Protein families: genetic information processing	C 03011 Ribosome [BR:ko03011]	RP-L6, MRPL6, rplF; large subunit ribosomal protein L6	M00178 Ribosome, bacteria [PATH:map03010] [BR:ko03011]
K01253	25737.3	4.41056	24147.4	4.38287	28657.5	4.45724	A09180 Brite Hierarchies	B 09183 Protein families: signaling and cellular processes	C 02022 Two-component system [BR:ko02022]	divK; two-component system, cell cycle response regulator DivK	M00511 PleC-PleD (cell fate control) two-component regulatory system [PATH:map02020 map04112] [BR:ko02022]
K08092	25711.5	4.41013	30340.8	4.48203	39785.6	4.59973	A09180 Brite Hierarchies	B 09182 Protein families: genetic information processing	C 03032 DNA replication proteins [BR:ko03032]	rnhA, RNASEH1; ribonuclease HI [EC:3.1.26.4]
K01575	25683	4.40965	33816.2	4.52912	46780.9	4.67007	A09120 Genetic Information Processing	B 09124 Replication and repair	C 03410 Base excision repair [PATH:ko03410]	polA; DNA polymerase I [EC:2.7.7.7]
K00376	25683	4.40965	33816.2	4.52912	46780.9	4.67007	A09180 Brite Hierarchies	B 09182 Protein families: genetic information processing	C 03032 DNA replication proteins [BR:ko03032]	polA; DNA polymerase I [EC:2.7.7.7]
K01884	25683	4.40965	33816.2	4.52912	46780.9	4.67007	A09180 Brite Hierarchies	B 09182 Protein families: genetic information processing	C 03400 DNA repair and recombination proteins [BR:ko03400]	polA; DNA polymerase I [EC:2.7.7.7]
K01590	25678.1	4.40956	30481.6	4.48404	40846.7	4.61116	A09180 Brite Hierarchies	B 09181 Protein families: metabolism	C 01007 Amino acid related enzymes [BR:ko01007]	AARS, alaS; alanyl-tRNA synthetase [EC:6.1.1.7]	M00360 Aminoacyl-tRNA biosynthesis, prokaryotes [PATH:map00970]
K00227	25674.2	4.4095	31662.5	4.50054	41873.9	4.62194	A09100 Metabolism	B 09101 Carbohydrate metabolism	C 00020 Citrate cycle (TCA cycle) [PATH:ko00020]	sdhC, frdC; succinate dehydrogenase / fumarate reductase, cytochrome b subunit	M00009 Citrate cycle (TCA cycle, Krebs cycle) [PATH:map00020 map01200 map01100]
K09011	25674.2	4.4095	31662.5	4.50054	41873.9	4.62194	A09100 Metabolism	B 09101 Carbohydrate metabolism	C 00650 Butanoate metabolism [PATH:ko00650]	sdhC, frdC; succinate dehydrogenase / fumarate reductase, cytochrome b subunit	M00009 Citrate cycle (TCA cycle, Krebs cycle) [PATH:map00020 map01200 map01100]
K03737	25674.2	4.4095	31662.5	4.50054	41873.9	4.62194	A09100 Metabolism	B 09102 Energy metabolism	C 00190 Oxidative phosphorylation [PATH:ko00190]	sdhC, frdC; succinate dehydrogenase / fumarate reductase, cytochrome b subunit	M00009 Citrate cycle (TCA cycle, Krebs cycle) [PATH:map00020 map01200 map01100]
K01639	25674.2	4.4095	31662.5	4.50054	41873.9	4.62194	A09100 Metabolism	B 09102 Energy metabolism	C 00720 Carbon fixation pathways in prokaryotes [PATH:ko00720]	sdhC, frdC; succinate dehydrogenase / fumarate reductase, cytochrome b subunit	M00009 Citrate cycle (TCA cycle, Krebs cycle) [PATH:map00020 map01200 map01100]
K01787	25665.2	4.40934	30046.3	4.47779	40061.9	4.60273	A09100 Metabolism	B 09107 Glycan biosynthesis and metabolism	C 00550 Peptidoglycan biosynthesis [PATH:ko00550]	ftsI; cell division protein FtsI (penicillin-binding protein 3) [EC:3.4.16.4]
K05535	25665.2	4.40934	30046.3	4.47779	40061.9	4.60273	A09160 Human Diseases	B 09175 Drug resistance: Antimicrobial	C 01501 beta-Lactam resistance [PATH:ko01501]	ftsI; cell division protein FtsI (penicillin-binding protein 3) [EC:3.4.16.4]
K00317	25658.2	4.40923	32307.8	4.50931	42603.8	4.62945	A09180 Brite Hierarchies	B 09183 Protein families: signaling and cellular processes	C 02044 Secretion system [BR:ko02044]	tatA; sec-independent protein translocase protein TatA	M00336 Twin-arginine translocation (Tat) system [PATH:map03070] [BR:ko02044]
K00691	25630.7	4.40876	29622.6	4.47162	39556.1	4.59721	A09180 Brite Hierarchies	B 09182 Protein families: genetic information processing	C 03019 Messenger RNA biogenesis [BR:ko03019]	pnp, PNPT1; polyribonucleotide nucleotidyltransferase [EC:2.7.7.8]	M00394 RNA degradosome [PATH:map03018]
K05921	25616.5	4.40852	24597.7	4.39089	28460.5	4.45424	A09100 Metabolism	B 09102 Energy metabolism	C 00920 Sulfur metabolism [PATH:ko00920]	cysW; sulfate/thiosulfate transport system permease protein	M00185 Sulfate transport system [PATH:map02010] [BR:ko02000]
K09516	25616.1	4.40851	24572.2	4.39044	28431.7	4.4538	A09100 Metabolism	B 09102 Energy metabolism	C 00920 Sulfur metabolism [PATH:ko00920]	cysU; sulfate/thiosulfate transport system permease protein	M00185 Sulfate transport system [PATH:map02010] [BR:ko02000]
K01771	25616.1	4.40851	24572.2	4.39044	28431.7	4.4538	A09180 Brite Hierarchies	B 09183 Protein families: signaling and cellular processes	C 02000 Transporters [BR:ko02000]	cysU; sulfate/thiosulfate transport system permease protein	M00185 Sulfate transport system [PATH:map02010] [BR:ko02000]
K01212	25607.5	4.40837	22967.8	4.36112	27575.7	4.44053	A09100 Metabolism	B 09111 Xenobiotics biodegradation and metabolism	C 00625 Chloroalkane and chloroalkene degradation [PATH:ko00625]	dhaA; haloalkane dehalogenase [EC:3.8.1.5]
K00720	25598.9	4.40822	31561.2	4.49915	42702.4	4.63045	A09130 Environmental Information Processing	B 09132 Signal transduction	C 04070 Phosphatidylinositol signaling system [PATH:ko04070]	E2.7.7.41, CDS1, CDS2, cdsA; phosphatidate cytidylyltransferase [EC:2.7.7.41]	M00093 Phosphatidylethanolamine (PE) biosynthesis, PA => PS => PE [PATH:map00564 map01100]
K00801	25595.8	4.40817	31542.5	4.4989	42283.9	4.62618	A09180 Brite Hierarchies	B 09182 Protein families: genetic information processing	C 03011 Ribosome [BR:ko03011]	RP-L28, MRPL28, rpmB; large subunit ribosomal protein L28	M00178 Ribosome, bacteria [PATH:map03010] [BR:ko03011]
K02849	25560.9	4.40758	25771.3	4.41114	33109.7	4.51995	A09100 Metabolism	B 09103 Lipid metabolism	C 00061 Fatty acid biosynthesis [PATH:ko00061]	accA; acetyl-CoA carboxylase carboxyl transferase subunit alpha [EC:6.4.1.2 2.1.3.15]	M00376 3-Hydroxypropionate bi-cycle [PATH:map00720 map01200 map01120]
K07714	25555.1	4.40748	30965.3	4.49087	43390.2	4.63739	A09140 Cellular Processes	B 09141 Transport and catabolism	C 04146 Peroxisome [PATH:ko04146]	IDH1, IDH2, icd; isocitrate dehydrogenase [EC:1.1.1.42]	M00009 Citrate cycle (TCA cycle, Krebs cycle) [PATH:map00020 map01200 map01100]
K01917	25548.6	4.40737	28050.6	4.44794	46007.3	4.66283	A09130 Environmental Information Processing	B 09132 Signal transduction	C 02020 Two-component system [PATH:ko02020]	phoR; two-component system, OmpR family, phosphate regulon sensor histidine kinase PhoR [EC:2.7.13.3]	M00434 PhoR-PhoB (phosphate starvation response) two-component regulatory system [PATH:map02020] [BR:ko02022]
K01230	25522.9	4.40693	30385.6	4.48267	40533.6	4.60782	A09100 Metabolism	B 09108 Metabolism of cofactors and vitamins	C 00670 One carbon pool by folate [PATH:ko00670]	gcvT, AMT; aminomethyltransferase [EC:2.1.2.10]	M00532 Photorespiration [PATH:map00630 map01200 map01100 map01110]
K07664	25513.3	4.40677	30251.8	4.48075	39920.6	4.6012	A09180 Brite Hierarchies	B 09183 Protein families: signaling and cellular processes	C 02022 Two-component system [BR:ko02022]	kdpD; two-component system, OmpR family, sensor histidine kinase KdpD [EC:2.7.13.3]	M00454 KdpD-KdpE (potassium transport) two-component regulatory system [PATH:map02020] [BR:ko02022]
K00284	25489.7	4.40636	30576.9	4.48539	41002.5	4.61281	A09140 Cellular Processes	B 09143 Cell growth and death	C 04112 Cell cycle - Caulobacter [PATH:ko04112]	murG; UDP-N-acetylglucosamine--N-acetylmuramyl-(pentapeptide) pyrophosphoryl-undecaprenol N-acetylglucosamine transferase [EC:2.4.1.227]
K04110	25489.7	4.40636	30576.9	4.48539	41002.5	4.61281	A09160 Human Diseases	B 09175 Drug resistance: Antimicrobial	C 01502 Vancomycin resistance [PATH:ko01502]	murG; UDP-N-acetylglucosamine--N-acetylmuramyl-(pentapeptide) pyrophosphoryl-undecaprenol N-acetylglucosamine transferase [EC:2.4.1.227]
K00364	25485.4	4.40629	30862.7	4.48943	40483	4.60727	A09100 Metabolism	B 09101 Carbohydrate metabolism	C 00010 Glycolysis / Gluconeogenesis [PATH:ko00010]	TPI, tpiA; triosephosphate isomerase (TIM) [EC:5.3.1.1]	M00001 Glycolysis (Embden-Meyerhof pathway), glucose => pyruvate [PATH:map00010 map01200 map01100]
K11329	25485.4	4.40629	30862.7	4.48943	40483	4.60727	A09100 Metabolism	B 09101 Carbohydrate metabolism	C 00051 Fructose and mannose metabolism [PATH:ko00051]	TPI, tpiA; triosephosphate isomerase (TIM) [EC:5.3.1.1]	M00001 Glycolysis (Embden-Meyerhof pathway), glucose => pyruvate [PATH:map00010 map01200 map01100]
K00983	25485.4	4.40629	30862.7	4.48943	40483	4.60727	A09180 Brite Hierarchies	B 09183 Protein families: signaling and cellular processes	C 04147 Exosome [BR:ko04147]	TPI, tpiA; triosephosphate isomerase (TIM) [EC:5.3.1.1]	M00001 Glycolysis (Embden-Meyerhof pathway), glucose => pyruvate [PATH:map00010 map01200 map01100]
K03918	25463.5	4.40592	29913.7	4.47587	41053.5	4.61335	A09180 Brite Hierarchies	B 09182 Protein families: genetic information processing	C 03016 Transfer RNA biogenesis [BR:ko03016]	YARS, tyrS; tyrosyl-tRNA synthetase [EC:6.1.1.1]	M00360 Aminoacyl-tRNA biosynthesis, prokaryotes [PATH:map00970]
K00467	25460.6	4.40587	24940.8	4.39691	29151.5	4.46466	A09130 Environmental Information Processing	B 09131 Membrane transport	C 03070 Bacterial secretion system [PATH:ko03070]	gspD; general secretion pathway protein D	M00331 Type II general secretion system [PATH:map03070] [BR:ko02044]
K02068	25460.6	4.40587	24940.8	4.39691	29151.5	4.46466	A09180 Brite Hierarchies	B 09183 Protein families: signaling and cellular processes	C 02044 Secretion system [BR:ko02044]	gspD; general secretion pathway protein D	M00331 Type II general secretion system [PATH:map03070] [BR:ko02044]
K02686	25436	4.40545	29694.3	4.47267	39711.4	4.59892	A09180 Brite Hierarchies	B 09181 Protein families: metabolism	C 01002 Peptidases [BR:ko01002]	purF, PPAT; amidophosphoribosyltransferase [EC:2.4.2.14]	M00048 Inosine monophosphate biosynthesis, PRPP + glutamine => IMP [PATH:map00230 map01100]
K00007	25426.4	4.40528	29289.9	4.46672	38727.7	4.58802	A09130 Environmental Information Processing	B 09132 Signal transduction	C 02020 Two-component system [PATH:ko02020]	kdpB; K+-transporting ATPase ATPase B chain [EC:3.6.3.12]
K01521	25424.6	4.40525	29667.6	4.47228	39432.8	4.59586	A09100 Metabolism	B 09105 Amino acid metabolism	C 00300 Lysine biosynthesis [PATH:ko00300]	murE; UDP-N-acetylmuramoyl-L-alanyl-D-glutamate--2,6-diaminopimelate ligase [EC:6.3.2.13]
K02080	25424.6	4.40525	30548.5	4.48499	41695.7	4.62009	A09180 Brite Hierarchies	B 09182 Protein families: genetic information processing	C 03011 Ribosome [BR:ko03011]	RP-S4, rpsD; small subunit ribosomal protein S4	M00178 Ribosome, bacteria [PATH:map03010] [BR:ko03011]
K01014	25423	4.40523	29509	4.46995	39367.4	4.59514	A09180 Brite Hierarchies	B 09183 Protein families: signaling and cellular processes	C 04147 Exosome [BR:ko04147]	hemB, ALAD; porphobilinogen synthase [EC:4.2.1.24]	M00121 Heme biosynthesis, glutamate => heme [PATH:map00860 map01100 map01110]
K00150	25421.6	4.4052	29878.8	4.47536	39571.4	4.59738	A09100 Metabolism	B 09104 Nucleotide metabolism	C 00230 Purine metabolism [PATH:ko00230]	purB, ADSL; adenylosuccinate lyase [EC:4.3.2.2]	M00048 Inosine monophosphate biosynthesis, PRPP + glutamine => IMP [PATH:map00230 map01100]
K00441	25421.6	4.4052	29878.8	4.47536	39571.4	4.59738	A09100 Metabolism	B 09105 Amino acid metabolism	C 00250 Alanine, aspartate and glutamate metabolism [PATH:ko00250]	purB, ADSL; adenylosuccinate lyase [EC:4.3.2.2]	M00048 Inosine monophosphate biosynthesis, PRPP + glutamine => IMP [PATH:map00230 map01100]
K05928	25420.3	4.40518	29744	4.4734	39845.6	4.60038	A09100 Metabolism	B 09104 Nucleotide metabolism	C 00240 Pyrimidine metabolism [PATH:ko00240]	ndk, NME; nucleoside-diphosphate kinase [EC:2.7.4.6]	M00049 Adenine ribonucleotide biosynthesis, IMP => ADP,ATP [PATH:map00230 map01100]
K01909	25420.3	4.40518	29744	4.4734	39845.6	4.60038	A09100 Metabolism	B 09111 Xenobiotics biodegradation and metabolism	C 00983 Drug metabolism - other enzymes [PATH:ko00983]	ndk, NME; nucleoside-diphosphate kinase [EC:2.7.4.6]	M00049 Adenine ribonucleotide biosynthesis, IMP => ADP,ATP [PATH:map00230 map01100]
K04103	25416.3	4.40511	29705.2	4.47283	39570.3	4.59737	A09100 Metabolism	B 09104 Nucleotide metabolism	C 00240 Pyrimidine metabolism [PATH:ko00240]	pyrB, PYR2; aspartate carbamoyltransferase catalytic subunit [EC:2.1.3.2]	M00051 Uridine monophosphate biosynthesis, glutamine (+ PRPP) => UMP [PATH:map00240 map01100]
K00622	25416.3	4.40511	29705.2	4.47283	39570.3	4.59737	A09100 Metabolism	B 09105 Amino acid metabolism	C 00250 Alanine, aspartate and glutamate metabolism [PATH:ko00250]	pyrB, PYR2; aspartate carbamoyltransferase catalytic subunit [EC:2.1.3.2]	M00051 Uridine monophosphate biosynthesis, glutamine (+ PRPP) => UMP [PATH:map00240 map01100]
K04787	25415.8	4.4051	29746.1	4.47343	39611.6	4.59782	A09100 Metabolism	B 09105 Amino acid metabolism	C 00340 Histidine metabolism [PATH:ko00340]	hisD; histidinol dehydrogenase [EC:1.1.1.23]	M00026 Histidine biosynthesis, PRPP => histidine [PATH:map00340 map01230 map01100 map01110]
K04788	25414.4	4.40508	29435.4	4.46887	39440.6	4.59594	A09120 Genetic Information Processing	B 09122 Translation	C 03010 Ribosome [PATH:ko03010]	RP-L7, MRPL12, rplL; large subunit ribosomal protein L7/L12	M00178 Ribosome, bacteria [PATH:map03010] [BR:ko03011]
K04789	25414.4	4.40508	29435.4	4.46887	39440.6	4.59594	A09180 Brite Hierarchies	B 09182 Protein families: genetic information processing	C 03011 Ribosome [BR:ko03011]	RP-L7, MRPL12, rplL; large subunit ribosomal protein L7/L12	M00178 Ribosome, bacteria [PATH:map03010] [BR:ko03011]
K04790	25413.8	4.40507	29904.8	4.47574	40479	4.60723	A09100 Metabolism	B 09105 Amino acid metabolism	C 00360 Phenylalanine metabolism [PATH:ko00360]	katG; catalase-peroxidase [EC:1.11.1.21]
K04791	25413.8	4.40507	29904.8	4.47574	40479	4.60723	A09100 Metabolism	B 09105 Amino acid metabolism	C 00380 Tryptophan metabolism [PATH:ko00380]	katG; catalase-peroxidase [EC:1.11.1.21]
K04792	25413.8	4.40507	29904.8	4.47574	40479	4.60723	A09100 Metabolism	B 09110 Biosynthesis of other secondary metabolites	C 00940 Phenylpropanoid biosynthesis [PATH:ko00940]	katG; catalase-peroxidase [EC:1.11.1.21]
K04793	25413.8	4.40507	29904.8	4.47574	40479	4.60723	A09100 Metabolism	B 09111 Xenobiotics biodegradation and metabolism	C 00983 Drug metabolism - other enzymes [PATH:ko00983]	katG; catalase-peroxidase [EC:1.11.1.21]
K07671	25412.9	4.40505	25829.2	4.41211	32568	4.51279	A09100 Metabolism	B 09102 Energy metabolism	C 00920 Sulfur metabolism [PATH:ko00920]	cysQ, MET22, BPNT1; 3'(2'), 5'-bisphosphate nucleotidase [EC:3.1.3.7]
K00545	25410	4.405	29650.9	4.47204	39808.1	4.59997	A09120 Genetic Information Processing	B 09124 Replication and repair	C 03030 DNA replication [PATH:ko03030]	dnaG; DNA primase [EC:2.7.7.101]
K03922	25410	4.405	29650.9	4.47204	39808.1	4.59997	A09180 Brite Hierarchies	B 09182 Protein families: genetic information processing	C 03032 DNA replication proteins [BR:ko03032]	dnaG; DNA primase [EC:2.7.7.101]
K07655	25409.6	4.405	29440.3	4.46894	39322.5	4.59464	A09100 Metabolism	B 09108 Metabolism of cofactors and vitamins	C 00760 Nicotinate and nicotinamide metabolism [PATH:ko00760]	nadD; nicotinate-nucleotide adenylyltransferase [EC:2.7.7.18]	M00115 NAD biosynthesis, aspartate => NAD [PATH:map00760 map01100]
K07656	25409	4.40499	29541.5	4.47043	39372.7	4.5952	A09100 Metabolism	B 09102 Energy metabolism	C 00680 Methane metabolism [PATH:ko00680]	serC, PSAT1; phosphoserine aminotransferase [EC:2.6.1.52]	M00020 Serine biosynthesis, glycerate-3P => serine [PATH:map00260 map00680 map01200 map01230 map01100]
K07672	25409	4.40499	29541.5	4.47043	39372.7	4.5952	A09100 Metabolism	B 09105 Amino acid metabolism	C 00260 Glycine, serine and threonine metabolism [PATH:ko00260]	serC, PSAT1; phosphoserine aminotransferase [EC:2.6.1.52]	M00020 Serine biosynthesis, glycerate-3P => serine [PATH:map00260 map00680 map01200 map01230 map01100]
K07771	25408.1	4.40497	29585.9	4.47108	39730.7	4.59913	A09180 Brite Hierarchies	B 09182 Protein families: genetic information processing	C 03016 Transfer RNA biogenesis [BR:ko03016]	HARS, hisS; histidyl-tRNA synthetase [EC:6.1.1.21]	M00360 Aminoacyl-tRNA biosynthesis, prokaryotes [PATH:map00970]
K00293	25405.5	4.40493	29065.1	4.46337	38607.5	4.58667	A09100 Metabolism	B 09108 Metabolism of cofactors and vitamins	C 00860 Porphyrin and chlorophyll metabolism [PATH:ko00860]	MMAB, pduO; cob(I)alamin adenosyltransferase [EC:2.5.1.17]	M00122 Cobalamin biosynthesis, cobinamide => cobalamin [PATH:map00860 map01100]
K05783	25405.2	4.40492	29458.8	4.46921	39389.6	4.59538	A09120 Genetic Information Processing	B 09122 Translation	C 00970 Aminoacyl-tRNA biosynthesis [PATH:ko00970]	aspS; aspartyl-tRNA synthetase [EC:6.1.1.12]	M00360 Aminoacyl-tRNA biosynthesis, prokaryotes [PATH:map00970]
K07677	25405.2	4.40492	29458.8	4.46921	39389.6	4.59538	A09180 Brite Hierarchies	B 09181 Protein families: metabolism	C 01007 Amino acid related enzymes [BR:ko01007]	aspS; aspartyl-tRNA synthetase [EC:6.1.1.12]	M00360 Aminoacyl-tRNA biosynthesis, prokaryotes [PATH:map00970]
K08720	25404.4	4.40491	29461.9	4.46926	39305.1	4.59445	A09100 Metabolism	B 09105 Amino acid metabolism	C 00330 Arginine and proline metabolism [PATH:ko00330]	proA; glutamate-5-semialdehyde dehydrogenase [EC:1.2.1.41]	M00015 Proline biosynthesis, glutamate => proline [PATH:map00330 map01230 map01100]
K00211	25402.7	4.40488	29398.5	4.46833	39199.1	4.59328	A09120 Genetic Information Processing	B 09124 Replication and repair	C 03030 DNA replication [PATH:ko03030]	holB; DNA polymerase III subunit delta' [EC:2.7.7.7]	M00260 DNA polymerase III complex, bacteria [PATH:map03030 map03430 map03440] [BR:ko03032 ko03400]
K04459	25402.7	4.40488	29398.5	4.46833	39199.1	4.59328	A09120 Genetic Information Processing	B 09124 Replication and repair	C 03430 Mismatch repair [PATH:ko03430]	holB; DNA polymerase III subunit delta' [EC:2.7.7.7]	M00260 DNA polymerase III complex, bacteria [PATH:map03030 map03430 map03440] [BR:ko03032 ko03400]
K08750	25402.7	4.40488	29398.5	4.46833	39199.1	4.59328	A09120 Genetic Information Processing	B 09124 Replication and repair	C 03440 Homologous recombination [PATH:ko03440]	holB; DNA polymerase III subunit delta' [EC:2.7.7.7]	M00260 DNA polymerase III complex, bacteria [PATH:map03030 map03430 map03440] [BR:ko03032 ko03400]
K05784	25402.6	4.40488	29438.7	4.46892	39387.3	4.59536	A09120 Genetic Information Processing	B 09124 Replication and repair	C 03420 Nucleotide excision repair [PATH:ko03420]	uvrC; excinuclease ABC subunit C
K08100	25402.6	4.40488	29438.7	4.46892	39387.3	4.59536	A09180 Brite Hierarchies	B 09182 Protein families: genetic information processing	C 03400 DNA repair and recombination proteins [BR:ko03400]	uvrC; excinuclease ABC subunit C
K00693	25402.6	4.40488	29431.1	4.46881	39351	4.59496	A09120 Genetic Information Processing	B 09122 Translation	C 03010 Ribosome [PATH:ko03010]	RP-L27, MRPL27, rpmA; large subunit ribosomal protein L27	M00178 Ribosome, bacteria [PATH:map03010] [BR:ko03011]
K02294	25402.6	4.40488	29431.1	4.46881	39351	4.59496	A09180 Brite Hierarchies	B 09182 Protein families: genetic information processing	C 03011 Ribosome [BR:ko03011]	RP-L27, MRPL27, rpmA; large subunit ribosomal protein L27	M00178 Ribosome, bacteria [PATH:map03010] [BR:ko03011]
K07248	25402.6	4.40488	29431.1	4.46881	39342.6	4.59486	A09120 Genetic Information Processing	B 09124 Replication and repair	C 03440 Homologous recombination [PATH:ko03440]	ruvA; holliday junction DNA helicase RuvA [EC:3.6.4.12]
K00471	25402.6	4.40488	29431.1	4.46881	39342.6	4.59486	A09180 Brite Hierarchies	B 09182 Protein families: genetic information processing	C 03400 DNA repair and recombination proteins [BR:ko03400]	ruvA; holliday junction DNA helicase RuvA [EC:3.6.4.12]
K07688	25402.6	4.40488	29430.8	4.4688	39341.6	4.59485	A09100 Metabolism	B 09106 Metabolism of other amino acids	C 00471 D-Glutamine and D-glutamate metabolism [PATH:ko00471]	murD; UDP-N-acetylmuramoylalanine--D-glutamate ligase [EC:6.3.2.9]
K10948	25402.6	4.40488	29430.8	4.4688	39341.6	4.59485	A09100 Metabolism	B 09107 Glycan biosynthesis and metabolism	C 00550 Peptidoglycan biosynthesis [PATH:ko00550]	murD; UDP-N-acetylmuramoylalanine--D-glutamate ligase [EC:6.3.2.9]
K09759	25402.6	4.40488	29378.9	4.46804	39338.7	4.59482	A09180 Brite Hierarchies	B 09182 Protein families: genetic information processing	C 03011 Ribosome [BR:ko03011]	RP-L25, rplY; large subunit ribosomal protein L25	M00178 Ribosome, bacteria [PATH:map03010] [BR:ko03011]
K02799	25402.6	4.40488	29332.8	4.46735	39326.9	4.59469	A09120 Genetic Information Processing	B 09122 Translation	C 03010 Ribosome [PATH:ko03010]	RP-L10, MRPL10, rplJ; large subunit ribosomal protein L10	M00178 Ribosome, bacteria [PATH:map03010] [BR:ko03011]
K00455	25402.6	4.40488	29432.4	4.46883	39325.5	4.59467	A09120 Genetic Information Processing	B 09122 Translation	C 03010 Ribosome [PATH:ko03010]	RP-L23, MRPL23, rplW; large subunit ribosomal protein L23	M00178 Ribosome, bacteria [PATH:map03010] [BR:ko03011]
K02794	25402.6	4.40488	29432.4	4.46883	39325.5	4.59467	A09180 Brite Hierarchies	B 09182 Protein families: genetic information processing	C 03011 Ribosome [BR:ko03011]	RP-L23, MRPL23, rplW; large subunit ribosomal protein L23	M00178 Ribosome, bacteria [PATH:map03010] [BR:ko03011]
K02796	25402.6	4.40488	29432.3	4.46882	39325.5	4.59467	A09120 Genetic Information Processing	B 09122 Translation	C 03010 Ribosome [PATH:ko03010]	RP-L13, MRPL13, rplM; large subunit ribosomal protein L13	M00178 Ribosome, bacteria [PATH:map03010] [BR:ko03011]
K07405	25402.6	4.40488	29432.3	4.46882	39325.5	4.59467	A09180 Brite Hierarchies	B 09182 Protein families: genetic information processing	C 03011 Ribosome [BR:ko03011]	RP-L13, MRPL13, rplM; large subunit ribosomal protein L13	M00178 Ribosome, bacteria [PATH:map03010] [BR:ko03011]
K04054	25402.6	4.40488	29431.1	4.46881	39325.5	4.59467	A09120 Genetic Information Processing	B 09122 Translation	C 03010 Ribosome [PATH:ko03010]	RP-S2, MRPS2, rpsB; small subunit ribosomal protein S2	M00178 Ribosome, bacteria [PATH:map03010] [BR:ko03011]
K05966	25402.6	4.40488	29431.1	4.46881	39325.5	4.59467	A09180 Brite Hierarchies	B 09182 Protein families: genetic information processing	C 03011 Ribosome [BR:ko03011]	RP-S2, MRPS2, rpsB; small subunit ribosomal protein S2	M00178 Ribosome, bacteria [PATH:map03010] [BR:ko03011]
K00200	25402.6	4.40488	29431.1	4.46881	39325.5	4.59467	A09120 Genetic Information Processing	B 09122 Translation	C 03010 Ribosome [PATH:ko03010]	RP-S9, MRPS9, rpsI; small subunit ribosomal protein S9	M00178 Ribosome, bacteria [PATH:map03010] [BR:ko03011]
K00201	25402.6	4.40488	29431.1	4.46881	39325.5	4.59467	A09180 Brite Hierarchies	B 09182 Protein families: genetic information processing	C 03011 Ribosome [BR:ko03011]	RP-S9, MRPS9, rpsI; small subunit ribosomal protein S9	M00178 Ribosome, bacteria [PATH:map03010] [BR:ko03011]
K00202	25402.6	4.40488	29431.1	4.46881	39325.5	4.59467	A09120 Genetic Information Processing	B 09124 Replication and repair	C 03440 Homologous recombination [PATH:ko03440]	recR; recombination protein RecR
K00672	25402.6	4.40488	29431.1	4.46881	39325.5	4.59467	A09180 Brite Hierarchies	B 09182 Protein families: genetic information processing	C 03400 DNA repair and recombination proteins [BR:ko03400]	recR; recombination protein RecR
K01499	25402.6	4.40488	29430.9	4.4688	39325.5	4.59467	A09120 Genetic Information Processing	B 09122 Translation	C 03010 Ribosome [PATH:ko03010]	RP-S19, rpsS; small subunit ribosomal protein S19	M00178 Ribosome, bacteria [PATH:map03010] [BR:ko03011]
K00988	25402.6	4.40488	29430.9	4.4688	39325.5	4.59467	A09180 Brite Hierarchies	B 09182 Protein families: genetic information processing	C 03011 Ribosome [BR:ko03011]	RP-S19, rpsS; small subunit ribosomal protein S19	M00178 Ribosome, bacteria [PATH:map03010] [BR:ko03011]
K09459	25402.6	4.40488	29439.6	4.46893	39318.5	4.5946	A09180 Brite Hierarchies	B 09182 Protein families: genetic information processing	C 03400 DNA repair and recombination proteins [BR:ko03400]	dnaX; DNA polymerase III subunit gamma/tau [EC:2.7.7.7]	M00260 DNA polymerase III complex, bacteria [PATH:map03030 map03430 map03440] [BR:ko03032 ko03400]
K10676	25402.6	4.40488	29333.7	4.46737	39299.2	4.59438	A09180 Brite Hierarchies	B 09182 Protein families: genetic information processing	C 03400 DNA repair and recombination proteins [BR:ko03400]	rpoC; DNA-directed RNA polymerase subunit beta' [EC:2.7.7.6]	M00183 RNA polymerase, bacteria [PATH:map03020] [BR:ko03021 ko03400]
K00082	25402.6	4.40488	29408.4	4.46847	39256.9	4.59392	A09100 Metabolism	B 09102 Energy metabolism	C 00190 Oxidative phosphorylation [PATH:ko00190]	ATPF1D, atpH; F-type H+-transporting ATPase subunit delta	M00157 F-type ATPase, prokaryotes and chloroplasts [PATH:map00190 map00195]
K04127	25402.6	4.40488	29408.4	4.46847	39256.9	4.59392	A09100 Metabolism	B 09102 Energy metabolism	C 00195 Photosynthesis [PATH:ko00195]	ATPF1D, atpH; F-type H+-transporting ATPase subunit delta	M00157 F-type ATPase, prokaryotes and chloroplasts [PATH:map00190 map00195]
K00702	25399.1	4.40482	29234.6	4.4659	39059.5	4.59173	A09100 Metabolism	B 09101 Carbohydrate metabolism	C 00650 Butanoate metabolism [PATH:ko00650]	E2.2.1.6S, ilvH, ilvN; acetolactate synthase I/III small subunit [EC:2.2.1.6]	M00019 Valine/isoleucine biosynthesis, pyruvate => valine / 2-oxobutanoate => isoleucine [PATH:map00290 map00770 map01210 map01230 map01100 map01110]
K03077	25399.1	4.40482	29234.6	4.4659	39059.5	4.59173	A09100 Metabolism	B 09101 Carbohydrate metabolism	C 00660 C5-Branched dibasic acid metabolism [PATH:ko00660]	E2.2.1.6S, ilvH, ilvN; acetolactate synthase I/III small subunit [EC:2.2.1.6]	M00019 Valine/isoleucine biosynthesis, pyruvate => valine / 2-oxobutanoate => isoleucine [PATH:map00290 map00770 map01210 map01230 map01100 map01110]
K10844	25390.6	4.40467	29397.7	4.46831	39363.5	4.59509	A09120 Genetic Information Processing	B 09122 Translation	C 03010 Ribosome [PATH:ko03010]	RP-S13, rpsM; small subunit ribosomal protein S13	M00178 Ribosome, bacteria [PATH:map03010] [BR:ko03011]
K05577	25390.6	4.40467	29397.7	4.46831	39363.5	4.59509	A09180 Brite Hierarchies	B 09182 Protein families: genetic information processing	C 03011 Ribosome [BR:ko03011]	RP-S13, rpsM; small subunit ribosomal protein S13	M00178 Ribosome, bacteria [PATH:map03010] [BR:ko03011]
K02761	25383.3	4.40455	30374.1	4.4825	40910.4	4.61183	A09100 Metabolism	B 09105 Amino acid metabolism	C 00400 Phenylalanine, tyrosine and tryptophan biosynthesis [PATH:ko00400]	trpA; tryptophan synthase alpha chain [EC:4.2.1.20]	M00023 Tryptophan biosynthesis, chorismate => tryptophan [PATH:map00400 map01230 map01100 map01110]
K01788	25382	4.40453	28807.1	4.4595	37888.2	4.5785	A09100 Metabolism	B 09101 Carbohydrate metabolism	C 00010 Glycolysis / Gluconeogenesis [PATH:ko00010]	pgm; phosphoglucomutase [EC:5.4.2.2]	M00855 Glycogen degradation, glycogen => glucose-6P [PATH:map00500 map01100]
K08094	25382	4.40453	28807.1	4.4595	37888.2	4.5785	A09100 Metabolism	B 09101 Carbohydrate metabolism	C 00500 Starch and sucrose metabolism [PATH:ko00500]	pgm; phosphoglucomutase [EC:5.4.2.2]	M00855 Glycogen degradation, glycogen => glucose-6P [PATH:map00500 map01100]
K07535	25382	4.40453	28807.1	4.4595	37888.2	4.5785	A09100 Metabolism	B 09110 Biosynthesis of other secondary metabolites	C 00521 Streptomycin biosynthesis [PATH:ko00521]	pgm; phosphoglucomutase [EC:5.4.2.2]	M00855 Glycogen degradation, glycogen => glucose-6P [PATH:map00500 map01100]
K03516	25377.6	4.40445	29366.7	4.46785	39356.5	4.59502	A09130 Environmental Information Processing	B 09131 Membrane transport	C 02010 ABC transporters [PATH:ko02010]	ftsX; cell division transport system permease protein	M00256 Cell division transport system [PATH:map02010] [BR:ko02000]
K03399	25377.6	4.40445	29366.7	4.46785	39356.5	4.59502	A09180 Brite Hierarchies	B 09182 Protein families: genetic information processing	C 03036 Chromosome and associated proteins [BR:ko03036]	ftsX; cell division transport system permease protein	M00256 Cell division transport system [PATH:map02010] [BR:ko02000]
K02760	25377.6	4.40445	29366.7	4.46785	39356.5	4.59502	A09180 Brite Hierarchies	B 09183 Protein families: signaling and cellular processes	C 02000 Transporters [BR:ko02000]	ftsX; cell division transport system permease protein	M00256 Cell division transport system [PATH:map02010] [BR:ko02000]
K03785	25377.6	4.40445	29082.6	4.46363	38751.1	4.58828	A09130 Environmental Information Processing	B 09131 Membrane transport	C 02010 ABC transporters [PATH:ko02010]	ftsE; cell division transport system ATP-binding protein	M00256 Cell division transport system [PATH:map02010] [BR:ko02000]
K11258	25377.6	4.40445	29082.6	4.46363	38751.1	4.58828	A09180 Brite Hierarchies	B 09182 Protein families: genetic information processing	C 03036 Chromosome and associated proteins [BR:ko03036]	ftsE; cell division transport system ATP-binding protein	M00256 Cell division transport system [PATH:map02010] [BR:ko02000]
K02364	25377.6	4.40445	29082.6	4.46363	38751.1	4.58828	A09180 Brite Hierarchies	B 09183 Protein families: signaling and cellular processes	C 02000 Transporters [BR:ko02000]	ftsE; cell division transport system ATP-binding protein	M00256 Cell division transport system [PATH:map02010] [BR:ko02000]
K00292	25371	4.40434	28758.2	4.45876	38622.1	4.58684	A09120 Genetic Information Processing	B 09124 Replication and repair	C 03440 Homologous recombination [PATH:ko03440]	recF; DNA replication and repair protein RecF
K05665	25367.6	4.40428	30009.5	4.47726	40254.3	4.60481	A09100 Metabolism	B 09105 Amino acid metabolism	C 00260 Glycine, serine and threonine metabolism [PATH:ko00260]	trpB; tryptophan synthase beta chain [EC:4.2.1.20]	M00023 Tryptophan biosynthesis, chorismate => tryptophan [PATH:map00400 map01230 map01100 map01110]
K05674	25367.6	4.40428	30009.5	4.47726	40254.3	4.60481	A09100 Metabolism	B 09105 Amino acid metabolism	C 00400 Phenylalanine, tyrosine and tryptophan biosynthesis [PATH:ko00400]	trpB; tryptophan synthase beta chain [EC:4.2.1.20]	M00023 Tryptophan biosynthesis, chorismate => tryptophan [PATH:map00400 map01230 map01100 map01110]
K03475	25366.5	4.40426	29497.5	4.46978	38920.3	4.59018	A09180 Brite Hierarchies	B 09183 Protein families: signaling and cellular processes	C 02044 Secretion system [BR:ko02044]	tatC; sec-independent protein translocase protein TatC	M00336 Twin-arginine translocation (Tat) system [PATH:map03070] [BR:ko02044]
K02822	25366.4	4.40426	28506.8	4.45495	37103.8	4.56942	A09100 Metabolism	B 09101 Carbohydrate metabolism	C 00620 Pyruvate metabolism [PATH:ko00620]	accD; acetyl-CoA carboxylase carboxyl transferase subunit beta [EC:6.4.1.2 2.1.3.15]	M00376 3-Hydroxypropionate bi-cycle [PATH:map00720 map01200 map01120]
K06088	25366.4	4.40426	28506.8	4.45495	37103.8	4.56942	A09100 Metabolism	B 09101 Carbohydrate metabolism	C 00640 Propanoate metabolism [PATH:ko00640]	accD; acetyl-CoA carboxylase carboxyl transferase subunit beta [EC:6.4.1.2 2.1.3.15]	M00376 3-Hydroxypropionate bi-cycle [PATH:map00720 map01200 map01120]
K04835	25366.4	4.40426	28506.8	4.45495	37103.8	4.56942	A09100 Metabolism	B 09103 Lipid metabolism	C 00061 Fatty acid biosynthesis [PATH:ko00061]	accD; acetyl-CoA carboxylase carboxyl transferase subunit beta [EC:6.4.1.2 2.1.3.15]	M00376 3-Hydroxypropionate bi-cycle [PATH:map00720 map01200 map01120]
K02572	25366.3	4.40426	29407.3	4.46846	39002.4	4.59109	A09120 Genetic Information Processing	B 09124 Replication and repair	C 03420 Nucleotide excision repair [PATH:ko03420]	uvrB; excinuclease ABC subunit B
K07256	25366.3	4.40426	29407.3	4.46846	39002.4	4.59109	A09180 Brite Hierarchies	B 09182 Protein families: genetic information processing	C 03400 DNA repair and recombination proteins [BR:ko03400]	uvrB; excinuclease ABC subunit B
K02759	25365.3	4.40424	29418.3	4.46862	39013.4	4.59121	A09120 Genetic Information Processing	B 09122 Translation	C 03010 Ribosome [PATH:ko03010]	RP-L19, MRPL19, rplS; large subunit ribosomal protein L19	M00178 Ribosome, bacteria [PATH:map03010] [BR:ko03011]
K07718	25365.3	4.40424	29418.3	4.46862	39013.4	4.59121	A09180 Brite Hierarchies	B 09182 Protein families: genetic information processing	C 03011 Ribosome [BR:ko03011]	RP-L19, MRPL19, rplS; large subunit ribosomal protein L19	M00178 Ribosome, bacteria [PATH:map03010] [BR:ko03011]
K10714	25365.3	4.40424	29402.4	4.46838	38999.9	4.59106	A09100 Metabolism	B 09108 Metabolism of cofactors and vitamins	C 00770 Pantothenate and CoA biosynthesis [PATH:ko00770]	coaE; dephospho-CoA kinase [EC:2.7.1.24]	M00120 Coenzyme A biosynthesis, pantothenate => CoA [PATH:map00770 map01100]
K10215	25365.3	4.40424	29441.2	4.46896	38981	4.59085	A09100 Metabolism	B 09105 Amino acid metabolism	C 00400 Phenylalanine, tyrosine and tryptophan biosynthesis [PATH:ko00400]	aroC; chorismate synthase [EC:4.2.3.5]	M00022 Shikimate pathway, phosphoenolpyruvate + erythrose-4P => chorismate [PATH:map00400 map01230 map01100 map01110 map01130]
K10713	25365.3	4.40424	29398.3	4.46832	38972.5	4.59076	A09120 Genetic Information Processing	B 09122 Translation	C 03010 Ribosome [PATH:ko03010]	RP-S16, MRPS16, rpsP; small subunit ribosomal protein S16	M00178 Ribosome, bacteria [PATH:map03010] [BR:ko03011]
K08093	25365.3	4.40424	29398.3	4.46832	38972.5	4.59076	A09180 Brite Hierarchies	B 09182 Protein families: genetic information processing	C 03011 Ribosome [BR:ko03011]	RP-S16, MRPS16, rpsP; small subunit ribosomal protein S16	M00178 Ribosome, bacteria [PATH:map03010] [BR:ko03011]
K02783	25365.3	4.40424	29398.3	4.46832	38972.5	4.59076	A09180 Brite Hierarchies	B 09182 Protein families: genetic information processing	C 03029 Mitochondrial biogenesis [BR:ko03029]	RP-S16, MRPS16, rpsP; small subunit ribosomal protein S16	M00178 Ribosome, bacteria [PATH:map03010] [BR:ko03011]
K08692	25365.3	4.40424	29398.2	4.46832	38972.3	4.59076	A09180 Brite Hierarchies	B 09183 Protein families: signaling and cellular processes	C 02044 Secretion system [BR:ko02044]	SRP54, ffh; signal recognition particle subunit SRP54 [EC:3.6.5.4]	M00335 Sec (secretion) system [PATH:map03070] [BR:ko02044]
K02574	25365.3	4.40424	29318.4	4.46714	38948.3	4.59049	A09120 Genetic Information Processing	B 09122 Translation	C 03010 Ribosome [PATH:ko03010]	RP-S7, MRPS7, rpsG; small subunit ribosomal protein S7	M00178 Ribosome, bacteria [PATH:map03010] [BR:ko03011]
K01270	25365.3	4.40424	29318.4	4.46714	38948.3	4.59049	A09180 Brite Hierarchies	B 09182 Protein families: genetic information processing	C 03011 Ribosome [BR:ko03011]	RP-S7, MRPS7, rpsG; small subunit ribosomal protein S7	M00178 Ribosome, bacteria [PATH:map03010] [BR:ko03011]
K02573	25365.3	4.40424	29378.2	4.46803	38894.4	4.58989	A09100 Metabolism	B 09104 Nucleotide metabolism	C 00230 Purine metabolism [PATH:ko00230]	purK; 5-(carboxyamino)imidazole ribonucleotide synthase [EC:6.3.4.18]	M00048 Inosine monophosphate biosynthesis, PRPP + glutamine => IMP [PATH:map00230 map01100]
K05779	25363.5	4.40421	28933.9	4.46141	38752.4	4.5883	A09100 Metabolism	B 09108 Metabolism of cofactors and vitamins	C 00670 One carbon pool by folate [PATH:ko00670]	MTHFS; 5-formyltetrahydrofolate cyclo-ligase [EC:6.3.3.2]
K05777	25353.3	4.40403	29461.3	4.46925	36976.7	4.56793	A09130 Environmental Information Processing	B 09131 Membrane transport	C 02010 ABC transporters [PATH:ko02010]	pstA; phosphate transport system permease protein	M00222 Phosphate transport system [PATH:map02010] [BR:ko02000]
K05778	25353.3	4.40403	29461.3	4.46925	36976.7	4.56793	A09180 Brite Hierarchies	B 09183 Protein families: signaling and cellular processes	C 02000 Transporters [BR:ko02000]	pstA; phosphate transport system permease protein	M00222 Phosphate transport system [PATH:map02010] [BR:ko02000]
K00813	25352.3	4.40402	32290.5	4.50907	44320	4.6466	A09130 Environmental Information Processing	B 09131 Membrane transport	C 02010 ABC transporters [PATH:ko02010]	msmG; raffinose/stachyose/melibiose transport system permease protein	M00196 Multiple sugar transport system [PATH:map02010] [BR:ko02000]
K10912	25352.3	4.40402	32290.5	4.50907	44320	4.6466	A09180 Brite Hierarchies	B 09183 Protein families: signaling and cellular processes	C 02000 Transporters [BR:ko02000]	msmG; raffinose/stachyose/melibiose transport system permease protein	M00196 Multiple sugar transport system [PATH:map02010] [BR:ko02000]
K01223	25338.5	4.40378	29407.3	4.46845	36989.6	4.56808	A09130 Environmental Information Processing	B 09131 Membrane transport	C 02010 ABC transporters [PATH:ko02010]	pstC; phosphate transport system permease protein	M00222 Phosphate transport system [PATH:map02010] [BR:ko02000]
K11441	25330.9	4.40365	23442.5	4.37	26943.7	4.43046	A09180 Brite Hierarchies	B 09183 Protein families: signaling and cellular processes	C 02000 Transporters [BR:ko02000]	ccmD; heme exporter protein D
K02781	25327.5	4.40359	29136.6	4.46444	36843.9	4.56637	A09120 Genetic Information Processing	B 09124 Replication and repair	C 03430 Mismatch repair [PATH:ko03430]	xseA; exodeoxyribonuclease VII large subunit [EC:3.1.11.6]
K00696	25327.5	4.40359	29136.6	4.46444	36843.9	4.56637	A09180 Brite Hierarchies	B 09182 Protein families: genetic information processing	C 03400 DNA repair and recombination proteins [BR:ko03400]	xseA; exodeoxyribonuclease VII large subunit [EC:3.1.11.6]
K10013	25324.4	4.40354	29283.2	4.46662	38831.6	4.58918	A09120 Genetic Information Processing	B 09123 Folding, sorting and degradation	C 03060 Protein export [PATH:ko03060]	secG; preprotein translocase subunit SecG	M00335 Sec (secretion) system [PATH:map03070] [BR:ko02044]
K02491	25324.4	4.40354	29283.2	4.46662	38831.6	4.58918	A09130 Environmental Information Processing	B 09131 Membrane transport	C 03070 Bacterial secretion system [PATH:ko03070]	secG; preprotein translocase subunit SecG	M00335 Sec (secretion) system [PATH:map03070] [BR:ko02044]
K00158	25324.4	4.40354	29283.2	4.46662	38831.6	4.58918	A09140 Cellular Processes	B 09145 Cellular community - prokaryotes	C 02024 Quorum sensing [PATH:ko02024]	secG; preprotein translocase subunit SecG	M00335 Sec (secretion) system [PATH:map03070] [BR:ko02044]
K01252	25324.4	4.40354	29283.2	4.46662	38831.6	4.58918	A09180 Brite Hierarchies	B 09183 Protein families: signaling and cellular processes	C 02044 Secretion system [BR:ko02044]	secG; preprotein translocase subunit SecG	M00335 Sec (secretion) system [PATH:map03070] [BR:ko02044]
K00387	25324.2	4.40354	28895.4	4.46083	38568.8	4.58624	A09100 Metabolism	B 09108 Metabolism of cofactors and vitamins	C 00760 Nicotinate and nicotinamide metabolism [PATH:ko00760]	nadA; quinolinate synthase [EC:2.5.1.72]	M00115 NAD biosynthesis, aspartate => NAD [PATH:map00760 map01100]
K04747	25324	4.40353	28519.6	4.45514	38057.8	4.58044	A09100 Metabolism	B 09105 Amino acid metabolism	C 00380 Tryptophan metabolism [PATH:ko00380]	TDO2, kynA; tryptophan 2,3-dioxygenase [EC:1.13.11.11]	M00038 Tryptophan metabolism, tryptophan => kynurenine => 2-aminomuconate [PATH:map00380 map01100]
K10681	25321.5	4.40349	29109	4.46403	36808.4	4.56595	A09120 Genetic Information Processing	B 09124 Replication and repair	C 03430 Mismatch repair [PATH:ko03430]	xseB; exodeoxyribonuclease VII small subunit [EC:3.1.11.6]
K10954	25321.5	4.40349	29109	4.46403	36808.4	4.56595	A09180 Brite Hierarchies	B 09182 Protein families: genetic information processing	C 03400 DNA repair and recombination proteins [BR:ko03400]	xseB; exodeoxyribonuclease VII small subunit [EC:3.1.11.6]
K03367	25320.6	4.40347	28495.3	4.45477	37803.4	4.57753	A09100 Metabolism	B 09108 Metabolism of cofactors and vitamins	C 00780 Biotin metabolism [PATH:ko00780]	bioA; adenosylmethionine---8-amino-7-oxononanoate aminotransferase [EC:2.6.1.62]	M00123 Biotin biosynthesis, pimeloyl-ACP/CoA => biotin [PATH:map00780 map01100]
K05601	25320.6	4.40347	28495.3	4.45477	37803.4	4.57753	A09180 Brite Hierarchies	B 09181 Protein families: metabolism	C 01007 Amino acid related enzymes [BR:ko01007]	bioA; adenosylmethionine---8-amino-7-oxononanoate aminotransferase [EC:2.6.1.62]	M00123 Biotin biosynthesis, pimeloyl-ACP/CoA => biotin [PATH:map00780 map01100]
K10036	25317.9	4.40343	29465.3	4.46931	36935.1	4.56744	A09100 Metabolism	B 09101 Carbohydrate metabolism	C 00010 Glycolysis / Gluconeogenesis [PATH:ko00010]	PGAM, gpmA; 2,3-bisphosphoglycerate-dependent phosphoglycerate mutase [EC:5.4.2.11]	M00001 Glycolysis (Embden-Meyerhof pathway), glucose => pyruvate [PATH:map00010 map01200 map01100]
K10037	25317.9	4.40343	29465.3	4.46931	36935.1	4.56744	A09100 Metabolism	B 09102 Energy metabolism	C 00680 Methane metabolism [PATH:ko00680]	PGAM, gpmA; 2,3-bisphosphoglycerate-dependent phosphoglycerate mutase [EC:5.4.2.11]	M00001 Glycolysis (Embden-Meyerhof pathway), glucose => pyruvate [PATH:map00010 map01200 map01100]
K02757	25317.9	4.40343	29465.3	4.46931	36935.1	4.56744	A09100 Metabolism	B 09105 Amino acid metabolism	C 00260 Glycine, serine and threonine metabolism [PATH:ko00260]	PGAM, gpmA; 2,3-bisphosphoglycerate-dependent phosphoglycerate mutase [EC:5.4.2.11]	M00001 Glycolysis (Embden-Meyerhof pathway), glucose => pyruvate [PATH:map00010 map01200 map01100]
K02779	25317.9	4.40343	29465.3	4.46931	36935.1	4.56744	A09150 Organismal Systems	B 09152 Endocrine system	C 04922 Glucagon signaling pathway [PATH:ko04922]	PGAM, gpmA; 2,3-bisphosphoglycerate-dependent phosphoglycerate mutase [EC:5.4.2.11]	M00001 Glycolysis (Embden-Meyerhof pathway), glucose => pyruvate [PATH:map00010 map01200 map01100]
K01914	25317.9	4.40343	29465.3	4.46931	36935.1	4.56744	A09160 Human Diseases	B 09161 Cancers: Overview	C 05230 Central carbon metabolism in cancer [PATH:ko05230]	PGAM, gpmA; 2,3-bisphosphoglycerate-dependent phosphoglycerate mutase [EC:5.4.2.11]	M00001 Glycolysis (Embden-Meyerhof pathway), glucose => pyruvate [PATH:map00010 map01200 map01100]
K07704	25317.9	4.40343	29465.3	4.46931	36935.1	4.56744	A09180 Brite Hierarchies	B 09182 Protein families: genetic information processing	C 04131 Membrane trafficking [BR:ko04131]	PGAM, gpmA; 2,3-bisphosphoglycerate-dependent phosphoglycerate mutase [EC:5.4.2.11]	M00001 Glycolysis (Embden-Meyerhof pathway), glucose => pyruvate [PATH:map00010 map01200 map01100]
K01117	25317.9	4.40343	29465.3	4.46931	36935.1	4.56744	A09180 Brite Hierarchies	B 09183 Protein families: signaling and cellular processes	C 04147 Exosome [BR:ko04147]	PGAM, gpmA; 2,3-bisphosphoglycerate-dependent phosphoglycerate mutase [EC:5.4.2.11]	M00001 Glycolysis (Embden-Meyerhof pathway), glucose => pyruvate [PATH:map00010 map01200 map01100]
K02172	25312.9	4.40334	27750.6	4.44327	36977	4.56793	A09100 Metabolism	B 09101 Carbohydrate metabolism	C 00040 Pentose and glucuronate interconversions [PATH:ko00040]	xylA; xylose isomerase [EC:5.3.1.5]
K02252	25312.9	4.40334	27750.6	4.44327	36977	4.56793	A09100 Metabolism	B 09101 Carbohydrate metabolism	C 00051 Fructose and mannose metabolism [PATH:ko00051]	xylA; xylose isomerase [EC:5.3.1.5]
K02254	25306.4	4.40323	28415.2	4.45355	34662.3	4.53986	A09100 Metabolism	B 09102 Energy metabolism	C 00680 Methane metabolism [PATH:ko00680]	serB, PSPH; phosphoserine phosphatase [EC:3.1.3.3]	M00020 Serine biosynthesis, glycerate-3P => serine [PATH:map00260 map00680 map01200 map01230 map01100]
K03093	25306.4	4.40323	28415.2	4.45355	34662.3	4.53986	A09100 Metabolism	B 09105 Amino acid metabolism	C 00260 Glycine, serine and threonine metabolism [PATH:ko00260]	serB, PSPH; phosphoserine phosphatase [EC:3.1.3.3]	M00020 Serine biosynthesis, glycerate-3P => serine [PATH:map00260 map00680 map01200 map01230 map01100]
K03334	25306.4	4.40323	28415.2	4.45355	34662.3	4.53986	A09180 Brite Hierarchies	B 09181 Protein families: metabolism	C 01009 Protein phosphatases and associated proteins [BR:ko01009]	serB, PSPH; phosphoserine phosphatase [EC:3.1.3.3]	M00020 Serine biosynthesis, glycerate-3P => serine [PATH:map00260 map00680 map01200 map01230 map01100]
K03471	25305.5	4.40321	27969.2	4.44668	36760.6	4.56538	A09100 Metabolism	B 09101 Carbohydrate metabolism	C 00620 Pyruvate metabolism [PATH:ko00620]	ppc; phosphoenolpyruvate carboxylase [EC:4.1.1.31]	M00168 CAM (Crassulacean acid metabolism), dark [PATH:map00620 map00710 map01200 map01100 map01120]
K05338	25305.5	4.40321	27969.2	4.44668	36760.6	4.56538	A09100 Metabolism	B 09102 Energy metabolism	C 00710 Carbon fixation in photosynthetic organisms [PATH:ko00710]	ppc; phosphoenolpyruvate carboxylase [EC:4.1.1.31]	M00168 CAM (Crassulacean acid metabolism), dark [PATH:map00620 map00710 map01200 map01100 map01120]
K05339	25305.5	4.40321	27969.2	4.44668	36760.6	4.56538	A09100 Metabolism	B 09102 Energy metabolism	C 00720 Carbon fixation pathways in prokaryotes [PATH:ko00720]	ppc; phosphoenolpyruvate carboxylase [EC:4.1.1.31]	M00168 CAM (Crassulacean acid metabolism), dark [PATH:map00620 map00710 map01200 map01100 map01120]
K05415	25305.5	4.40321	27969.2	4.44668	36760.6	4.56538	A09100 Metabolism	B 09102 Energy metabolism	C 00680 Methane metabolism [PATH:ko00680]	ppc; phosphoenolpyruvate carboxylase [EC:4.1.1.31]	M00168 CAM (Crassulacean acid metabolism), dark [PATH:map00620 map00710 map01200 map01100 map01120]
K06347	25300.9	4.40314	25637.6	4.40888	31236.2	4.49466	A09100 Metabolism	B 09108 Metabolism of cofactors and vitamins	C 00860 Porphyrin and chlorophyll metabolism [PATH:ko00860]	cobG; precorrin-3B synthase [EC:1.14.13.83]
K09680	25299.4	4.40311	26264.5	4.41937	34137.8	4.53324	A09100 Metabolism	B 09101 Carbohydrate metabolism	C 00620 Pyruvate metabolism [PATH:ko00620]	acyP; acylphosphatase [EC:3.6.1.7]
K10555	25299.4	4.40311	26264.5	4.41937	34137.8	4.53324	A09100 Metabolism	B 09111 Xenobiotics biodegradation and metabolism	C 00627 Aminobenzoate degradation [PATH:ko00627]	acyP; acylphosphatase [EC:3.6.1.7]
K10558	25292.8	4.403	24037.5	4.38089	28421.6	4.45365	A09100 Metabolism	B 09108 Metabolism of cofactors and vitamins	C 00860 Porphyrin and chlorophyll metabolism [PATH:ko00860]	cobS; cobaltochelatase CobS [EC:6.6.1.2]
K10622	25284.1	4.40285	29463	4.46928	39782.7	4.59969	A09120 Genetic Information Processing	B 09122 Translation	C 03010 Ribosome [PATH:ko03010]	RP-L36, MRPL36, rpmJ; large subunit ribosomal protein L36	M00178 Ribosome, bacteria [PATH:map03010] [BR:ko03011]
K11081	25284.1	4.40285	29463	4.46928	39782.7	4.59969	A09180 Brite Hierarchies	B 09182 Protein families: genetic information processing	C 03011 Ribosome [BR:ko03011]	RP-L36, MRPL36, rpmJ; large subunit ribosomal protein L36	M00178 Ribosome, bacteria [PATH:map03010] [BR:ko03011]
K11082	25278.5	4.40275	27719.1	4.44278	36449.7	4.56169	A09100 Metabolism	B 09108 Metabolism of cofactors and vitamins	C 00760 Nicotinate and nicotinamide metabolism [PATH:ko00760]	E6.3.5.1, NADSYN1, QNS1, nadE; NAD+ synthase (glutamine-hydrolysing) [EC:6.3.5.1]	M00115 NAD biosynthesis, aspartate => NAD [PATH:map00760 map01100]
K11083	25273.8	4.40267	28717.5	4.45815	35786.3	4.55372	A09120 Genetic Information Processing	B 09121 Transcription	C 03020 RNA polymerase [PATH:ko03020]	rpoZ; DNA-directed RNA polymerase subunit omega [EC:2.7.7.6]	M00183 RNA polymerase, bacteria [PATH:map03020] [BR:ko03021 ko03400]
K11084	25273.8	4.40267	28717.5	4.45815	35786.3	4.55372	A09180 Brite Hierarchies	B 09182 Protein families: genetic information processing	C 03021 Transcription machinery [BR:ko03021]	rpoZ; DNA-directed RNA polymerase subunit omega [EC:2.7.7.6]	M00183 RNA polymerase, bacteria [PATH:map03020] [BR:ko03021 ko03400]
K02183	25273.8	4.40267	28717.5	4.45815	35786.3	4.55372	A09180 Brite Hierarchies	B 09182 Protein families: genetic information processing	C 03400 DNA repair and recombination proteins [BR:ko03400]	rpoZ; DNA-directed RNA polymerase subunit omega [EC:2.7.7.6]	M00183 RNA polymerase, bacteria [PATH:map03020] [BR:ko03021 ko03400]
K10216	25264.6	4.40251	27590.3	4.44076	32969.7	4.51812	A09100 Metabolism	B 09101 Carbohydrate metabolism	C 00020 Citrate cycle (TCA cycle) [PATH:ko00020]	sdhD, frdD; succinate dehydrogenase / fumarate reductase, membrane anchor subunit	M00009 Citrate cycle (TCA cycle, Krebs cycle) [PATH:map00020 map01200 map01100]
K01208	25264.6	4.40251	27590.3	4.44076	32969.7	4.51812	A09100 Metabolism	B 09101 Carbohydrate metabolism	C 00650 Butanoate metabolism [PATH:ko00650]	sdhD, frdD; succinate dehydrogenase / fumarate reductase, membrane anchor subunit	M00009 Citrate cycle (TCA cycle, Krebs cycle) [PATH:map00020 map01200 map01100]
K10038	25264.6	4.40251	27590.3	4.44076	32969.7	4.51812	A09100 Metabolism	B 09102 Energy metabolism	C 00190 Oxidative phosphorylation [PATH:ko00190]	sdhD, frdD; succinate dehydrogenase / fumarate reductase, membrane anchor subunit	M00009 Citrate cycle (TCA cycle, Krebs cycle) [PATH:map00020 map01200 map01100]
K10194	25264.6	4.40251	27590.3	4.44076	32969.7	4.51812	A09100 Metabolism	B 09102 Energy metabolism	C 00720 Carbon fixation pathways in prokaryotes [PATH:ko00720]	sdhD, frdD; succinate dehydrogenase / fumarate reductase, membrane anchor subunit	M00009 Citrate cycle (TCA cycle, Krebs cycle) [PATH:map00020 map01200 map01100]
K10192	25261.5	4.40246	28170.8	4.4498	37836.2	4.57791	A09100 Metabolism	B 09105 Amino acid metabolism	C 00400 Phenylalanine, tyrosine and tryptophan biosynthesis [PATH:ko00400]	pheA2; prephenate dehydratase [EC:4.2.1.51]	M00024 Phenylalanine biosynthesis, chorismate => phenylalanine [PATH:map00400 map01230 map01100 map01110]
K10193	25261.3	4.40246	28179.5	4.44993	34765.6	4.54115	A09130 Environmental Information Processing	B 09132 Signal transduction	C 02020 Two-component system [PATH:ko02020]	glnD; [protein-PII] uridylyltransferase [EC:2.7.7.59]
K10195	25259.4	4.40242	25696.2	4.40987	29991	4.47699	A09100 Metabolism	B 09103 Lipid metabolism	C 00061 Fatty acid biosynthesis [PATH:ko00061]	fabB; 3-oxoacyl-[acyl-carrier-protein] synthase I [EC:2.3.1.41]	M00083 Fatty acid biosynthesis, elongation [PATH:map00061 map01212 map01100]
K10817	25259.4	4.40242	25696.2	4.40987	29991	4.47699	A09100 Metabolism	B 09108 Metabolism of cofactors and vitamins	C 00780 Biotin metabolism [PATH:ko00780]	fabB; 3-oxoacyl-[acyl-carrier-protein] synthase I [EC:2.3.1.41]	M00083 Fatty acid biosynthesis, elongation [PATH:map00061 map01212 map01100]
K11077	25259.4	4.40242	25696.2	4.40987	29991	4.47699	A09180 Brite Hierarchies	B 09181 Protein families: metabolism	C 01004 Lipid biosynthesis proteins [BR:ko01004]	fabB; 3-oxoacyl-[acyl-carrier-protein] synthase I [EC:2.3.1.41]	M00083 Fatty acid biosynthesis, elongation [PATH:map00061 map01212 map01100]
K11078	25253.8	4.40233	27139.2	4.4336	32113.5	4.50669	A09130 Environmental Information Processing	B 09131 Membrane transport	C 02010 ABC transporters [PATH:ko02010]	metN; D-methionine transport system ATP-binding protein	M00238 D-Methionine transport system [PATH:map02010] [BR:ko02000]
K11079	25253.8	4.40233	27139.2	4.4336	32113.5	4.50669	A09180 Brite Hierarchies	B 09183 Protein families: signaling and cellular processes	C 02000 Transporters [BR:ko02000]	metN; D-methionine transport system ATP-binding protein	M00238 D-Methionine transport system [PATH:map02010] [BR:ko02000]
K01905	25243.9	4.40216	27201.4	4.43459	32174.6	4.50751	A09130 Environmental Information Processing	B 09131 Membrane transport	C 02010 ABC transporters [PATH:ko02010]	metI; D-methionine transport system permease protein	M00238 D-Methionine transport system [PATH:map02010] [BR:ko02000]
K09999	25243.9	4.40216	27201.4	4.43459	32174.6	4.50751	A09180 Brite Hierarchies	B 09183 Protein families: signaling and cellular processes	C 02000 Transporters [BR:ko02000]	metI; D-methionine transport system permease protein	M00238 D-Methionine transport system [PATH:map02010] [BR:ko02000]
K00885	25241.8	4.40212	28150.2	4.44948	35999	4.55629	A09100 Metabolism	B 09108 Metabolism of cofactors and vitamins	C 00760 Nicotinate and nicotinamide metabolism [PATH:ko00760]	E3.6.1.22, NUDT12, nudC; NAD+ diphosphatase [EC:3.6.1.22]
K08688	25241.8	4.40212	28150.2	4.44948	35999	4.55629	A09140 Cellular Processes	B 09141 Transport and catabolism	C 04146 Peroxisome [PATH:ko04146]	E3.6.1.22, NUDT12, nudC; NAD+ diphosphatase [EC:3.6.1.22]
K01635	25239.9	4.40209	28487.2	4.45465	35581.4	4.55122	A09100 Metabolism	B 09104 Nucleotide metabolism	C 00230 Purine metabolism [PATH:ko00230]	E3.1.3.5; 5'-nucleotidase [EC:3.1.3.5]
K05929	25239.9	4.40209	28487.2	4.45465	35581.4	4.55122	A09100 Metabolism	B 09104 Nucleotide metabolism	C 00240 Pyrimidine metabolism [PATH:ko00240]	E3.1.3.5; 5'-nucleotidase [EC:3.1.3.5]
K06859	25239.9	4.40209	28487.2	4.45465	35581.4	4.55122	A09100 Metabolism	B 09108 Metabolism of cofactors and vitamins	C 00760 Nicotinate and nicotinamide metabolism [PATH:ko00760]	E3.1.3.5; 5'-nucleotidase [EC:3.1.3.5]
K10938	25237.7	4.40205	24745.3	4.39349	30941.3	4.49054	A09100 Metabolism	B 09102 Energy metabolism	C 00920 Sulfur metabolism [PATH:ko00920]	cysA; sulfate/thiosulfate transport system ATP-binding protein [EC:7.3.2.3]	M00185 Sulfate transport system [PATH:map02010] [BR:ko02000]
K05873	25237.7	4.40205	24745.3	4.39349	30941.3	4.49054	A09130 Environmental Information Processing	B 09131 Membrane transport	C 02010 ABC transporters [PATH:ko02010]	cysA; sulfate/thiosulfate transport system ATP-binding protein [EC:7.3.2.3]	M00185 Sulfate transport system [PATH:map02010] [BR:ko02000]
K01518	25237.7	4.40205	24745.3	4.39349	30941.3	4.49054	A09180 Brite Hierarchies	B 09183 Protein families: signaling and cellular processes	C 02000 Transporters [BR:ko02000]	cysA; sulfate/thiosulfate transport system ATP-binding protein [EC:7.3.2.3]	M00185 Sulfate transport system [PATH:map02010] [BR:ko02000]
K01392	25236.5	4.40203	26805.6	4.42823	34672.4	4.53998	A09100 Metabolism	B 09101 Carbohydrate metabolism	C 00500 Starch and sucrose metabolism [PATH:ko00500]	malQ; 4-alpha-glucanotransferase [EC:2.4.1.25]	M00855 Glycogen degradation, glycogen => glucose-6P [PATH:map00500 map01100]
K01389	25233.5	4.40198	26823.7	4.42852	34854.1	4.54225	A09100 Metabolism	B 09108 Metabolism of cofactors and vitamins	C 00790 Folate biosynthesis [PATH:ko00790]	pabB; para-aminobenzoate synthetase component I [EC:2.6.1.85]
K02487	25228.5	4.40189	28614.2	4.45658	35326.4	4.5481	A09100 Metabolism	B 09101 Carbohydrate metabolism	C 00520 Amino sugar and nucleotide sugar metabolism [PATH:ko00520]	glmM; phosphoglucosamine mutase [EC:5.4.2.10]
K10206	25225.2	4.40183	28607.4	4.45648	35325.1	4.54808	A09120 Genetic Information Processing	B 09123 Folding, sorting and degradation	C 03060 Protein export [PATH:ko03060]	tatB; sec-independent protein translocase protein TatB	M00336 Twin-arginine translocation (Tat) system [PATH:map03070] [BR:ko02044]
K09996	25225.2	4.40183	28607.4	4.45648	35325.1	4.54808	A09130 Environmental Information Processing	B 09131 Membrane transport	C 03070 Bacterial secretion system [PATH:ko03070]	tatB; sec-independent protein translocase protein TatB	M00336 Twin-arginine translocation (Tat) system [PATH:map03070] [BR:ko02044]
K02241	25225.2	4.40183	28607.4	4.45648	35325.1	4.54808	A09180 Brite Hierarchies	B 09183 Protein families: signaling and cellular processes	C 02044 Secretion system [BR:ko02044]	tatB; sec-independent protein translocase protein TatB	M00336 Twin-arginine translocation (Tat) system [PATH:map03070] [BR:ko02044]
K00999	25222.8	4.40179	27322.3	4.43652	32285	4.509	A09180 Brite Hierarchies	B 09181 Protein families: metabolism	C 00194 Photosynthesis proteins [BR:ko00194]	atpI; ATP synthase protein I
K00226	25220.6	4.40175	23809.7	4.37675	29163.5	4.46484	A09100 Metabolism	B 09105 Amino acid metabolism	C 00310 Lysine degradation [PATH:ko00310]	kamA; lysine 2,3-aminomutase [EC:5.4.3.2]
K02117	25214.9	4.40166	27677.5	4.44213	33957.6	4.53094	A09100 Metabolism	B 09101 Carbohydrate metabolism	C 00500 Starch and sucrose metabolism [PATH:ko00500]	otsB; trehalose 6-phosphate phosphatase [EC:3.1.3.12]
K02118	25214.8	4.40165	27189.1	4.43439	36257.1	4.55939	A09100 Metabolism	B 09105 Amino acid metabolism	C 00380 Tryptophan metabolism [PATH:ko00380]	KYNU, kynU; kynureninase [EC:3.7.1.3]	M00038 Tryptophan metabolism, tryptophan => kynurenine => 2-aminomuconate [PATH:map00380 map01100]
K02120	25212.3	4.40161	26912.1	4.42995	33325.1	4.52277	A09100 Metabolism	B 09101 Carbohydrate metabolism	C 00020 Citrate cycle (TCA cycle) [PATH:ko00020]	E4.2.1.2A, fumA, fumB; fumarate hydratase, class I [EC:4.2.1.2]	M00009 Citrate cycle (TCA cycle, Krebs cycle) [PATH:map00020 map01200 map01100]
K02121	25212.3	4.40161	26912.1	4.42995	33325.1	4.52277	A09100 Metabolism	B 09101 Carbohydrate metabolism	C 00620 Pyruvate metabolism [PATH:ko00620]	E4.2.1.2A, fumA, fumB; fumarate hydratase, class I [EC:4.2.1.2]	M00009 Citrate cycle (TCA cycle, Krebs cycle) [PATH:map00020 map01200 map01100]
K02123	25212.3	4.40161	26912.1	4.42995	33325.1	4.52277	A09100 Metabolism	B 09102 Energy metabolism	C 00720 Carbon fixation pathways in prokaryotes [PATH:ko00720]	E4.2.1.2A, fumA, fumB; fumarate hydratase, class I [EC:4.2.1.2]	M00009 Citrate cycle (TCA cycle, Krebs cycle) [PATH:map00020 map01200 map01100]
K02124	25205.6	4.4015	26692.7	4.42639	36363.3	4.56066	A09100 Metabolism	B 09101 Carbohydrate metabolism	C 00500 Starch and sucrose metabolism [PATH:ko00500]	PYG, glgP; glycogen phosphorylase [EC:2.4.1.1]	M00855 Glycogen degradation, glycogen => glucose-6P [PATH:map00500 map01100]
K02383	25205.6	4.4015	26692.7	4.42639	36363.3	4.56066	A09140 Cellular Processes	B 09143 Cell growth and death	C 04217 Necroptosis [PATH:ko04217]	PYG, glgP; glycogen phosphorylase [EC:2.4.1.1]	M00855 Glycogen degradation, glycogen => glucose-6P [PATH:map00500 map01100]
K07640	25205.6	4.4015	26692.7	4.42639	36363.3	4.56066	A09140 Cellular Processes	B 09145 Cellular community - prokaryotes	C 02026 Biofilm formation - Escherichia coli [PATH:ko02026]	PYG, glgP; glycogen phosphorylase [EC:2.4.1.1]	M00855 Glycogen degradation, glycogen => glucose-6P [PATH:map00500 map01100]
K03573	25205.6	4.4015	26692.7	4.42639	36363.3	4.56066	A09150 Organismal Systems	B 09152 Endocrine system	C 04910 Insulin signaling pathway [PATH:ko04910]	PYG, glgP; glycogen phosphorylase [EC:2.4.1.1]	M00855 Glycogen degradation, glycogen => glucose-6P [PATH:map00500 map01100]
K09836	25205.6	4.4015	26692.7	4.42639	36363.3	4.56066	A09150 Organismal Systems	B 09152 Endocrine system	C 04922 Glucagon signaling pathway [PATH:ko04922]	PYG, glgP; glycogen phosphorylase [EC:2.4.1.1]	M00855 Glycogen degradation, glycogen => glucose-6P [PATH:map00500 map01100]
K01067	25205.6	4.4015	26692.7	4.42639	36363.3	4.56066	A09160 Human Diseases	B 09167 Endocrine and metabolic diseases	C 04931 Insulin resistance [PATH:ko04931]	PYG, glgP; glycogen phosphorylase [EC:2.4.1.1]	M00855 Glycogen degradation, glycogen => glucose-6P [PATH:map00500 map01100]
K03126	25203.5	4.40146	26498.9	4.42323	34716.1	4.54053	A09100 Metabolism	B 09108 Metabolism of cofactors and vitamins	C 00130 Ubiquinone and other terpenoid-quinone biosynthesis [PATH:ko00130]	ubiX, bsdB, PAD1; flavin prenyltransferase [EC:2.5.1.129]	M00117 Ubiquinone biosynthesis, prokaryotes, chorismate => ubiquinone [PATH:map00130 map01100 map01110]
K03340	25203.5	4.40146	26498.9	4.42323	34716.1	4.54053	A09100 Metabolism	B 09110 Biosynthesis of other secondary metabolites	C 00940 Phenylpropanoid biosynthesis [PATH:ko00940]	ubiX, bsdB, PAD1; flavin prenyltransferase [EC:2.5.1.129]	M00117 Ubiquinone biosynthesis, prokaryotes, chorismate => ubiquinone [PATH:map00130 map01100 map01110]
K04498	25203.5	4.40146	26498.9	4.42323	34716.1	4.54053	A09100 Metabolism	B 09111 Xenobiotics biodegradation and metabolism	C 00627 Aminobenzoate degradation [PATH:ko00627]	ubiX, bsdB, PAD1; flavin prenyltransferase [EC:2.5.1.129]	M00117 Ubiquinone biosynthesis, prokaryotes, chorismate => ubiquinone [PATH:map00130 map01100 map01110]
K08348	25192.7	4.40128	28186.1	4.45004	35233	4.54695	A09100 Metabolism	B 09105 Amino acid metabolism	C 00340 Histidine metabolism [PATH:ko00340]	hisI; phosphoribosyl-AMP cyclohydrolase [EC:3.5.4.19]	M00026 Histidine biosynthesis, PRPP => histidine [PATH:map00340 map01230 map01100 map01110]
K10094	25190.9	4.40124	28156.1	4.44957	35223.6	4.54683	A09100 Metabolism	B 09105 Amino acid metabolism	C 00340 Histidine metabolism [PATH:ko00340]	hisB; imidazoleglycerol-phosphate dehydratase [EC:4.2.1.19]	M00026 Histidine biosynthesis, PRPP => histidine [PATH:map00340 map01230 map01100 map01110]
K00079	25188.8	4.40121	26479.8	4.42291	37354.1	4.57234	A09100 Metabolism	B 09104 Nucleotide metabolism	C 00230 Purine metabolism [PATH:ko00230]	surE; 5'-nucleotidase [EC:3.1.3.5]
K10811	25188.8	4.40121	26479.8	4.42291	37354.1	4.57234	A09100 Metabolism	B 09104 Nucleotide metabolism	C 00240 Pyrimidine metabolism [PATH:ko00240]	surE; 5'-nucleotidase [EC:3.1.3.5]
K07783	25188.8	4.40121	26479.8	4.42291	37354.1	4.57234	A09100 Metabolism	B 09108 Metabolism of cofactors and vitamins	C 00760 Nicotinate and nicotinamide metabolism [PATH:ko00760]	surE; 5'-nucleotidase [EC:3.1.3.5]
K08501	25181.7	4.40109	27108	4.4331	37820.8	4.57773	A09100 Metabolism	B 09108 Metabolism of cofactors and vitamins	C 00790 Folate biosynthesis [PATH:ko00790]	DHFR, folA; dihydrofolate reductase [EC:1.5.1.3]	M00126 Tetrahydrofolate biosynthesis, GTP => THF [PATH:map00790 map00670 map01100]
K10780	25181.7	4.40109	27108	4.4331	37820.8	4.57773	A09100 Metabolism	B 09108 Metabolism of cofactors and vitamins	C 00670 One carbon pool by folate [PATH:ko00670]	DHFR, folA; dihydrofolate reductase [EC:1.5.1.3]	M00126 Tetrahydrofolate biosynthesis, GTP => THF [PATH:map00790 map00670 map01100]
K08722	25181.7	4.40109	27108	4.4331	37820.8	4.57773	A09160 Human Diseases	B 09176 Drug resistance: Antineoplastic	C 01523 Antifolate resistance [PATH:ko01523]	DHFR, folA; dihydrofolate reductase [EC:1.5.1.3]	M00126 Tetrahydrofolate biosynthesis, GTP => THF [PATH:map00790 map00670 map01100]
K00235	25178.9	4.40104	27778.7	4.44371	34913.2	4.54299	A09120 Genetic Information Processing	B 09123 Folding, sorting and degradation	C 03060 Protein export [PATH:ko03060]	secF; preprotein translocase subunit SecF	M00335 Sec (secretion) system [PATH:map03070] [BR:ko02044]
K03883	25178.9	4.40104	27778.7	4.44371	34913.2	4.54299	A09130 Environmental Information Processing	B 09131 Membrane transport	C 03070 Bacterial secretion system [PATH:ko03070]	secF; preprotein translocase subunit SecF	M00335 Sec (secretion) system [PATH:map03070] [BR:ko02044]
K03935	25178.9	4.40104	27778.7	4.44371	34913.2	4.54299	A09180 Brite Hierarchies	B 09183 Protein families: signaling and cellular processes	C 02044 Secretion system [BR:ko02044]	secF; preprotein translocase subunit SecF	M00335 Sec (secretion) system [PATH:map03070] [BR:ko02044]
K00230	25158.3	4.40068	26761.5	4.42751	33044.9	4.5191	A09100 Metabolism	B 09101 Carbohydrate metabolism	C 00010 Glycolysis / Gluconeogenesis [PATH:ko00010]	aldB; aldehyde dehydrogenase [EC:1.2.1.-]
K01096	25158.3	4.40068	26761.5	4.42751	33044.9	4.5191	A09100 Metabolism	B 09101 Carbohydrate metabolism	C 00620 Pyruvate metabolism [PATH:ko00620]	aldB; aldehyde dehydrogenase [EC:1.2.1.-]
K00485	25139.1	4.40035	25221.4	4.40177	33554.2	4.52575	A09120 Genetic Information Processing	B 09124 Replication and repair	C 03410 Base excision repair [PATH:ko03410]	mug; double-stranded uracil-DNA glycosylase [EC:3.2.2.28]
K05578	25139.1	4.40035	25221.4	4.40177	33554.2	4.52575	A09180 Brite Hierarchies	B 09182 Protein families: genetic information processing	C 03400 DNA repair and recombination proteins [BR:ko03400]	mug; double-stranded uracil-DNA glycosylase [EC:3.2.2.28]
K10619	25129.4	4.40018	24808.1	4.39459	28496.8	4.4548	A09130 Environmental Information Processing	B 09131 Membrane transport	C 02010 ABC transporters [PATH:ko02010]	smoE, mtlE; sorbitol/mannitol transport system substrate-binding protein	M00200 Putative sorbitol/mannitol transport system [PATH:map02010] [BR:ko02000]
K03943	25129.4	4.40018	24808.1	4.39459	28496.8	4.4548	A09180 Brite Hierarchies	B 09183 Protein families: signaling and cellular processes	C 02000 Transporters [BR:ko02000]	smoE, mtlE; sorbitol/mannitol transport system substrate-binding protein	M00200 Putative sorbitol/mannitol transport system [PATH:map02010] [BR:ko02000]
K11422	25120.6	4.40003	25227.9	4.40188	29884.6	4.47545	A09100 Metabolism	B 09101 Carbohydrate metabolism	C 00053 Ascorbate and aldarate metabolism [PATH:ko00053]	kdgD; 5-dehydro-4-deoxyglucarate dehydratase [EC:4.2.1.41]
K07696	25120.6	4.40003	25944.4	4.41404	33888.8	4.53006	A09100 Metabolism	B 09105 Amino acid metabolism	C 00340 Histidine metabolism [PATH:ko00340]	hisA; phosphoribosylformimino-5-aminoimidazole carboxamide ribotide isomerase [EC:5.3.1.16]	M00026 Histidine biosynthesis, PRPP => histidine [PATH:map00340 map01230 map01100 map01110]
K05556	25119.9	4.40002	25480.1	4.4062	32941.2	4.51774	A09120 Genetic Information Processing	B 09124 Replication and repair	C 03430 Mismatch repair [PATH:ko03430]	mutS; DNA mismatch repair protein MutS
K09479	25119.9	4.40002	25480.1	4.4062	32941.2	4.51774	A09180 Brite Hierarchies	B 09182 Protein families: genetic information processing	C 03400 DNA repair and recombination proteins [BR:ko03400]	mutS; DNA mismatch repair protein MutS
K04708	25114.7	4.39993	25105	4.39976	31919.3	4.50405	A09100 Metabolism	B 09101 Carbohydrate metabolism	C 00030 Pentose phosphate pathway [PATH:ko00030]	rpiA; ribose 5-phosphate isomerase A [EC:5.3.1.6]	M00004 Pentose phosphate pathway (Pentose phosphate cycle) [PATH:map00030 map01200 map01100 map01120]
K00218	25114.7	4.39993	25105	4.39976	31919.3	4.50405	A09100 Metabolism	B 09102 Energy metabolism	C 00710 Carbon fixation in photosynthetic organisms [PATH:ko00710]	rpiA; ribose 5-phosphate isomerase A [EC:5.3.1.6]	M00004 Pentose phosphate pathway (Pentose phosphate cycle) [PATH:map00030 map01200 map01100 map01120]
K04128	25112.6	4.39989	25751.2	4.4108	33548.9	4.52568	A09100 Metabolism	B 09101 Carbohydrate metabolism	C 00053 Ascorbate and aldarate metabolism [PATH:ko00053]	gudD; glucarate dehydratase [EC:4.2.1.40]
K06617	25105.9	4.39978	25727.6	4.4104	31432.9	4.49738	A09100 Metabolism	B 09101 Carbohydrate metabolism	C 00650 Butanoate metabolism [PATH:ko00650]	AACS, acsA; acetoacetyl-CoA synthetase [EC:6.2.1.16]
K02791	25105.9	4.39978	25727.6	4.4104	31432.9	4.49738	A09100 Metabolism	B 09105 Amino acid metabolism	C 00280 Valine, leucine and isoleucine degradation [PATH:ko00280]	AACS, acsA; acetoacetyl-CoA synthetase [EC:6.2.1.16]
K10540	25105.9	4.39978	25727.6	4.4104	31432.9	4.49738	A09180 Brite Hierarchies	B 09181 Protein families: metabolism	C 01004 Lipid biosynthesis proteins [BR:ko01004]	AACS, acsA; acetoacetyl-CoA synthetase [EC:6.2.1.16]
K10541	25105.5	4.39977	21928	4.341	25836.8	4.41224	A09100 Metabolism	B 09105 Amino acid metabolism	C 00350 Tyrosine metabolism [PATH:ko00350]	hpaE, hpcC; 5-carboxymethyl-2-hydroxymuconic-semialdehyde dehydrogenase [EC:1.2.1.60]	M00533 Homoprotocatechuate degradation, homoprotocatechuate => 2-oxohept-3-enedioate [PATH:map00350 map01220 map01120]
K10542	25105	4.39976	25416	4.40511	32798.7	4.51586	A09120 Genetic Information Processing	B 09124 Replication and repair	C 03430 Mismatch repair [PATH:ko03430]	mutL; DNA mismatch repair protein MutL
K03221	25105	4.39976	25416	4.40511	32798.7	4.51586	A09180 Brite Hierarchies	B 09182 Protein families: genetic information processing	C 03400 DNA repair and recombination proteins [BR:ko03400]	mutL; DNA mismatch repair protein MutL
K03851	25104.8	4.39976	25195.6	4.40132	32108.9	4.50663	A09190 Not Included in Pathway or Brite	B 09191 Unclassified: metabolism	C 99980 Enzymes with EC numbers	xlyAB; N-acetylmuramoyl-L-alanine amidase [EC:3.5.1.28]
K04053	25104.1	4.39974	26168.9	4.41779	34656.3	4.53978	A09100 Metabolism	B 09108 Metabolism of cofactors and vitamins	C 00760 Nicotinate and nicotinamide metabolism [PATH:ko00760]	pntB; H+-translocating NAD(P) transhydrogenase subunit beta [EC:1.6.1.2 7.1.1.1]
K04056	25103.5	4.39973	25326	4.40357	32708.6	4.51466	A09100 Metabolism	B 09108 Metabolism of cofactors and vitamins	C 00750 Vitamin B6 metabolism [PATH:ko00750]	pdxJ; pyridoxine 5-phosphate synthase [EC:2.6.99.2]	M00124 Pyridoxal biosynthesis, erythrose-4P => pyridoxal-5P [PATH:map00750 map01100]
K04059	25100.5	4.39968	24954.4	4.39715	32198.7	4.50784	A09100 Metabolism	B 09104 Nucleotide metabolism	C 00230 Purine metabolism [PATH:ko00230]	amn; AMP nucleosidase [EC:3.2.2.4]
K11029	25100.1	4.39968	24619.9	4.39129	28345.7	4.45249	A09130 Environmental Information Processing	B 09131 Membrane transport	C 02010 ABC transporters [PATH:ko02010]	smoG, mtlG; sorbitol/mannitol transport system permease protein	M00200 Putative sorbitol/mannitol transport system [PATH:map02010] [BR:ko02000]
K01813	25100.1	4.39968	24619.9	4.39129	28345.7	4.45249	A09180 Brite Hierarchies	B 09183 Protein families: signaling and cellular processes	C 02000 Transporters [BR:ko02000]	smoG, mtlG; sorbitol/mannitol transport system permease protein	M00200 Putative sorbitol/mannitol transport system [PATH:map02010] [BR:ko02000]
K01629	25098.9	4.39965	24613.8	4.39118	28340.4	4.45241	A09130 Environmental Information Processing	B 09131 Membrane transport	C 02010 ABC transporters [PATH:ko02010]	smoF, mtlF; sorbitol/mannitol transport system permease protein	M00200 Putative sorbitol/mannitol transport system [PATH:map02010] [BR:ko02000]
K00690	25098.9	4.39965	24613.8	4.39118	28340.4	4.45241	A09180 Brite Hierarchies	B 09183 Protein families: signaling and cellular processes	C 02000 Transporters [BR:ko02000]	smoF, mtlF; sorbitol/mannitol transport system permease protein	M00200 Putative sorbitol/mannitol transport system [PATH:map02010] [BR:ko02000]
K00247	25076.4	4.39926	25093.8	4.39957	30019.7	4.47741	A09130 Environmental Information Processing	B 09131 Membrane transport	C 03070 Bacterial secretion system [PATH:ko03070]	gspE; general secretion pathway protein E	M00331 Type II general secretion system [PATH:map03070] [BR:ko02044]
K07813	25076.4	4.39926	25093.8	4.39957	30019.7	4.47741	A09140 Cellular Processes	B 09145 Cellular community - prokaryotes	C 05111 Biofilm formation - Vibrio cholerae [PATH:ko05111]	gspE; general secretion pathway protein E	M00331 Type II general secretion system [PATH:map03070] [BR:ko02044]
K01076	25076.4	4.39926	25093.8	4.39957	30019.7	4.47741	A09180 Brite Hierarchies	B 09183 Protein families: signaling and cellular processes	C 02044 Secretion system [BR:ko02044]	gspE; general secretion pathway protein E	M00331 Type II general secretion system [PATH:map03070] [BR:ko02044]
K01529	25074.8	4.39924	24813	4.39468	30172.2	4.47961	A09100 Metabolism	B 09101 Carbohydrate metabolism	C 00030 Pentose phosphate pathway [PATH:ko00030]	gdh; glucose 1-dehydrogenase [EC:1.1.1.47]
K05368	25072.2	4.39919	25446.9	4.40564	32543.4	4.51246	A09120 Genetic Information Processing	B 09124 Replication and repair	C 03410 Base excision repair [PATH:ko03410]	recJ; single-stranded-DNA-specific exonuclease [EC:3.1.-.-]
K01232	25072.2	4.39919	25446.9	4.40564	32543.4	4.51246	A09120 Genetic Information Processing	B 09124 Replication and repair	C 03430 Mismatch repair [PATH:ko03430]	recJ; single-stranded-DNA-specific exonuclease [EC:3.1.-.-]
K00210	25072.2	4.39919	25446.9	4.40564	32543.4	4.51246	A09120 Genetic Information Processing	B 09124 Replication and repair	C 03440 Homologous recombination [PATH:ko03440]	recJ; single-stranded-DNA-specific exonuclease [EC:3.1.-.-]
K04021	25072.2	4.39919	25446.9	4.40564	32543.4	4.51246	A09180 Brite Hierarchies	B 09182 Protein families: genetic information processing	C 03400 DNA repair and recombination proteins [BR:ko03400]	recJ; single-stranded-DNA-specific exonuclease [EC:3.1.-.-]
K07709	25063.5	4.39904	24734.8	4.39331	31602.9	4.49973	A09100 Metabolism	B 09107 Glycan biosynthesis and metabolism	C 00540 Lipopolysaccharide biosynthesis [PATH:ko00540]	kdsA; 2-dehydro-3-deoxyphosphooctonate aldolase (KDO 8-P synthase) [EC:2.5.1.55]	M00063 CMP-KDO biosynthesis [PATH:map00540 map01100]
K00087	25063.5	4.39904	24734.8	4.39331	31602.9	4.49973	A09180 Brite Hierarchies	B 09181 Protein families: metabolism	C 01005 Lipopolysaccharide biosynthesis proteins [BR:ko01005]	kdsA; 2-dehydro-3-deoxyphosphooctonate aldolase (KDO 8-P synthase) [EC:2.5.1.55]	M00063 CMP-KDO biosynthesis [PATH:map00540 map01100]
K05692	25061.6	4.39901	25974	4.41454	32859.8	4.51667	A09100 Metabolism	B 09105 Amino acid metabolism	C 00250 Alanine, aspartate and glutamate metabolism [PATH:ko00250]	racD; aspartate racemase [EC:5.1.1.13]
K07508	25061.6	4.39901	25974	4.41454	32859.8	4.51667	A09100 Metabolism	B 09109 Metabolism of terpenoids and polyketides	C 01054 Nonribosomal peptide structures [PATH:ko01054]	racD; aspartate racemase [EC:5.1.1.13]
K10800	25061.5	4.39901	24731.9	4.39326	33743.5	4.52819	A09100 Metabolism	B 09105 Amino acid metabolism	C 00250 Alanine, aspartate and glutamate metabolism [PATH:ko00250]	E3.5.1.1, ansA, ansB; L-asparaginase [EC:3.5.1.1]
K11358	25061.5	4.39901	24731.9	4.39326	33743.5	4.52819	A09100 Metabolism	B 09106 Metabolism of other amino acids	C 00460 Cyanoamino acid metabolism [PATH:ko00460]	E3.5.1.1, ansA, ansB; L-asparaginase [EC:3.5.1.1]
K09470	25059.7	4.39898	24840.3	4.39516	31606.1	4.49977	A09100 Metabolism	B 09107 Glycan biosynthesis and metabolism	C 00540 Lipopolysaccharide biosynthesis [PATH:ko00540]	kdsB; 3-deoxy-manno-octulosonate cytidylyltransferase (CMP-KDO synthetase) [EC:2.7.7.38]	M00063 CMP-KDO biosynthesis [PATH:map00540 map01100]
K05876	25059.7	4.39898	24840.3	4.39516	31606.1	4.49977	A09180 Brite Hierarchies	B 09181 Protein families: metabolism	C 01005 Lipopolysaccharide biosynthesis proteins [BR:ko01005]	kdsB; 3-deoxy-manno-octulosonate cytidylyltransferase (CMP-KDO synthetase) [EC:2.7.7.38]	M00063 CMP-KDO biosynthesis [PATH:map00540 map01100]
K07674	25058	4.39895	24999.3	4.39793	30149.8	4.47928	A09100 Metabolism	B 09105 Amino acid metabolism	C 00270 Cysteine and methionine metabolism [PATH:ko00270]	E3.5.99.7; 1-aminocyclopropane-1-carboxylate deaminase [EC:3.5.99.7]
K00169	25057.8	4.39894	25270.3	4.40261	30687.5	4.48696	A09100 Metabolism	B 09108 Metabolism of cofactors and vitamins	C 00860 Porphyrin and chlorophyll metabolism [PATH:ko00860]	cobF; precorrin-6A synthase [EC:2.1.1.152]
K07537	25056.2	4.39892	26757.7	4.42745	33046.7	4.51913	A09130 Environmental Information Processing	B 09132 Signal transduction	C 02020 Two-component system [PATH:ko02020]	phoB; two-component system, OmpR family, phosphate regulon response regulator PhoB	M00434 PhoR-PhoB (phosphate starvation response) two-component regulatory system [PATH:map02020] [BR:ko02022]
K10851	25056.2	4.39892	26757.7	4.42745	33046.7	4.51913	A09180 Brite Hierarchies	B 09183 Protein families: signaling and cellular processes	C 02022 Two-component system [BR:ko02022]	phoB; two-component system, OmpR family, phosphate regulon response regulator PhoB	M00434 PhoR-PhoB (phosphate starvation response) two-component regulatory system [PATH:map02020] [BR:ko02022]
K02626	25053.7	4.39887	23101.6	4.36364	27953.5	4.44644	A09100 Metabolism	B 09101 Carbohydrate metabolism	C 00640 Propanoate metabolism [PATH:ko00640]	prpE; propionyl-CoA synthetase [EC:6.2.1.17]
K02345	25053.7	4.39887	23101.6	4.36364	27953.5	4.44644	A09180 Brite Hierarchies	B 09181 Protein families: metabolism	C 01004 Lipid biosynthesis proteins [BR:ko01004]	prpE; propionyl-CoA synthetase [EC:6.2.1.17]
K02507	25052.9	4.39886	24936.4	4.39683	32019.1	4.50541	A09100 Metabolism	B 09107 Glycan biosynthesis and metabolism	C 00540 Lipopolysaccharide biosynthesis [PATH:ko00540]	lpxA; UDP-N-acetylglucosamine acyltransferase [EC:2.3.1.129]	M00060 KDO2-lipid A biosynthesis, Raetz pathway, LpxL-LpxM type [PATH:map00540 map01100]
K02795	25052.9	4.39886	24936.4	4.39683	32019.1	4.50541	A09160 Human Diseases	B 09175 Drug resistance: Antimicrobial	C 01503 Cationic antimicrobial peptide (CAMP) resistance [PATH:ko01503]	lpxA; UDP-N-acetylglucosamine acyltransferase [EC:2.3.1.129]	M00060 KDO2-lipid A biosynthesis, Raetz pathway, LpxL-LpxM type [PATH:map00540 map01100]
K09475	25052.9	4.39886	24936.4	4.39683	32019.1	4.50541	A09180 Brite Hierarchies	B 09181 Protein families: metabolism	C 01005 Lipopolysaccharide biosynthesis proteins [BR:ko01005]	lpxA; UDP-N-acetylglucosamine acyltransferase [EC:2.3.1.129]	M00060 KDO2-lipid A biosynthesis, Raetz pathway, LpxL-LpxM type [PATH:map00540 map01100]
K00892	25047.9	4.39877	25216.6	4.40169	30247.8	4.48069	A09100 Metabolism	B 09103 Lipid metabolism	C 00561 Glycerolipid metabolism [PATH:ko00561]	dhaK; phosphoenolpyruvate---glycerone phosphotransferase subunit DhaK [EC:2.7.1.121]
K09997	25046.4	4.39875	26179.9	4.41797	32467.8	4.51145	A09100 Metabolism	B 09104 Nucleotide metabolism	C 00240 Pyrimidine metabolism [PATH:ko00240]	deoA, TYMP; thymidine phosphorylase [EC:2.4.2.4]
K00610	25046.4	4.39875	26179.9	4.41797	32467.8	4.51145	A09100 Metabolism	B 09111 Xenobiotics biodegradation and metabolism	C 00983 Drug metabolism - other enzymes [PATH:ko00983]	deoA, TYMP; thymidine phosphorylase [EC:2.4.2.4]
K02317	25046.4	4.39875	26179.9	4.41797	32467.8	4.51145	A09160 Human Diseases	B 09162 Cancers: Specific types	C 05219 Bladder cancer [PATH:ko05219]	deoA, TYMP; thymidine phosphorylase [EC:2.4.2.4]
K02425	25043.4	4.39869	23730.2	4.3753	29779.9	4.47392	A09130 Environmental Information Processing	B 09131 Membrane transport	C 02010 ABC transporters [PATH:ko02010]	ABC-2.LPSE.P; lipopolysaccharide transport system permease protein	M00250 Lipopolysaccharide transport system [PATH:map02010] [BR:ko02000]
K02682	25043.4	4.39869	23730.2	4.3753	29779.9	4.47392	A09180 Brite Hierarchies	B 09183 Protein families: signaling and cellular processes	C 02000 Transporters [BR:ko02000]	ABC-2.LPSE.P; lipopolysaccharide transport system permease protein	M00250 Lipopolysaccharide transport system [PATH:map02010] [BR:ko02000]
K02753	25043.1	4.39869	24217.5	4.38413	30502.5	4.48434	A09100 Metabolism	B 09107 Glycan biosynthesis and metabolism	C 00540 Lipopolysaccharide biosynthesis [PATH:ko00540]	lpxK; tetraacyldisaccharide 4'-kinase [EC:2.7.1.130]	M00060 KDO2-lipid A biosynthesis, Raetz pathway, LpxL-LpxM type [PATH:map00540 map01100]
K02784	25043.1	4.39869	24217.5	4.38413	30502.5	4.48434	A09180 Brite Hierarchies	B 09181 Protein families: metabolism	C 01005 Lipopolysaccharide biosynthesis proteins [BR:ko01005]	lpxK; tetraacyldisaccharide 4'-kinase [EC:2.7.1.130]	M00060 KDO2-lipid A biosynthesis, Raetz pathway, LpxL-LpxM type [PATH:map00540 map01100]
K03425	25043	4.39869	24331.3	4.38617	30734.3	4.48762	A09100 Metabolism	B 09107 Glycan biosynthesis and metabolism	C 00540 Lipopolysaccharide biosynthesis [PATH:ko00540]	lpxB; lipid-A-disaccharide synthase [EC:2.4.1.182]	M00060 KDO2-lipid A biosynthesis, Raetz pathway, LpxL-LpxM type [PATH:map00540 map01100]
K04067	25043	4.39869	24331.3	4.38617	30734.3	4.48762	A09180 Brite Hierarchies	B 09181 Protein families: metabolism	C 01003 Glycosyltransferases [BR:ko01003]	lpxB; lipid-A-disaccharide synthase [EC:2.4.1.182]	M00060 KDO2-lipid A biosynthesis, Raetz pathway, LpxL-LpxM type [PATH:map00540 map01100]
K06074	25043	4.39869	24331.3	4.38617	30734.3	4.48762	A09180 Brite Hierarchies	B 09181 Protein families: metabolism	C 01005 Lipopolysaccharide biosynthesis proteins [BR:ko01005]	lpxB; lipid-A-disaccharide synthase [EC:2.4.1.182]	M00060 KDO2-lipid A biosynthesis, Raetz pathway, LpxL-LpxM type [PATH:map00540 map01100]
K06080	25040.2	4.39864	23968.3	4.37964	33154.1	4.52054	A09100 Metabolism	B 09108 Metabolism of cofactors and vitamins	C 00860 Porphyrin and chlorophyll metabolism [PATH:ko00860]	cobC, phpB; alpha-ribazole phosphatase [EC:3.1.3.73]	M00122 Cobalamin biosynthesis, cobinamide => cobalamin [PATH:map00860 map01100]
K07643	25039.6	4.39863	25143.7	4.40043	30153.5	4.47934	A09100 Metabolism	B 09103 Lipid metabolism	C 00561 Glycerolipid metabolism [PATH:ko00561]	dhaL; phosphoenolpyruvate---glycerone phosphotransferase subunit DhaL [EC:2.7.1.121]
K07773	25034.8	4.39854	25726.9	4.41039	31628.4	4.50008	A09130 Environmental Information Processing	B 09131 Membrane transport	C 02060 Phosphotransferase system (PTS) [PATH:ko02060]	PTS-EI.PTSI, ptsI; phosphotransferase system, enzyme I, PtsI [EC:2.7.3.9]
K07781	25034.8	4.39854	25726.9	4.41039	31628.4	4.50008	A09180 Brite Hierarchies	B 09183 Protein families: signaling and cellular processes	C 02000 Transporters [BR:ko02000]	PTS-EI.PTSI, ptsI; phosphotransferase system, enzyme I, PtsI [EC:2.7.3.9]
K08485	25031.7	4.39849	23532.8	4.37167	32471.4	4.5115	A09100 Metabolism	B 09101 Carbohydrate metabolism	C 00040 Pentose and glucuronate interconversions [PATH:ko00040]	uxuA; mannonate dehydratase [EC:4.2.1.8]	M00061 D-Glucuronate degradation, D-glucuronate => pyruvate + D-glyceraldehyde 3P [PATH:map00040 map00030 map01100]
K08723	25030.1	4.39846	26709.8	4.42667	33470.2	4.52466	A09130 Environmental Information Processing	B 09131 Membrane transport	C 02010 ABC transporters [PATH:ko02010]	ABC.GGU.S, chvE; putative multiple sugar transport system substrate-binding protein	M00216 Multiple sugar transport system [PATH:map02010] [BR:ko02000]
K09473	25030.1	4.39846	26709.8	4.42667	33470.2	4.52466	A09180 Brite Hierarchies	B 09183 Protein families: signaling and cellular processes	C 02000 Transporters [BR:ko02000]	ABC.GGU.S, chvE; putative multiple sugar transport system substrate-binding protein	M00216 Multiple sugar transport system [PATH:map02010] [BR:ko02000]
K10678	25030.1	4.39846	26106.9	4.41676	32205.4	4.50793	A09130 Environmental Information Processing	B 09131 Membrane transport	C 02010 ABC transporters [PATH:ko02010]	ABC.GGU.P, gguB; putative multiple sugar transport system permease protein	M00216 Multiple sugar transport system [PATH:map02010] [BR:ko02000]
K02506	25030.1	4.39846	26106.9	4.41676	32205.4	4.50793	A09180 Brite Hierarchies	B 09183 Protein families: signaling and cellular processes	C 02000 Transporters [BR:ko02000]	ABC.GGU.P, gguB; putative multiple sugar transport system permease protein	M00216 Multiple sugar transport system [PATH:map02010] [BR:ko02000]
K09476	25030.1	4.39846	26106.9	4.41676	32205.4	4.50793	A09130 Environmental Information Processing	B 09131 Membrane transport	C 02010 ABC transporters [PATH:ko02010]	ABC.GGU.A, gguA; putative multiple sugar transport system ATP-binding protein [EC:3.6.3.17]	M00216 Multiple sugar transport system [PATH:map02010] [BR:ko02000]
K02505	25030.1	4.39846	26106.9	4.41676	32205.4	4.50793	A09180 Brite Hierarchies	B 09183 Protein families: signaling and cellular processes	C 02000 Transporters [BR:ko02000]	ABC.GGU.A, gguA; putative multiple sugar transport system ATP-binding protein [EC:3.6.3.17]	M00216 Multiple sugar transport system [PATH:map02010] [BR:ko02000]
K00840	25024.4	4.39836	24740.6	4.39341	32028.4	4.50554	A09100 Metabolism	B 09102 Energy metabolism	C 00920 Sulfur metabolism [PATH:ko00920]	metZ; O-succinylhomoserine sulfhydrylase [EC:2.5.1.-]
K00835	25024.4	4.39836	24740.6	4.39341	32028.4	4.50554	A09100 Metabolism	B 09105 Amino acid metabolism	C 00270 Cysteine and methionine metabolism [PATH:ko00270]	metZ; O-succinylhomoserine sulfhydrylase [EC:2.5.1.-]
K02344	25023.3	4.39834	25448.1	4.40566	30886.2	4.48976	A09100 Metabolism	B 09101 Carbohydrate metabolism	C 00650 Butanoate metabolism [PATH:ko00650]	nicE, maiA; maleate isomerase [EC:5.2.1.1]	M00622 Nicotinate degradation, nicotinate => fumarate [PATH:map00760 map01120]
K02504	25023.3	4.39834	25448.1	4.40566	30886.2	4.48976	A09100 Metabolism	B 09108 Metabolism of cofactors and vitamins	C 00760 Nicotinate and nicotinamide metabolism [PATH:ko00760]	nicE, maiA; maleate isomerase [EC:5.2.1.1]	M00622 Nicotinate degradation, nicotinate => fumarate [PATH:map00760 map01120]
K02560	25020.2	4.39829	25441.2	4.40554	32074.8	4.50616	A09100 Metabolism	B 09105 Amino acid metabolism	C 00270 Cysteine and methionine metabolism [PATH:ko00270]	mtaP, MTAP; 5'-methylthioadenosine phosphorylase [EC:2.4.2.28]	M00034 Methionine salvage pathway [PATH:map00270 map01100]
K02679	25011	4.39813	25428	4.40531	30902.8	4.49	A09100 Metabolism	B 09105 Amino acid metabolism	C 00270 Cysteine and methionine metabolism [PATH:ko00270]	mtnA; methylthioribose-1-phosphate isomerase [EC:5.3.1.23]	M00034 Methionine salvage pathway [PATH:map00270 map01100]
K02680	25008.3	4.39808	23136.7	4.3643	29572	4.47088	A09100 Metabolism	B 09103 Lipid metabolism	C 00561 Glycerolipid metabolism [PATH:ko00561]	dgkA, DGK; diacylglycerol kinase (ATP) [EC:2.7.1.107]
K02681	25008.3	4.39808	23136.7	4.3643	29572	4.47088	A09100 Metabolism	B 09103 Lipid metabolism	C 00564 Glycerophospholipid metabolism [PATH:ko00564]	dgkA, DGK; diacylglycerol kinase (ATP) [EC:2.7.1.107]
K07251	25008.3	4.39808	23136.7	4.3643	29572	4.47088	A09130 Environmental Information Processing	B 09132 Signal transduction	C 04070 Phosphatidylinositol signaling system [PATH:ko04070]	dgkA, DGK; diacylglycerol kinase (ATP) [EC:2.7.1.107]
K07648	25008.3	4.39808	23136.7	4.3643	29572	4.47088	A09130 Environmental Information Processing	B 09132 Signal transduction	C 04072 Phospholipase D signaling pathway [PATH:ko04072]	dgkA, DGK; diacylglycerol kinase (ATP) [EC:2.7.1.107]
K07676	25008.3	4.39808	23136.7	4.3643	29572	4.47088	A09160 Human Diseases	B 09161 Cancers: Overview	C 05231 Choline metabolism in cancer [PATH:ko05231]	dgkA, DGK; diacylglycerol kinase (ATP) [EC:2.7.1.107]
K07700	25007.1	4.39806	23162.9	4.36479	26760.8	4.4275	A09130 Environmental Information Processing	B 09131 Membrane transport	C 02010 ABC transporters [PATH:ko02010]	potF; putrescine transport system substrate-binding protein	M00300 Putrescine transport system [PATH:map02010] [BR:ko02000]
K07702	25007.1	4.39806	23162.9	4.36479	26760.8	4.4275	A09180 Brite Hierarchies	B 09183 Protein families: signaling and cellular processes	C 02000 Transporters [BR:ko02000]	potF; putrescine transport system substrate-binding protein	M00300 Putrescine transport system [PATH:map02010] [BR:ko02000]
K07751	25004.7	4.39802	24493.6	4.38905	29936.9	4.47621	A09100 Metabolism	B 09101 Carbohydrate metabolism	C 00650 Butanoate metabolism [PATH:ko00650]	gctA; glutaconate CoA-transferase, subunit A [EC:2.8.3.12]
K08682	25004.7	4.39802	24493.6	4.38905	29936.9	4.47621	A09100 Metabolism	B 09111 Xenobiotics biodegradation and metabolism	C 00643 Styrene degradation [PATH:ko00643]	gctA; glutaconate CoA-transferase, subunit A [EC:2.8.3.12]
K09998	24998	4.39791	22442.9	4.35108	28469	4.45437	A09100 Metabolism	B 09107 Glycan biosynthesis and metabolism	C 00540 Lipopolysaccharide biosynthesis [PATH:ko00540]	gmhD, rfaD; ADP-L-glycero-D-manno-heptose 6-epimerase [EC:5.1.3.20]	M00064 ADP-L-glycero-D-manno-heptose biosynthesis [PATH:map00540 map01100]
K10000	24998	4.39791	22442.9	4.35108	28469	4.45437	A09180 Brite Hierarchies	B 09181 Protein families: metabolism	C 01005 Lipopolysaccharide biosynthesis proteins [BR:ko01005]	gmhD, rfaD; ADP-L-glycero-D-manno-heptose 6-epimerase [EC:5.1.3.20]	M00064 ADP-L-glycero-D-manno-heptose biosynthesis [PATH:map00540 map01100]
K03894	24996.4	4.39788	23777.2	4.37616	30666.1	4.48666	A09100 Metabolism	B 09111 Xenobiotics biodegradation and metabolism	C 00633 Nitrotoluene degradation [PATH:ko00633]	hyaB, hybC; hydrogenase large subunit [EC:1.12.99.6]
K03895	24996.4	4.39788	23777.2	4.37616	30605.4	4.4858	A09100 Metabolism	B 09111 Xenobiotics biodegradation and metabolism	C 00633 Nitrotoluene degradation [PATH:ko00633]	hyaA, hybO; hydrogenase small subunit [EC:1.12.99.6]
K01643	24989.4	4.39776	23997.8	4.38017	27964.6	4.44661	A09100 Metabolism	B 09101 Carbohydrate metabolism	C 00630 Glyoxylate and dicarboxylate metabolism [PATH:ko00630]	gcl; tartronate-semialdehyde synthase [EC:4.1.1.47]
K01646	24982.6	4.39764	26073	4.41619	31407.3	4.49703	A09190 Not Included in Pathway or Brite	B 09191 Unclassified: metabolism	C 99987 Cofactor metabolism	ubiB, aarF; ubiquinone biosynthesis protein
K01910	24981.2	4.39761	22412.9	4.3505	26295.8	4.41989	A09100 Metabolism	B 09108 Metabolism of cofactors and vitamins	C 00860 Porphyrin and chlorophyll metabolism [PATH:ko00860]	E2.1.1.131, cobJ, cbiH; precorrin-3B C17-methyltransferase [EC:2.1.1.131]
K02750	24979.9	4.39759	25242.3	4.40213	30948.2	4.49064	A09100 Metabolism	B 09105 Amino acid metabolism	C 00260 Glycine, serine and threonine metabolism [PATH:ko00260]	soxB; sarcosine oxidase, subunit beta [EC:1.5.3.1]
K02778	24978.2	4.39756	25158	4.40068	29828.7	4.47463	A09100 Metabolism	B 09101 Carbohydrate metabolism	C 00620 Pyruvate metabolism [PATH:ko00620]	gloB, gloC, HAGH; hydroxyacylglutathione hydrolase [EC:3.1.2.6]
K03148	24969.4	4.39741	23997.4	4.38016	28196.8	4.4502	A09100 Metabolism	B 09101 Carbohydrate metabolism	C 00052 Galactose metabolism [PATH:ko00052]	dgoK; 2-dehydro-3-deoxygalactonokinase [EC:2.7.1.58]	M00552 D-galactonate degradation, De Ley-Doudoroff pathway, D-galactonate => glycerate-3P [PATH:map00052 map01100]
K03896	24968.7	4.3974	23164	4.36481	29377.6	4.46802	A09100 Metabolism	B 09104 Nucleotide metabolism	C 00230 Purine metabolism [PATH:ko00230]	ade; adenine deaminase [EC:3.5.4.2]
K05964	24965.2	4.39734	23647.7	4.37379	30727.6	4.48753	A09100 Metabolism	B 09101 Carbohydrate metabolism	C 00010 Glycolysis / Gluconeogenesis [PATH:ko00010]	FBP, fbp; fructose-1,6-bisphosphatase I [EC:3.1.3.11]	M00003 Gluconeogenesis, oxaloacetate => fructose-6P [PATH:map00010 map00020 map01100]
K11200	24965.2	4.39734	23647.7	4.37379	30727.6	4.48753	A09100 Metabolism	B 09101 Carbohydrate metabolism	C 00030 Pentose phosphate pathway [PATH:ko00030]	FBP, fbp; fructose-1,6-bisphosphatase I [EC:3.1.3.11]	M00003 Gluconeogenesis, oxaloacetate => fructose-6P [PATH:map00010 map00020 map01100]
K00534	24965.2	4.39734	23647.7	4.37379	30727.6	4.48753	A09100 Metabolism	B 09101 Carbohydrate metabolism	C 00051 Fructose and mannose metabolism [PATH:ko00051]	FBP, fbp; fructose-1,6-bisphosphatase I [EC:3.1.3.11]	M00003 Gluconeogenesis, oxaloacetate => fructose-6P [PATH:map00010 map00020 map01100]
K03779	24965.2	4.39734	23647.7	4.37379	30727.6	4.48753	A09100 Metabolism	B 09102 Energy metabolism	C 00710 Carbon fixation in photosynthetic organisms [PATH:ko00710]	FBP, fbp; fructose-1,6-bisphosphatase I [EC:3.1.3.11]	M00003 Gluconeogenesis, oxaloacetate => fructose-6P [PATH:map00010 map00020 map01100]
K03780	24965.2	4.39734	23647.7	4.37379	30727.6	4.48753	A09100 Metabolism	B 09102 Energy metabolism	C 00680 Methane metabolism [PATH:ko00680]	FBP, fbp; fructose-1,6-bisphosphatase I [EC:3.1.3.11]	M00003 Gluconeogenesis, oxaloacetate => fructose-6P [PATH:map00010 map00020 map01100]
K07190	24965.2	4.39734	23647.7	4.37379	30727.6	4.48753	A09130 Environmental Information Processing	B 09132 Signal transduction	C 04152 AMPK signaling pathway [PATH:ko04152]	FBP, fbp; fructose-1,6-bisphosphatase I [EC:3.1.3.11]	M00003 Gluconeogenesis, oxaloacetate => fructose-6P [PATH:map00010 map00020 map01100]
K02635	24965.2	4.39734	23647.7	4.37379	30727.6	4.48753	A09150 Organismal Systems	B 09152 Endocrine system	C 04910 Insulin signaling pathway [PATH:ko04910]	FBP, fbp; fructose-1,6-bisphosphatase I [EC:3.1.3.11]	M00003 Gluconeogenesis, oxaloacetate => fructose-6P [PATH:map00010 map00020 map01100]
K02293	24965.2	4.39734	23647.7	4.37379	30727.6	4.48753	A09180 Brite Hierarchies	B 09183 Protein families: signaling and cellular processes	C 04147 Exosome [BR:ko04147]	FBP, fbp; fructose-1,6-bisphosphatase I [EC:3.1.3.11]	M00003 Gluconeogenesis, oxaloacetate => fructose-6P [PATH:map00010 map00020 map01100]
K01769	24964.8	4.39733	25116.2	4.39995	28934.7	4.46142	A09130 Environmental Information Processing	B 09131 Membrane transport	C 03070 Bacterial secretion system [PATH:ko03070]	gspG; general secretion pathway protein G	M00331 Type II general secretion system [PATH:map03070] [BR:ko02044]
K02768	24964.8	4.39733	25116.2	4.39995	28934.7	4.46142	A09140 Cellular Processes	B 09145 Cellular community - prokaryotes	C 05111 Biofilm formation - Vibrio cholerae [PATH:ko05111]	gspG; general secretion pathway protein G	M00331 Type II general secretion system [PATH:map03070] [BR:ko02044]
K05299	24964.8	4.39733	25116.2	4.39995	28934.7	4.46142	A09180 Brite Hierarchies	B 09183 Protein families: signaling and cellular processes	C 02044 Secretion system [BR:ko02044]	gspG; general secretion pathway protein G	M00331 Type II general secretion system [PATH:map03070] [BR:ko02044]
K01667	24964	4.39731	24551.9	4.39008	29106	4.46398	A09130 Environmental Information Processing	B 09132 Signal transduction	C 02020 Two-component system [PATH:ko02020]	glnG, ntrC; two-component system, NtrC family, nitrogen regulation response regulator GlnG	M00497 GlnL-GlnG (nitrogen regulation) two-component regulatory system [PATH:map02020] [BR:ko02022]
K02636	24964	4.39731	24551.9	4.39008	29106	4.46398	A09180 Brite Hierarchies	B 09183 Protein families: signaling and cellular processes	C 02022 Two-component system [BR:ko02022]	glnG, ntrC; two-component system, NtrC family, nitrogen regulation response regulator GlnG	M00497 GlnL-GlnG (nitrogen regulation) two-component regulatory system [PATH:map02020] [BR:ko02022]
K01572	24963.5	4.39731	24531.1	4.38972	29058.8	4.46328	A09120 Genetic Information Processing	B 09123 Folding, sorting and degradation	C 03060 Protein export [PATH:ko03060]	secB; preprotein translocase subunit SecB	M00335 Sec (secretion) system [PATH:map03070] [BR:ko02044]
K01705	24963.5	4.39731	24531.1	4.38972	29058.8	4.46328	A09130 Environmental Information Processing	B 09131 Membrane transport	C 03070 Bacterial secretion system [PATH:ko03070]	secB; preprotein translocase subunit SecB	M00335 Sec (secretion) system [PATH:map03070] [BR:ko02044]
K03330	24963.5	4.39731	24531.1	4.38972	29058.8	4.46328	A09140 Cellular Processes	B 09145 Cellular community - prokaryotes	C 02024 Quorum sensing [PATH:ko02024]	secB; preprotein translocase subunit SecB	M00335 Sec (secretion) system [PATH:map03070] [BR:ko02044]
K04109	24963.5	4.39731	24531.1	4.38972	29058.8	4.46328	A09180 Brite Hierarchies	B 09182 Protein families: genetic information processing	C 03110 Chaperones and folding catalysts [BR:ko03110]	secB; preprotein translocase subunit SecB	M00335 Sec (secretion) system [PATH:map03070] [BR:ko02044]
K04112	24963.5	4.39731	24531.1	4.38972	29058.8	4.46328	A09180 Brite Hierarchies	B 09183 Protein families: signaling and cellular processes	C 02044 Secretion system [BR:ko02044]	secB; preprotein translocase subunit SecB	M00335 Sec (secretion) system [PATH:map03070] [BR:ko02044]
K07538	24963.5	4.3973	24554.4	4.39013	29084.7	4.46366	A09120 Genetic Information Processing	B 09122 Translation	C 00970 Aminoacyl-tRNA biosynthesis [PATH:ko00970]	glyQ; glycyl-tRNA synthetase alpha chain [EC:6.1.1.14]	M00360 Aminoacyl-tRNA biosynthesis, prokaryotes [PATH:map00970]
K07539	24963.5	4.3973	24554.4	4.39013	29084.7	4.46366	A09180 Brite Hierarchies	B 09181 Protein families: metabolism	C 01007 Amino acid related enzymes [BR:ko01007]	glyQ; glycyl-tRNA synthetase alpha chain [EC:6.1.1.14]	M00360 Aminoacyl-tRNA biosynthesis, prokaryotes [PATH:map00970]
K09482	24963.5	4.3973	24554.4	4.39013	29084.7	4.46366	A09180 Brite Hierarchies	B 09182 Protein families: genetic information processing	C 03016 Transfer RNA biogenesis [BR:ko03016]	glyQ; glycyl-tRNA synthetase alpha chain [EC:6.1.1.14]	M00360 Aminoacyl-tRNA biosynthesis, prokaryotes [PATH:map00970]
K01085	24963.5	4.3973	24554.3	4.39013	29084.7	4.46366	A09120 Genetic Information Processing	B 09122 Translation	C 00970 Aminoacyl-tRNA biosynthesis [PATH:ko00970]	glyS; glycyl-tRNA synthetase beta chain [EC:6.1.1.14]	M00360 Aminoacyl-tRNA biosynthesis, prokaryotes [PATH:map00970]
K02769	24963.5	4.3973	24554.3	4.39013	29084.7	4.46366	A09180 Brite Hierarchies	B 09181 Protein families: metabolism	C 01007 Amino acid related enzymes [BR:ko01007]	glyS; glycyl-tRNA synthetase beta chain [EC:6.1.1.14]	M00360 Aminoacyl-tRNA biosynthesis, prokaryotes [PATH:map00970]
K07701	24963.5	4.3973	24554.3	4.39013	29084.7	4.46366	A09180 Brite Hierarchies	B 09182 Protein families: genetic information processing	C 03016 Transfer RNA biogenesis [BR:ko03016]	glyS; glycyl-tRNA synthetase beta chain [EC:6.1.1.14]	M00360 Aminoacyl-tRNA biosynthesis, prokaryotes [PATH:map00970]
K07703	24963.5	4.3973	24530.1	4.3897	29051.3	4.46317	A09120 Genetic Information Processing	B 09124 Replication and repair	C 03030 DNA replication [PATH:ko03030]	holC; DNA polymerase III subunit chi [EC:2.7.7.7]	M00260 DNA polymerase III complex, bacteria [PATH:map03030 map03430 map03440] [BR:ko03032 ko03400]
K07804	24963.5	4.3973	24530.1	4.3897	29051.3	4.46317	A09120 Genetic Information Processing	B 09124 Replication and repair	C 03430 Mismatch repair [PATH:ko03430]	holC; DNA polymerase III subunit chi [EC:2.7.7.7]	M00260 DNA polymerase III complex, bacteria [PATH:map03030 map03430 map03440] [BR:ko03032 ko03400]
K11192	24963.5	4.3973	24530.1	4.3897	29051.3	4.46317	A09120 Genetic Information Processing	B 09124 Replication and repair	C 03440 Homologous recombination [PATH:ko03440]	holC; DNA polymerase III subunit chi [EC:2.7.7.7]	M00260 DNA polymerase III complex, bacteria [PATH:map03030 map03430 map03440] [BR:ko03032 ko03400]
K00646	24963.5	4.3973	24530.1	4.3897	29051.3	4.46317	A09180 Brite Hierarchies	B 09182 Protein families: genetic information processing	C 03032 DNA replication proteins [BR:ko03032]	holC; DNA polymerase III subunit chi [EC:2.7.7.7]	M00260 DNA polymerase III complex, bacteria [PATH:map03030 map03430 map03440] [BR:ko03032 ko03400]
K04501	24963.5	4.3973	24530.1	4.3897	29051.3	4.46317	A09180 Brite Hierarchies	B 09182 Protein families: genetic information processing	C 03400 DNA repair and recombination proteins [BR:ko03400]	holC; DNA polymerase III subunit chi [EC:2.7.7.7]	M00260 DNA polymerase III complex, bacteria [PATH:map03030 map03430 map03440] [BR:ko03032 ko03400]
K10910	24963.5	4.3973	24503.9	4.38924	28987.3	4.46221	A09130 Environmental Information Processing	B 09132 Signal transduction	C 02020 Two-component system [PATH:ko02020]	glnL, ntrB; two-component system, NtrC family, nitrogen regulation sensor histidine kinase GlnL [EC:2.7.13.3]	M00497 GlnL-GlnG (nitrogen regulation) two-component regulatory system [PATH:map02020] [BR:ko02022]
K01594	24963.5	4.3973	24503.9	4.38924	28987.3	4.46221	A09180 Brite Hierarchies	B 09181 Protein families: metabolism	C 01001 Protein kinases [BR:ko01001]	glnL, ntrB; two-component system, NtrC family, nitrogen regulation sensor histidine kinase GlnL [EC:2.7.13.3]	M00497 GlnL-GlnG (nitrogen regulation) two-component regulatory system [PATH:map02020] [BR:ko02022]
K02773	24963.5	4.3973	24503.9	4.38924	28987.3	4.46221	A09180 Brite Hierarchies	B 09183 Protein families: signaling and cellular processes	C 02022 Two-component system [BR:ko02022]	glnL, ntrB; two-component system, NtrC family, nitrogen regulation sensor histidine kinase GlnL [EC:2.7.13.3]	M00497 GlnL-GlnG (nitrogen regulation) two-component regulatory system [PATH:map02020] [BR:ko02022]
K02774	24959.8	4.39724	24590.8	4.39077	28980.1	4.4621	A09100 Metabolism	B 09101 Carbohydrate metabolism	C 00650 Butanoate metabolism [PATH:ko00650]	phaZ; poly(3-hydroxybutyrate) depolymerase [EC:3.1.1.75]
K02775	24957	4.39719	24593.6	4.39082	29250.1	4.46613	A09130 Environmental Information Processing	B 09131 Membrane transport	C 02060 Phosphotransferase system (PTS) [PATH:ko02060]	PTS-Ntr-EIIA, ptsN; PTS system, nitrogen regulatory IIA component [EC:2.7.1.-]
K08687	24957	4.39719	24593.6	4.39082	29250.1	4.46613	A09180 Brite Hierarchies	B 09183 Protein families: signaling and cellular processes	C 02000 Transporters [BR:ko02000]	PTS-Ntr-EIIA, ptsN; PTS system, nitrogen regulatory IIA component [EC:2.7.1.-]
K03940	24955.1	4.39716	25878.8	4.41294	31589.7	4.49955	A09100 Metabolism	B 09101 Carbohydrate metabolism	C 00630 Glyoxylate and dicarboxylate metabolism [PATH:ko00630]	E4.1.3.1, aceA; isocitrate lyase [EC:4.1.3.1]	M00012 Glyoxylate cycle [PATH:map00630 map01200 map01100 map01110]
K03105	24954	4.39714	23614.4	4.37318	27671	4.44202	A09100 Metabolism	B 09111 Xenobiotics biodegradation and metabolism	C 00627 Aminobenzoate degradation [PATH:ko00627]	E1.14.13.40; anthraniloyl-CoA monooxygenase [EC:1.14.13.40]
K07803	24953.6	4.39713	24077.6	4.38161	28287.1	4.45159	A09100 Metabolism	B 09105 Amino acid metabolism	C 00260 Glycine, serine and threonine metabolism [PATH:ko00260]	ectD; ectoine hydroxylase [EC:1.14.11.55]
K00106	24950	4.39707	23353.1	4.36834	30771.1	4.48814	A09100 Metabolism	B 09101 Carbohydrate metabolism	C 00010 Glycolysis / Gluconeogenesis [PATH:ko00010]	E4.1.1.49, pckA; phosphoenolpyruvate carboxykinase (ATP) [EC:4.1.1.49]	M00003 Gluconeogenesis, oxaloacetate => fructose-6P [PATH:map00010 map00020 map01100]
K00972	24950	4.39707	23353.1	4.36834	30771.1	4.48814	A09100 Metabolism	B 09101 Carbohydrate metabolism	C 00020 Citrate cycle (TCA cycle) [PATH:ko00020]	E4.1.1.49, pckA; phosphoenolpyruvate carboxykinase (ATP) [EC:4.1.1.49]	M00003 Gluconeogenesis, oxaloacetate => fructose-6P [PATH:map00010 map00020 map01100]
K03082	24950	4.39707	23353.1	4.36834	30771.1	4.48814	A09100 Metabolism	B 09101 Carbohydrate metabolism	C 00620 Pyruvate metabolism [PATH:ko00620]	E4.1.1.49, pckA; phosphoenolpyruvate carboxykinase (ATP) [EC:4.1.1.49]	M00003 Gluconeogenesis, oxaloacetate => fructose-6P [PATH:map00010 map00020 map01100]
K00463	24950	4.39707	23353.1	4.36834	30771.1	4.48814	A09100 Metabolism	B 09102 Energy metabolism	C 00710 Carbon fixation in photosynthetic organisms [PATH:ko00710]	E4.1.1.49, pckA; phosphoenolpyruvate carboxykinase (ATP) [EC:4.1.1.49]	M00003 Gluconeogenesis, oxaloacetate => fructose-6P [PATH:map00010 map00020 map01100]
K01598	24949.9	4.39707	23480.1	4.3707	32523.7	4.5122	A09130 Environmental Information Processing	B 09132 Signal transduction	C 02020 Two-component system [PATH:ko02020]	cusB, silB; membrane fusion protein, Cu(I)/Ag(I) efflux system
K01922	24949.9	4.39707	23480.1	4.3707	32523.7	4.5122	A09180 Brite Hierarchies	B 09183 Protein families: signaling and cellular processes	C 02000 Transporters [BR:ko02000]	cusB, silB; membrane fusion protein, Cu(I)/Ag(I) efflux system
K04041	24948	4.39703	24882.8	4.3959	34029	4.53185	A09100 Metabolism	B 09101 Carbohydrate metabolism	C 00500 Starch and sucrose metabolism [PATH:ko00500]	glgC; glucose-1-phosphate adenylyltransferase [EC:2.7.7.27]	M00854 Glycogen biosynthesis, glucose-1P => glycogen/starch [PATH:map00500 map01100]
K04496	24948	4.39703	24882.8	4.3959	34029	4.53185	A09100 Metabolism	B 09101 Carbohydrate metabolism	C 00520 Amino sugar and nucleotide sugar metabolism [PATH:ko00520]	glgC; glucose-1-phosphate adenylyltransferase [EC:2.7.7.27]	M00854 Glycogen biosynthesis, glucose-1P => glycogen/starch [PATH:map00500 map01100]
K11355	24948	4.39703	24882.8	4.3959	34029	4.53185	A09140 Cellular Processes	B 09145 Cellular community - prokaryotes	C 02026 Biofilm formation - Escherichia coli [PATH:ko02026]	glgC; glucose-1-phosphate adenylyltransferase [EC:2.7.7.27]	M00854 Glycogen biosynthesis, glucose-1P => glycogen/starch [PATH:map00500 map01100]
